# Supplementary material for: Neglected Spleen Transcriptional Profile Reveals Inflammatory Disorder Conferred by Rabbit Hemorrhagic Disease Virus 2 Infection
Source: Viruses. 2024 Mar 23;16(4):495. doi: 10.3390/v16040495 (PMC11054208; doi:10.3390/v16040495)
Supplement: Supplementary file 1 [file viruses-16-00495-s001.zip]

Archive with 9 entries (9 files):
- Figure S1.jpg
- Figure S2.jpg
- Figure S3.pdf
- Figure S4.jpg
- Table S1.pdf
- Table S3_B_vs_C.xlsx
- Table_S2_All_gene_FPKM.xlsx
- Table_S4_GO.xlsx
- Table_S5_KEGG.xlsx
