# Supplementary material for: Neglected Spleen Transcriptional Profile Reveals Inflammatory Disorder Conferred by Rabbit Hemorrhagic Disease Virus 2 Infection
Source: Viruses. 2024 Mar 23;16(4):495. doi: 10.3390/v16040495 (PMC11054208; doi:10.3390/v16040495)
Supplement: Supplementary file 1 [file viruses-16-00495-s001.zip › Table S3_B_vs_C.xlsx]

## Sheet: Sheet1
GeneID	geneLength	Means-B	Means-C	log2Ratio(B/C)	Up-Down-Regulation(B/C)	Padj	transcript_id(s)	Symbol	Description	KEGG Orthology	GO Component	GO Function	GO Process
ENSOCUG00000001145	44808	0.401868	145.694	-8.53048	DOWN	1.6e-09	ENSOCUT00000026607,ENSOCUT00000001148	GRIP2	glutamate receptor interacting protein 2 [Source:HGNC Symbol;Acc:HGNC:23841] && sp|Q9C0E4|GRIP2_HUMAN Glutamate receptor-interacting protein 2 OS=Homo sapiens OX=9606 GN=GRIP2 PE=1 SV=4 && PF00595:PDZ domain	-	GO:0098978~glutamatergic synapse	-	GO:0007219~Notch signaling pathway
ENSOCUG00000003806	43165	0	51.2061	-7.98218	DOWN	3.27e-08	ENSOCUT00000023419,ENSOCUT00000054763,ENSOCUT00000040662	KY	kyphoscoliosis peptidase [Source:HGNC Symbol;Acc:HGNC:26576] && sp|Q8NBH2|KY_HUMAN Kyphoscoliosis peptidase OS=Homo sapiens OX=9606 GN=KY PE=1 SV=3 && PF01841:Transglutaminase-like superfamily	-	-	-	-
ENSOCUG00000023247	2813	0	38.8266	-7.58539	DOWN	1.45e-07	ENSOCUT00000030871	ENSOCUG00000023247	- && sp|Q69FB3|JPH4_RAT Junctophilin-4 OS=Rattus norvegicus OX=10116 GN=Jph4 PE=2 SV=1 && -	-	-	-	-
novel.34	3146	0	37.972	-7.55283	DOWN	0.000152446	-	-	- && - && -	-	-	-	-
ENSOCUG00000029070	354081	0	32.1823	-7.31467	DOWN	1.55e-06	ENSOCUT00000033009,ENSOCUT00000059427,ENSOCUT00000064729	ZNF385D	zinc finger protein 385D [Source:HGNC Symbol;Acc:HGNC:26191] && sp|Q9H6B1|Z385D_HUMAN Zinc finger protein 385D OS=Homo sapiens OX=9606 GN=ZNF385D PE=2 SV=1 && PF12874:Zinc-finger of C2H2 type	-	GO:0005634~nucleus	GO:1990837~sequence-specific double-stranded DNA binding; GO:0008270~zinc ion binding; GO:0003676~nucleic acid binding	-
ENSOCUG00000000834	17570	0	27.1611	-7.06754	DOWN	3.45e-06	ENSOCUT00000000834	INSYN2B	inhibitory synaptic factor family member 2B [Source:HGNC Symbol;Acc:HGNC:37271] && sp|A6NMK8|INY2B_HUMAN Protein INSYN2B OS=Homo sapiens OX=9606 GN=INSYN2B PE=2 SV=1 && PF15265:FAM196 family	-	-	-	-
ENSOCUG00000023301	296	0	25.464	-6.9778	DOWN	9.69e-06	ENSOCUT00000028771	ENSOCUG00000023301	- && sp|O79435|NU4LM_RABIT NADH-ubiquinone oxidoreductase chain 4L OS=Oryctolagus cuniculus OX=9986 GN=MT-ND4L PE=3 SV=1 && -	-	-	-	-
ENSOCUG00000033097	7635	0.401868	46.4574	-6.88407	DOWN	2.41e-05	ENSOCUT00000043741	ENSOCUG00000033097	- && - && -	-	-	-	-
novel.135	1834	0	23.0012	-6.82755	DOWN	0.000957451	-	-	- && - && -	-	-	-	-
ENSOCUG00000017210	8592	1.51464	165.184	-6.80267	DOWN	1.23e-10	ENSOCUT00000017205	NPTX2	neuronal pentraxin 2 [Source:HGNC Symbol;Acc:HGNC:7953] && sp|P47972|NPTX2_HUMAN Neuronal pentraxin-2 OS=Homo sapiens OX=9606 GN=NPTX2 PE=1 SV=2 && PF00354:Pentaxin family	-	GO:0098978~glutamatergic synapse	-	-
ENSOCUG00000011928	28057	0	22.4779	-6.79701	DOWN	1.19e-05	ENSOCUT00000011926	KCNJ10	potassium inwardly rectifying channel subfamily J member 10 [Source:HGNC Symbol;Acc:HGNC:6256] && sp|P78508|KCJ10_HUMAN ATP-sensitive inward rectifier potassium channel 10 OS=Homo sapiens OX=9606 GN=KCNJ10 PE=1 SV=1 && PF01007:Inward rectifier potassium channel transmembrane domain|PF17655:Inward rectifier potassium channel C-terminal domain	ocu04971:Gastric acid secretion	GO:0016323~basolateral plasma membrane; GO:0044297~cell body	-	GO:0007601~visual perception
ENSOCUG00000027509	1070	3.71321	431.479	-6.76987	DOWN	1.06e-34	ENSOCUT00000028713	CX3CR1	Oryctolagus cuniculus C-X3-C motif chemokine receptor 1 (CX3CR1), mRNA. [Source:RefSeq mRNA;Acc:NM_001082134] && sp|Q2KTE1|CX3C1_RABIT CX3C chemokine receptor 1 OS=Oryctolagus cuniculus OX=9986 GN=CX3CR1 PE=2 SV=1 && PF00001:7 transmembrane receptor (rhodopsin family)	ocu04060:Cytokine-cytokine receptor interaction	GO:0009986~cell surface; GO:0005887~integral component of plasma membrane	-	GO:0007420~brain development
ENSOCUG00000024007	3091	0	21.4234	-6.72523	DOWN	2.13e-05	ENSOCUT00000026464	WNT6	Wnt family member 6 [Source:HGNC Symbol;Acc:HGNC:12785] && sp|P22727|WNT6_MOUSE Protein Wnt-6 OS=Mus musculus OX=10090 GN=Wnt6 PE=1 SV=2 && PF00110:wnt family	ocu05205:Proteoglycans in cancer; ocu05200:Pathways in cancer; ocu04390:Hippo signaling pathway; ocu04150:mTOR signaling pathway; ocu04550:Signaling pathways regulating pluripotency of stem cells; ocu04916:Melanogenesis; ocu05217:Basal cell carcinoma; ocu04934:Cushing syndrome; ocu05226:Gastric cancer	GO:0009986~cell surface; GO:0031012~extracellular matrix	GO:0005102~receptor binding	GO:0010628~positive regulation of gene expression
ENSOCUG00000021476	17897	4.08297	419.556	-6.69616	DOWN	9.67e-19	ENSOCUT00000026565	ENSOCUG00000021476	- && sp|Q9NV23|SAST_HUMAN S-acyl fatty acid synthase thioesterase, medium chain OS=Homo sapiens OX=9606 GN=OLAH PE=1 SV=1 && PF00975:Thioesterase domain	ocu01100:Metabolic pathways	-	-	-
novel.116	19812	0	19.0035	-6.55076	DOWN	7.94e-05	-	-	- && - && -	-	-	-	-
novel.1014	3025	0.378661	33.8418	-6.42485	DOWN	7.35e-05	-	-	- && Q96Q04.2 RecName: Full=Serine/threonine-protein kinase LMTK3; AltName: Full=Lemur tyrosine kinase 3; Flags: Precursor && -	-	-	-	-
ENSOCUG00000000670	2549	3.42218	259.792	-6.29738	DOWN	4.65e-28	ENSOCUT00000000669	SLITRK6	SLIT and NTRK like family member 6 [Source:HGNC Symbol;Acc:HGNC:23503] && sp|Q9H5Y7|SLIK6_HUMAN SLIT and NTRK-like protein 6 OS=Homo sapiens OX=9606 GN=SLITRK6 PE=2 SV=3 && PF13855:Leucine rich repeat	ocu04514:Cell adhesion molecules	-	-	GO:0051965~positive regulation of synapse assembly
novel.1015	16836	0	14.8109	-6.19595	DOWN	0.00241893	-	-	- && Q9CWK3.1 RecName: Full=CD2 antigen cytoplasmic tail-binding protein 2; Short=CD2 cytoplasmic domain-binding protein 2; Short=CD2 tail-binding protein 2 && -	-	-	-	-
ENSOCUG00000015667	136924	0.401868	28.744	-6.18536	DOWN	0.000276828	ENSOCUT00000059310,ENSOCUT00000063573,ENSOCUT00000015664	SH3RF2	SH3 domain containing ring finger 2 [Source:HGNC Symbol;Acc:HGNC:26299] && sp|Q8TEC5|SH3R2_HUMAN E3 ubiquitin-protein ligase SH3RF2 OS=Homo sapiens OX=9606 GN=SH3RF2 PE=1 SV=3 && PF00097:Zinc finger, C3HC4 type (RING finger)|PF14604:Variant SH3 domain|PF07653:Variant SH3 domain|PF00018:SH3 domain	-	-	GO:0061630~ubiquitin protein ligase activity	-
ENSOCUG00000007994	400587	0	14.7489	-6.18399	DOWN	0.00321337	ENSOCUT00000049424,ENSOCUT00000050760,ENSOCUT00000008000,ENSOCUT00000046694	HECW1	HECT, C2 and WW domain containing E3 ubiquitin protein ligase 1 [Source:HGNC Symbol;Acc:HGNC:22195] && sp|Q76N89|HECW1_HUMAN E3 ubiquitin-protein ligase HECW1 OS=Homo sapiens OX=9606 GN=HECW1 PE=1 SV=3 && PF00632:HECT-domain (ubiquitin-transferase)|PF16562:N-terminal domain of E3 ubiquitin-protein ligase HECW1 and 2|PF00397:WW domain|PF18436:Helical box domain of E3 ubiquitin-protein ligase HECW1…	-	GO:0005829~cytosol	GO:0004842~ubiquitin-protein transferase activity	-
ENSOCUG00000010852	2258	0	14.5726	-6.17702	DOWN	0.00405958	ENSOCUT00000010849	HSPB7	heat shock protein family B (small) member 7 [Source:HGNC Symbol;Acc:HGNC:5249] && sp|Q9UBY9|HSPB7_HUMAN Heat shock protein beta-7 OS=Homo sapiens OX=9606 GN=HSPB7 PE=1 SV=1 && PF00011:Hsp20/alpha crystallin family	-	GO:0005654~nucleoplasm; GO:0005737~cytoplasm; GO:0015629~actin cytoskeleton	-	GO:0007507~heart development
ENSOCUG00000002822	5659	1.1824	80.5491	-6.16867	DOWN	1.57e-07	ENSOCUT00000058282,ENSOCUT00000002822	EFNB3	ephrin B3 [Source:HGNC Symbol;Acc:HGNC:3228] && sp|Q15768|EFNB3_HUMAN Ephrin-B3 OS=Homo sapiens OX=9606 GN=EFNB3 PE=1 SV=1 && -	ocu04360:Axon guidance	-	-	-
ENSOCUG00000003811	7954	0	14.1323	-6.12419	DOWN	0.0170197	ENSOCUT00000003810	SP7	Sp7 transcription factor [Source:HGNC Symbol;Acc:HGNC:17321] && sp|Q8TDD2|SP7_HUMAN Transcription factor Sp7 OS=Homo sapiens OX=9606 GN=SP7 PE=1 SV=1 && -	-	GO:0005634~nucleus; GO:0005737~cytoplasm	GO:0001228~transcriptional activator activity, RNA polymerase II transcription regulatory region sequence-specific binding; GO:0000978~RNA polymerase II core promoter proximal region sequence-specific DNA binding	GO:0001649~osteoblast differentiation
ENSOCUG00000026348	16139	0.803736	50.1442	-6.08071	DOWN	2.21e-06	ENSOCUT00000023124,ENSOCUT00000062890,ENSOCUT00000036152,ENSOCUT00000040165,ENSOCUT00000055825,ENSOCUT00000046126	KCNIP2	potassium voltage-gated channel interacting protein 2 [Source:HGNC Symbol;Acc:HGNC:15522] && sp|Q8WN03|KCIP2_MUSPF Kv channel-interacting protein 2 OS=Mustela putorius furo OX=9669 GN=Kcnip2 PE=2 SV=1 && PF13499:EF-hand domain pair|PF13833:EF-hand domain pair	-	GO:0005737~cytoplasm	GO:0047485~protein N-terminus binding; GO:0044325~ion channel binding	-
ENSOCUG00000002311	9072	0	13.678	-6.077	DOWN	0.000659319	ENSOCUT00000002311,ENSOCUT00000047442	PRSS36	serine protease 36 [Source:HGNC Symbol;Acc:HGNC:26906] && sp|Q5K4E3|POLS2_HUMAN Polyserase-2 OS=Homo sapiens OX=9606 GN=PRSS36 PE=1 SV=2 && PF00089:Trypsin	-	GO:0005737~cytoplasm	-	-
ENSOCUG00000033192	2444	0	13.5127	-6.06166	DOWN	0.0014462	ENSOCUT00000049966	KRTAP24-1	keratin associated protein 24-1 [Source:HGNC Symbol;Acc:HGNC:33902] && sp|Q3LI83|KR241_HUMAN Keratin-associated protein 24-1 OS=Homo sapiens OX=9606 GN=KRTAP24-1 PE=2 SV=1 && PF05287:PMG protein	-	GO:0005829~cytosol	-	-
novel.10	1823	0	12.9174	-5.99622	DOWN	0.000969352	-	-	- && - && -	-	-	-	-
novel.180	1446	1.37169	92.0348	-5.98933	DOWN	1.1e-11	-	-	- && - && -	-	-	-	-
ENSOCUG00000011843	5053	5.19048	323.941	-5.96694	DOWN	5.73e-06	ENSOCUT00000011842,ENSOCUT00000035376	HSD11B2	hydroxysteroid 11-beta dehydrogenase 2 [Source:NCBI gene;Acc:100009531] && sp|P51976|DHI2_RABIT Corticosteroid 11-beta-dehydrogenase isozyme 2 OS=Oryctolagus cuniculus OX=9986 GN=HSD11B2 PE=2 SV=1 && PF00106:short chain dehydrogenase	ocu01100:Metabolic pathways; ocu04960:Aldosterone-regulated sodium reabsorption	GO:0005783~endoplasmic reticulum	-	-
ENSOCUG00000009530	3262	0	12.3968	-5.93291	DOWN	0.0114452	ENSOCUT00000009528	NPVF	neuropeptide VF precursor [Source:HGNC Symbol;Acc:HGNC:13782] && sp|Q9HCQ7|NPVF_HUMAN Pro-FMRFamide-related neuropeptide VF OS=Homo sapiens OX=9606 GN=NPVF PE=1 SV=2 && -	ocu04080:Neuroactive ligand-receptor interaction	-	-	-
ENSOCUG00000021578	969	0.646549	43.0848	-5.90354	DOWN	4.63e-06	ENSOCUT00000023649	ENSOCUG00000021578	- && sp|Q6DN72|FCRL6_HUMAN Fc receptor-like protein 6 OS=Homo sapiens OX=9606 GN=FCRL6 PE=1 SV=2 && PF13895:Immunoglobulin domain|PF13927:Immunoglobulin domain	-	-	-	-
ENSOCUG00000027853	1778	0	12.0069	-5.88698	DOWN	0.00436262	ENSOCUT00000028301	PGAM2	phosphoglycerate mutase 2 [Source:HGNC Symbol;Acc:HGNC:8889] && sp|Q32KV0|PGAM2_BOVIN Phosphoglycerate mutase 2 OS=Bos taurus OX=9913 GN=PGAM2 PE=2 SV=1 && PF00300:Histidine phosphatase superfamily (branch 1)	ocu01100:Metabolic pathways	-	GO:0042802~identical protein binding	GO:0007219~Notch signaling pathway
ENSOCUG00000008404	2380	0	11.9273	-5.88158	DOWN	0.00132071	ENSOCUT00000008402	DDN	dendrin [Source:HGNC Symbol;Acc:HGNC:24458] && sp|O94850|DEND_HUMAN Dendrin OS=Homo sapiens OX=9606 GN=DDN PE=1 SV=3 && PF15498:Nephrin and CD2AP-binding protein, Dendrin	-	GO:0005634~nucleus; GO:0005737~cytoplasm; GO:0005886~plasma membrane	-	-
ENSOCUG00000000026	4960	0	11.8797	-5.87361	DOWN	0.00151337	ENSOCUT00000000025	NR0B1	nuclear receptor subfamily 0 group B member 1 [Source:HGNC Symbol;Acc:HGNC:7960] && sp|Q9BG94|NR0B1_CALJA Nuclear receptor subfamily 0 group B member 1 OS=Callithrix jacchus OX=9483 GN=NR0B1 PE=2 SV=1 && PF14046:Nuclear receptor repeat|PF00104:Ligand-binding domain of nuclear hormone receptor	ocu04927:Cortisol synthesis and secretion	GO:0016607~nuclear speck; GO:0005737~cytoplasm; GO:0034451~centriolar satellite	GO:0042803~protein homodimerization activity; GO:0019904~protein domain specific binding	GO:0000122~negative regulation of transcription from RNA polymerase II promoter; GO:0007283~spermatogenesis; GO:0043433~negative regulation of sequence-specific DNA binding transcription factor activity
ENSOCUG00000015813	2575	0	11.3414	-5.80887	DOWN	0.00152352	ENSOCUT00000015805	NMUR1	neuromedin U receptor 1 [Source:HGNC Symbol;Acc:HGNC:4518] && sp|Q9HB89|NMUR1_HUMAN Neuromedin-U receptor 1 OS=Homo sapiens OX=9606 GN=NMUR1 PE=2 SV=1 && PF00001:7 transmembrane receptor (rhodopsin family)	ocu04080:Neuroactive ligand-receptor interaction	GO:0005886~plasma membrane	-	-
ENSOCUG00000014646	44477	14.455	772.141	-5.74727	DOWN	3.94e-35	ENSOCUT00000031630,ENSOCUT00000056934,ENSOCUT00000052524,ENSOCUT00000058846	FEZ1	fasciculation and elongation protein zeta 1 [Source:HGNC Symbol;Acc:HGNC:3659] && sp|Q99689|FEZ1_HUMAN Fasciculation and elongation protein zeta-1 OS=Homo sapiens OX=9606 GN=FEZ1 PE=1 SV=1 && PF07763:FEZ-like protein	-	-	-	-
novel.912	22452	0.701936	37.4596	-5.71016	DOWN	0.00493333	-	-	- && - && -	-	-	-	-
ENSOCUG00000015412	173203	0	10.5994	-5.7091	DOWN	0.0139091	ENSOCUT00000039820,ENSOCUT00000015409,ENSOCUT00000057273,ENSOCUT00000039263	SHC3	SHC adaptor protein 3 [Source:HGNC Symbol;Acc:HGNC:18181] && sp|Q92529|SHC3_HUMAN SHC-transforming protein 3 OS=Homo sapiens OX=9606 GN=SHC3 PE=1 SV=1 && PF00017:SH2 domain	ocu04014:Ras signaling pathway; ocu04510:Focal adhesion; ocu04926:Relaxin signaling pathway; ocu04935:Growth hormone synthesis, secretion and action; ocu05100:Bacterial invasion of epithelial cells; ocu04012:ErbB signaling pathway; ocu05226:Gastric cancer	-	-	GO:0007417~central nervous system development; GO:0035556~intracellular signal transduction
ENSOCUG00000017659	5390	6.46571	322.577	-5.6797	DOWN	9.16e-28	ENSOCUT00000017661	ANPEP	alanyl aminopeptidase, membrane [Source:HGNC Symbol;Acc:HGNC:500] && sp|P15541|AMPN_RABIT Aminopeptidase N OS=Oryctolagus cuniculus OX=9986 GN=ANPEP PE=1 SV=4 && PF11838:ERAP1-like C-terminal domain|PF01433:Peptidase family M1 domain|PF17900:Peptidase M1 N-terminal domain	ocu01100:Metabolic pathways	GO:0005886~plasma membrane; GO:0009897~external side of plasma membrane	GO:0008270~zinc ion binding	GO:0001525~angiogenesis
ENSOCUG00000003999	17057	0	9.92334	-5.61852	DOWN	0.0160223	ENSOCUT00000004006,ENSOCUT00000046693,ENSOCUT00000053023	CAMK1G	calcium/calmodulin dependent protein kinase IG [Source:HGNC Symbol;Acc:HGNC:14585] && sp|Q96NX5|KCC1G_HUMAN Calcium/calmodulin-dependent protein kinase type 1G OS=Homo sapiens OX=9606 GN=CAMK1G PE=1 SV=3 && PF00069:Protein kinase domain	ocu04020:Calcium signaling pathway; ocu04925:Aldosterone synthesis and secretion	-	GO:0004672~protein kinase activity	-
ENSOCUG00000031805	6464	0	9.91384	-5.61788	DOWN	0.00397741	ENSOCUT00000048322	ENSOCUG00000031805	- && - && -	-	-	-	-
ENSOCUG00000008338	22398	1.2056	54.6418	-5.60241	DOWN	2.85e-06	ENSOCUT00000008343,ENSOCUT00000046833	TNFSF14	TNF superfamily member 14 [Source:HGNC Symbol;Acc:HGNC:11930] && sp|P12247|CO3_RABIT Complement C3 alpha chain (Fragment) OS=Oryctolagus cuniculus OX=9986 GN=C3 PE=2 SV=1 && PF01759:UNC-6/NTR/C345C module|PF07678:A-macroglobulin TED domain|PF07677:A-macroglobulin receptor binding domain|PF00229:TNF(Tumour Necrosis Factor) family	-	-	-	-
ENSOCUG00000011795	87765	0.323274	18.7216	-5.5745	DOWN	0.00232587	ENSOCUT00000011805	SCN10A	sodium voltage-gated channel alpha subunit 10 [Source:HGNC Symbol;Acc:HGNC:10582] && sp|O46669|SCNAA_CANLF Sodium channel protein type 10 subunit alpha OS=Canis lupus familiaris OX=9615 GN=SCN10A PE=2 SV=1 && PF00520:Ion transport protein|PF06512:Sodium ion transport-associated	-	-	GO:0044325~ion channel binding	-
ENSOCUG00000004856	24310	0.725143	34.5153	-5.56861	DOWN	2.69e-05	ENSOCUT00000004857	NYX	nyctalopin [Source:HGNC Symbol;Acc:HGNC:8082] && sp|P83503|NYX_MOUSE Nyctalopin OS=Mus musculus OX=10090 GN=Nyx PE=2 SV=1 && PF13855:Leucine rich repeat|PF01462:Leucine rich repeat N-terminal domain	-	-	-	GO:0007601~visual perception
ENSOCUG00000014231	4010	1.50567	68.2825	-5.54273	DOWN	1.15e-09	ENSOCUT00000014227	TPBGL	trophoblast glycoprotein like [Source:HGNC Symbol;Acc:HGNC:44159] && sp|P0DKB5|TPBGL_HUMAN Trophoblast glycoprotein-like OS=Homo sapiens OX=9606 GN=TPBGL PE=3 SV=1 && PF13855:Leucine rich repeat	-	-	-	-
ENSOCUG00000031829	6046	0	9.31059	-5.5304	DOWN	0.0234359	ENSOCUT00000062799	ENSOCUG00000031829	- && - && -	-	-	-	-
ENSOCUG00000011961	12732	0	9.23462	-5.50891	DOWN	0.00630352	ENSOCUT00000011958	TMEM35A	transmembrane protein 35A [Source:HGNC Symbol;Acc:HGNC:25864] && sp|Q53FP2|NACHO_HUMAN Novel acetylcholine receptor chaperone OS=Homo sapiens OX=9606 GN=TMEM35A PE=1 SV=2 && PF13564:DoxX-like family	-	-	-	-
ENSOCUG00000017227	35960	0	9.011	-5.48327	DOWN	0.0101443	ENSOCUT00000041409,ENSOCUT00000061336,ENSOCUT00000017228	ENSOCUG00000017227	- && sp|Q496A3|SPAS1_HUMAN Spermatogenesis-associated serine-rich protein 1 OS=Homo sapiens OX=9606 GN=SPATS1 PE=1 SV=2 && PF15160:Spermatogenesis-associated serine-rich protein 1	-	-	-	-
ENSOCUG00000011227	51326	0	9.011	-5.48327	DOWN	0.0101443	ENSOCUT00000053726,ENSOCUT00000033985,ENSOCUT00000062378,ENSOCUT00000011227,ENSOCUT00000052635,ENSOCUT00000052339	LHCGR	luteinizing hormone/choriogonadotropin receptor [Source:HGNC Symbol;Acc:HGNC:6585] && sp|P16582|LSHR_PIG Lutropin-choriogonadotropic hormone receptor OS=Sus scrofa OX=9823 GN=LHCGR PE=2 SV=1 && PF00001:7 transmembrane receptor (rhodopsin family)|PF13306:BspA type Leucine rich repeat region (6 copies)	ocu04080:Neuroactive ligand-receptor interaction; ocu04024:cAMP signaling pathway; ocu04913:Ovarian steroidogenesis; ocu04020:Calcium signaling pathway	GO:0005886~plasma membrane; GO:0005887~integral component of plasma membrane	-	GO:0007283~spermatogenesis
ENSOCUG00000009583	433947	0.725143	32.4544	-5.47835	DOWN	0.0003427	ENSOCUT00000037572,ENSOCUT00000047415,ENSOCUT00000052835,ENSOCUT00000044643,ENSOCUT00000009585,ENSOCUT00000043241	GRIK1	glutamate ionotropic receptor kainate type subunit 1 [Source:HGNC Symbol;Acc:HGNC:4579] && sp|P39086|GRIK1_HUMAN Glutamate receptor ionotropic, kainate 1 OS=Homo sapiens OX=9606 GN=GRIK1 PE=1 SV=1 && PF00060:Ligand-gated ion channel|PF01094:Receptor family ligand binding region|PF10613:Ligated ion channel L-glutamate- and glycine-binding site	ocu04080:Neuroactive ligand-receptor interaction; ocu04724:Glutamatergic synapse	GO:0045211~postsynaptic membrane	-	-
ENSOCUG00000000068	104133	1.78253	79.2765	-5.44892	DOWN	3.75e-08	ENSOCUT00000029308,ENSOCUT00000057871,ENSOCUT00000057619,ENSOCUT00000056041,ENSOCUT00000062298,ENSOCUT00000044789	FRMPD1	FERM and PDZ domain containing 1 [Source:HGNC Symbol;Acc:HGNC:29159] && sp|Q5SYB0|FRPD1_HUMAN FERM and PDZ domain-containing protein 1 OS=Homo sapiens OX=9606 GN=FRMPD1 PE=1 SV=1 && PF00373:FERM central domain|PF00595:PDZ domain	-	-	-	-
ENSOCUG00000016249	56224	1.34848	62.7595	-5.44474	DOWN	4.56e-09	ENSOCUT00000016246,ENSOCUT00000046445	SAMD3	sterile alpha motif domain containing 3 [Source:HGNC Symbol;Acc:HGNC:21574] && sp|Q8N6K7|SAMD3_HUMAN Sterile alpha motif domain-containing protein 3 OS=Homo sapiens OX=9606 GN=SAMD3 PE=1 SV=2 && PF00536:SAM domain (Sterile alpha motif)	-	-	-	-
ENSOCUG00000036212	1127	0	8.41199	-5.37197	DOWN	0.0266832	ENSOCUT00000060040	PCP4	Purkinje cell protein 4 [Source:HGNC Symbol;Acc:HGNC:8742] && sp|Q148C4|PCP4_BOVIN Calmodulin regulator protein PCP4 OS=Bos taurus OX=9913 GN=PCP4 PE=3 SV=1 && -	-	-	-	-
ENSOCUG00000002733	53396	0	8.21861	-5.34656	DOWN	0.00895838	ENSOCUT00000044271,ENSOCUT00000042592,ENSOCUT00000038064,ENSOCUT00000056356,ENSOCUT00000036441,ENSOCUT00000030629	CACNA1G	calcium voltage-gated channel subunit alpha1 G [Source:HGNC Symbol;Acc:HGNC:1394] && sp|O43497|CAC1G_HUMAN Voltage-dependent T-type calcium channel subunit alpha-1G OS=Homo sapiens OX=9606 GN=CACNA1G PE=1 SV=3 && PF00520:Ion transport protein	ocu04010:MAPK signaling pathway; ocu04713:Circadian entrainment; ocu04927:Cortisol synthesis and secretion; ocu04020:Calcium signaling pathway; ocu04934:Cushing syndrome; ocu04929:GnRH secretion; ocu04925:Aldosterone synthesis and secretion	-	-	-
ENSOCUG00000009039	2241	2.65063	104.316	-5.33075	DOWN	1.78e-10	ENSOCUT00000009034	NKX3-2	NK3 homeobox 2 [Source:HGNC Symbol;Acc:HGNC:951] && sp|P78367|NKX32_HUMAN Homeobox protein Nkx-3.2 OS=Homo sapiens OX=9606 GN=NKX3-2 PE=1 SV=2 && PF00046:Homeodomain	-	GO:0005634~nucleus	GO:0000978~RNA polymerase II core promoter proximal region sequence-specific DNA binding; GO:0001227~transcriptional repressor activity, RNA polymerase II transcription regulatory region sequence-specific binding	-
ENSOCUG00000029630	4394	0.725143	29.0819	-5.31923	DOWN	0.000131726	ENSOCUT00000033598	ALKAL2	ALK and LTK ligand 2 [Source:HGNC Symbol;Acc:HGNC:27683] && sp|B2RZ42|ALKL2_RAT ALK and LTK ligand 2 OS=Rattus norvegicus OX=10116 GN=Alkal2 PE=2 SV=1 && PF15129:FAM150 family	-	-	GO:0030971~receptor tyrosine kinase binding	GO:0070374~positive regulation of ERK1 and ERK2 cascade; GO:0010976~positive regulation of neuron projection development
ENSOCUG00000029864	3495	5.80114	227.87	-5.29437	DOWN	1.65e-11	ENSOCUT00000038967	ENSOCUG00000029864	small transmembrane regulator of ion transport 1 [Source:HGNC Symbol;Acc:HGNC:52297] && sp|P0DN84|DWORF_HUMAN Sarcoplasmic/endoplasmic reticulum calcium ATPase regulator DWORF OS=Homo sapiens OX=9606 GN=STRIT1 PE=1 SV=2 && -	-	-	-	-
ENSOCUG00000029254	8446	0	7.76612	-5.26266	DOWN	0.0114971	ENSOCUT00000034033	SHISAL2A	shisa like 2A [Source:HGNC Symbol;Acc:HGNC:28757] && sp|Q6UWV7|SHL2A_HUMAN Protein shisa-like-2A OS=Homo sapiens OX=9606 GN=SHISAL2A PE=1 SV=2 && -	-	-	-	-
ENSOCUG00000015999	388900	0	7.6703	-5.25005	DOWN	0.0172294	ENSOCUT00000015995	MALRD1	MAM and LDL receptor class A domain containing 1 [Source:HGNC Symbol;Acc:HGNC:24331] && sp|Q5VYJ5|MALR1_HUMAN MAM and LDL-receptor class A domain-containing protein 1 OS=Homo sapiens OX=9606 GN=MALRD1 PE=1 SV=4 && PF00629:MAM domain, meprin/A5/mu|PF00057:Low-density lipoprotein receptor domain class A	-	GO:0005794~Golgi apparatus	-	GO:0042632~cholesterol homeostasis
ENSOCUG00000003749	2807	0	7.68434	-5.24864	DOWN	0.0113361	ENSOCUT00000003749	PIANP	PILR alpha associated neural protein [Source:HGNC Symbol;Acc:HGNC:25338] && sp|Q8IYJ0|PIANP_HUMAN PILR alpha-associated neural protein OS=Homo sapiens OX=9606 GN=PIANP PE=1 SV=1 && PF15298:AJAP1/PANP C-terminus	-	-	-	-
ENSOCUG00000006258	202691	3.02929	114.022	-5.24094	DOWN	0.00954913	ENSOCUT00000006259	WDR72	WD repeat domain 72 [Source:HGNC Symbol;Acc:HGNC:26790] && sp|Q3MJ13|WDR72_HUMAN WD repeat-containing protein 72 OS=Homo sapiens OX=9606 GN=WDR72 PE=2 SV=2 && -	-	GO:0005634~nucleus; GO:0005768~endosome	-	GO:0072659~protein localization to plasma membrane
novel.953	3032	0.378661	14.8366	-5.24034	DOWN	0.00283761	-	-	- && - && -	-	-	-	-
ENSOCUG00000023792	7332	0	7.6575	-5.23981	DOWN	0.0170327	ENSOCUT00000058900,ENSOCUT00000026105	SCN2B	sodium voltage-gated channel beta subunit 2 [Source:HGNC Symbol;Acc:HGNC:10589] && sp|O60939|SCN2B_HUMAN Sodium channel subunit beta-2 OS=Homo sapiens OX=9606 GN=SCN2B PE=1 SV=1 && PF07686:Immunoglobulin V-set domain	-	-	-	-
ENSOCUG00000015673	6810	0.725143	27.4943	-5.23526	DOWN	0.000125534	ENSOCUT00000015676,ENSOCUT00000042290	ZP1	zona pellucida glycoprotein 1 [Source:HGNC Symbol;Acc:HGNC:13187] && sp|I6M4H4|ZP1_RABIT Zona pellucida sperm-binding protein 1 OS=Oryctolagus cuniculus OX=9986 GN=ZP1 PE=1 SV=1 && PF00100:Zona pellucida-like domain	-	GO:0005886~plasma membrane	-	-
ENSOCUG00000006361	1525	0	7.58183	-5.23101	DOWN	0.013294	ENSOCUT00000006359	FAM180B	family with sequence similarity 180 member B [Source:HGNC Symbol;Acc:HGNC:34451] && sp|Q6P0A1|F180B_HUMAN Protein FAM180B OS=Homo sapiens OX=9606 GN=FAM180B PE=1 SV=3 && PF15173:FAM180 family	-	-	-	-
ENSOCUG00000001876	8028	1.80574	68.3386	-5.22942	DOWN	8.01e-08	ENSOCUT00000001872,ENSOCUT00000064817	ENSOCUG00000001876	- && sp|Q60651|KLRA4_MOUSE Killer cell lectin-like receptor 4 OS=Mus musculus OX=10090 GN=Klra4 PE=1 SV=2 && PF08391:Ly49-like protein, N-terminal region	-	-	-	-
ENSOCUG00000001309	78512	5.92986	220.32	-5.2284	DOWN	3e-18	ENSOCUT00000063585,ENSOCUT00000001309,ENSOCUT00000049749	ISM1	isthmin 1 [Source:HGNC Symbol;Acc:HGNC:16213] && sp|B1AKI9|ISM1_HUMAN Isthmin-1 OS=Homo sapiens OX=9606 GN=ISM1 PE=2 SV=2 && PF03782:AMOP domain|PF00090:Thrombospondin type 1 domain	-	-	-	-
ENSOCUG00000031738	831	0.323274	14.0784	-5.15872	DOWN	0.00308904	ENSOCUT00000035708	ENSOCUG00000031738	- && sp|Q58DA5|NTRI_BOVIN Neurotrimin OS=Bos taurus OX=9913 GN=NTM PE=2 SV=1 && -	-	-	-	-
ENSOCUG00000003391	57638	3.80077	140.505	-5.15723	DOWN	9.8e-14	ENSOCUT00000003390,ENSOCUT00000039856,ENSOCUT00000051607	CCDC152	coiled-coil domain containing 152 [Source:HGNC Symbol;Acc:HGNC:34438] && sp|Q4G0S7|CC152_HUMAN Coiled-coil domain-containing protein 152 OS=Homo sapiens OX=9606 GN=CCDC152 PE=1 SV=3 && -	-	-	-	-
ENSOCUG00000006938	1609	0.701936	25.7262	-5.14903	DOWN	0.000372668	ENSOCUT00000006937	CSDC2	cold shock domain containing C2 [Source:HGNC Symbol;Acc:HGNC:30359] && sp|Q9Y534|CSDC2_HUMAN Cold shock domain-containing protein C2 OS=Homo sapiens OX=9606 GN=CSDC2 PE=1 SV=1 && PF00313:'Cold-shock' DNA-binding domain	-	-	GO:0003676~nucleic acid binding	-
ENSOCUG00000011487	3098	4.9742	179.59	-5.14818	DOWN	1.44e-19	ENSOCUT00000011482	DKK1	dickkopf WNT signaling pathway inhibitor 1 [Source:HGNC Symbol;Acc:HGNC:2891] && sp|O94907|DKK1_HUMAN Dickkopf-related protein 1 OS=Homo sapiens OX=9606 GN=DKK1 PE=1 SV=1 && PF04706:Dickkopf N-terminal cysteine-rich region	-	GO:0005886~plasma membrane	-	GO:0000122~negative regulation of transcription from RNA polymerase II promoter; GO:0010628~positive regulation of gene expression
ENSOCUG00000032604	4555	0.701936	25.5875	-5.14045	DOWN	0.000690445	ENSOCUT00000044652	ENSOCUG00000032604	- && - && -	-	-	-	-
ENSOCUG00000007675	167579	1.2056	39.9646	-5.13816	DOWN	0.000163245	ENSOCUT00000034120,ENSOCUT00000007672	NETO1	neuropilin and tolloid like 1 [Source:HGNC Symbol;Acc:HGNC:13823] && sp|Q8TDF5|NETO1_HUMAN Neuropilin and tolloid-like protein 1 OS=Homo sapiens OX=9606 GN=NETO1 PE=2 SV=2 && PF00057:Low-density lipoprotein receptor domain class A|PF00431:CUB domain	-	-	-	-
ENSOCUG00000036065	31752	0	7.11258	-5.13359	DOWN	0.0437397	ENSOCUT00000049264,ENSOCUT00000058105	ENSOCUG00000036065	- && - && -	-	-	-	-
ENSOCUG00000023638	84104	0.323274	13.8623	-5.13262	DOWN	0.00400708	ENSOCUT00000039441,ENSOCUT00000025670,ENSOCUT00000043418,ENSOCUT00000038504	KCNIP3	potassium voltage-gated channel interacting protein 3 [Source:HGNC Symbol;Acc:HGNC:15523] && sp|Q17QD9|CSEN_BOVIN Calsenilin OS=Bos taurus OX=9913 GN=KCNIP3 PE=2 SV=1 && PF13833:EF-hand domain pair|PF13499:EF-hand domain pair	-	-	-	-
ENSOCUG00000025586	5084	0	7.08235	-5.12628	DOWN	0.02142	ENSOCUT00000045374,ENSOCUT00000056608,ENSOCUT00000026342	MYL2	myosin light chain 2 [Source:HGNC Symbol;Acc:HGNC:7583] && sp|Q7M2V4|MLRV_RABIT Myosin regulatory light chain 2, ventricular/cardiac muscle isoform OS=Oryctolagus cuniculus OX=9986 GN=MYL2 PE=1 SV=2 && PF13405:EF-hand domain	ocu04520:Adherens junction; ocu04530:Tight junction; ocu04510:Focal adhesion; ocu05410:Hypertrophic cardiomyopathy; ocu04261:Adrenergic signaling in cardiomyocytes; ocu04810:Regulation of actin cytoskeleton; ocu05132:Salmonella infection	-	-	GO:0007507~heart development
ENSOCUG00000021974	7705	1.34848	49.0791	-5.12157	DOWN	9.41e-05	ENSOCUT00000026422	ENSOCUG00000021974	- && sp|Q14957|NMDE3_HUMAN Glutamate receptor ionotropic, NMDA 2C OS=Homo sapiens OX=9606 GN=GRIN2C PE=1 SV=3 && -	-	GO:0005886~plasma membrane	-	-
ENSOCUG00000026685	2822	11.1397	386.059	-5.0906	DOWN	3.46e-19	ENSOCUT00000024127	ENSOCUG00000026685	Oryctolagus cuniculus toll-like receptor 11 (LOC100347922), mRNA. [Source:RefSeq mRNA;Acc:NM_001297479] && sp|Q6R5P0|TLR11_MOUSE Toll-like receptor 11 OS=Mus musculus OX=10090 GN=Tlr11 PE=1 SV=1 && PF13855:Leucine rich repeat|PF13676:TIR domain	-	-	-	-
ENSOCUG00000023836	3776	2.53985	86.5161	-5.08557	DOWN	2.66e-09	ENSOCUT00000027500,ENSOCUT00000046595	NEFL	neurofilament light [Source:HGNC Symbol;Acc:HGNC:7739] && sp|P07196|NFL_HUMAN Neurofilament light polypeptide OS=Homo sapiens OX=9606 GN=NEFL PE=1 SV=3 && PF00038:Intermediate filament protein|PF04732:Intermediate filament head (DNA binding) region	-	GO:0031594~neuromuscular junction; GO:0098685~Schaffer collateral - CA1 synapse	GO:0042802~identical protein binding; GO:0008022~protein C-terminus binding; GO:0030674~protein binding, bridging	GO:0043524~negative regulation of neuron apoptotic process
ENSOCUG00000025842	3876	0.323274	13.2149	-5.06394	DOWN	0.00473711	ENSOCUT00000030878	ENSOCUG00000025842	- && sp|Q810M6|LIAT1_MOUSE Protein LIAT1 OS=Mus musculus OX=10090 GN=Liat1 PE=1 SV=1 && -	-	-	-	-
ENSOCUG00000036826	2635	0	6.40071	-4.98674	DOWN	0.0265688	ENSOCUT00000063206	ENSOCUG00000036826	- && - && -	-	-	-	-
ENSOCUG00000022039	25753	1.0806	34.4454	-4.97858	DOWN	9.56e-06	ENSOCUT00000024171	ENSOCUG00000022039	- && sp|A2A3V1|AK17B_MOUSE A-kinase anchor protein 17B OS=Mus musculus OX=10090 GN=Akap17b PE=1 SV=2 && -	-	-	-	-
ENSOCUG00000013956	6623	0	6.27747	-4.96084	DOWN	0.038188	ENSOCUT00000013953,ENSOCUT00000044105	CD1E	CD1e molecule [Source:HGNC Symbol;Acc:HGNC:1638] && sp|P15812|CD1E_HUMAN T-cell surface glycoprotein CD1e, membrane-associated OS=Homo sapiens OX=9606 GN=CD1E PE=1 SV=2 && PF07654:Immunoglobulin C1-set domain|PF16497:MHC-I family domain	ocu04530:Tight junction; ocu05146:Amoebiasis	-	-	-
ENSOCUG00000002510	8807	1.99503	64.1954	-4.95846	DOWN	0.000713932	ENSOCUT00000040051,ENSOCUT00000060972,ENSOCUT00000002510,ENSOCUT00000058647	ENSOCUG00000002510	- && sp|Q16143|SYUB_HUMAN Beta-synuclein OS=Homo sapiens OX=9606 GN=SNCB PE=1 SV=1 && -	-	GO:0005737~cytoplasm	-	-
ENSOCUG00000027389	785	0	6.25518	-4.94597	DOWN	0.0428575	ENSOCUT00000031457	OLIG1	oligodendrocyte transcription factor 1 [Source:HGNC Symbol;Acc:HGNC:16983] && sp|Q9WUQ3|OLIG1_RAT Oligodendrocyte transcription factor 1 OS=Rattus norvegicus OX=10116 GN=Olig1 PE=2 SV=2 && PF00010:Helix-loop-helix DNA-binding domain	-	-	GO:0046983~protein dimerization activity	-
ENSOCUG00000005457	3845	13.9835	423.178	-4.9316	DOWN	3.21e-15	ENSOCUT00000036262,ENSOCUT00000024969	SLC27A3	solute carrier family 27 member 3 [Source:HGNC Symbol;Acc:HGNC:10997] && sp|Q5K4L6|S27A3_HUMAN Solute carrier family 27 member 3 OS=Homo sapiens OX=9606 GN=SLC27A3 PE=1 SV=4 && PF00501:AMP-binding enzyme|PF13193:AMP-binding enzyme C-terminal domain	ocu04931:Insulin resistance	-	-	-
ENSOCUG00000039610	6500	0.401868	11.9676	-4.92438	DOWN	0.00588465	ENSOCUT00000048817,ENSOCUT00000043412	ENSOCUG00000039610	- && - && -	-	-	-	-
ENSOCUG00000005785	15760	3.72225	111.158	-4.91842	DOWN	1.84e-13	ENSOCUT00000005789	ADGRB2	adhesion G protein-coupled receptor B2 [Source:HGNC Symbol;Acc:HGNC:944] && sp|O60241|AGRB2_HUMAN Adhesion G protein-coupled receptor B2 OS=Homo sapiens OX=9606 GN=ADGRB2 PE=1 SV=2 && PF02793:Hormone receptor domain|PF16489:GPCR-Autoproteolysis INducing (GAIN) domain|PF00090:Thrombospondin type 1 domain|PF00002:7 transmembrane receptor (Secretin family)|PF01825:GPCR proteolysis site, GPS, motif	-	GO:0005886~plasma membrane	-	-
ENSOCUG00000021711	8676	1.1824	32.647	-4.86868	DOWN	8.43e-05	ENSOCUT00000024770	PPP1R1B	protein phosphatase 1 regulatory inhibitor subunit 1B [Source:HGNC Symbol;Acc:HGNC:9287] && sp|Q9UD71|PPR1B_HUMAN Protein phosphatase 1 regulatory subunit 1B OS=Homo sapiens OX=9606 GN=PPP1R1B PE=1 SV=2 && -	ocu04728:Dopaminergic synapse; ocu04024:cAMP signaling pathway	GO:0005634~nucleus; GO:0005737~cytoplasm; GO:0043025~neuronal cell body	-	GO:0007626~locomotory behavior
ENSOCUG00000000501	8370	0	5.84571	-4.85548	DOWN	0.0352869	ENSOCUT00000063560,ENSOCUT00000000501	KRT82	keratin 82 [Source:HGNC Symbol;Acc:HGNC:6459] && sp|Q99M74|KRT82_MOUSE Keratin, type II cuticular Hb2 OS=Mus musculus OX=10090 GN=Krt82 PE=1 SV=2 && PF16208:Keratin type II head|PF00038:Intermediate filament protein	-	-	-	-
ENSOCUG00000010366	25851	0.401868	11.2042	-4.83486	DOWN	0.00876616	ENSOCUT00000038046,ENSOCUT00000010370,ENSOCUT00000055729	ENSOCUG00000010366	transmembrane serine protease 13 [Source:HGNC Symbol;Acc:HGNC:29808] && sp|Q5U405|TMPSD_MOUSE Transmembrane protease serine 13 OS=Mus musculus OX=10090 GN=Tmprss13 PE=2 SV=2 && PF00089:Trypsin|PF15494:Scavenger receptor cysteine-rich domain	-	-	-	-
ENSOCUG00000026367	245	0	5.74775	-4.82661	DOWN	0.045065	ENSOCUT00000031419	CTXN2	cortexin 2 [Source:HGNC Symbol;Acc:HGNC:31109] && sp|P0C2S0|CTXN2_HUMAN Cortexin-2 OS=Homo sapiens OX=9606 GN=CTXN2 PE=3 SV=1 && -	-	-	-	-
ENSOCUG00000039251	2452	0	5.67548	-4.8104	DOWN	0.0445217	ENSOCUT00000057647,ENSOCUT00000050142	ENSOCUG00000039251	- && - && -	-	-	-	-
ENSOCUG00000033714	18162	1.85215	51.0211	-4.8006	DOWN	7.54e-08	ENSOCUT00000038376	GLYAT	glycine-N-acyltransferase [Source:HGNC Symbol;Acc:HGNC:13734] && sp|Q5PQT3|GLYAT_RAT Glycine N-acyltransferase OS=Rattus norvegicus OX=10116 GN=Glyat PE=2 SV=1 && PF08444:Aralkyl acyl-CoA:amino acid N-acyltransferase, C-terminal region|PF06021:Aralkyl acyl-CoA:amino acid N-acyltransferase	-	GO:0005739~mitochondrion	-	-
ENSOCUG00000027621	3984	0.757322	20.3543	-4.78395	DOWN	0.00158622	ENSOCUT00000028866	ENSOCUG00000027621	- && sp|Q8IZF4|AGRG5_HUMAN Adhesion G-protein coupled receptor G5 OS=Homo sapiens OX=9606 GN=ADGRG5 PE=2 SV=3 && -	-	-	-	-
ENSOCUG00000011124	70308	0	5.54273	-4.77887	DOWN	0.0429174	ENSOCUT00000036431,ENSOCUT00000011121,ENSOCUT00000063757	FGF18	fibroblast growth factor 18 [Source:HGNC Symbol;Acc:HGNC:3674] && sp|O76093|FGF18_HUMAN Fibroblast growth factor 18 OS=Homo sapiens OX=9606 GN=FGF18 PE=1 SV=1 && PF00167:Fibroblast growth factor	ocu04010:MAPK signaling pathway; ocu05200:Pathways in cancer; ocu04014:Ras signaling pathway; ocu04151:PI3K-Akt signaling pathway; ocu04015:Rap1 signaling pathway; ocu04020:Calcium signaling pathway; ocu05226:Gastric cancer; ocu04810:Regulation of actin cytoskeleton	-	-	-
novel.823	24293	0.725143	19.517	-4.7403	DOWN	0.00136128	-	-	- && O43295.3 RecName: Full=SLIT-ROBO Rho GTPase-activating protein 3; Short=srGAP3; AltName: Full=Mental disorder-associated GAP; AltName: Full=Rho GTPase-activating protein 14; AltName: Full=WAVE-associated Rac GTPase-activating protein; Short=WRP && PF00018:SH3 domain|PF00620:RhoGAP domain	-	-	-	-
ENSOCUG00000004826	66883	626.848	16717.2	-4.73697	DOWN	1.03e-45	ENSOCUT00000004829,ENSOCUT00000047460	SLC40A1	solute carrier family 40 member 1 [Source:HGNC Symbol;Acc:HGNC:10909] && sp|Q9NP59|S40A1_HUMAN Solute carrier family 40 member 1 OS=Homo sapiens OX=9606 GN=SLC40A1 PE=1 SV=1 && PF06963:Ferroportin1 (FPN1)	ocu04978:Mineral absorption	GO:0005654~nucleoplasm; GO:0005829~cytosol; GO:0016323~basolateral plasma membrane	-	-
ENSOCUG00000037275	3760	0.701936	19.2363	-4.73139	DOWN	0.00105549	ENSOCUT00000042217	ENSOCUG00000037275	- && sp|P04198|MYCN_HUMAN N-myc proto-oncogene protein OS=Homo sapiens OX=9606 GN=MYCN PE=1 SV=2 && -	-	-	GO:0003700~transcription factor activity, sequence-specific DNA binding; GO:0046983~protein dimerization activity; GO:0003677~DNA binding	-
ENSOCUG00000012883	1443	0.757322	19.5226	-4.72466	DOWN	0.00209309	ENSOCUT00000012881	ENSOCUG00000012883	- && sp|E9PUL5|PRRT2_MOUSE Proline-rich transmembrane protein 2 OS=Mus musculus OX=10090 GN=Prrt2 PE=1 SV=1 && PF04505:Interferon-induced transmembrane protein	-	-	-	-
ENSOCUG00000035932	40954	0.323274	9.97333	-4.65731	DOWN	0.0234601	ENSOCUT00000047289,ENSOCUT00000057633,ENSOCUT00000049014,ENSOCUT00000036337	ENSOCUG00000035932	- && sp|Q14512|FGFP1_HUMAN Fibroblast growth factor-binding protein 1 OS=Homo sapiens OX=9606 GN=FGFBP1 PE=1 SV=1 && -	-	-	-	-
ENSOCUG00000026248	5096	6.23519	156.319	-4.65239	DOWN	2.38e-17	ENSOCUT00000041430,ENSOCUT00000022578	GAL3ST4	galactose-3-O-sulfotransferase 4 [Source:HGNC Symbol;Acc:HGNC:24145] && sp|Q96RP7|G3ST4_HUMAN Galactose-3-O-sulfotransferase 4 OS=Homo sapiens OX=9606 GN=GAL3ST4 PE=1 SV=1 && PF06990:Galactose-3-O-sulfotransferase	-	-	-	-
ENSOCUG00000000696	66019	0.401868	9.8153	-4.63946	DOWN	0.0170902	ENSOCUT00000000695	SMTNL2	smoothelin like 2 [Source:HGNC Symbol;Acc:HGNC:24764] && sp|Q8CI12|SMTL2_MOUSE Smoothelin-like protein 2 OS=Mus musculus OX=10090 GN=Smtnl2 PE=1 SV=1 && PF00307:Calponin homology (CH) domain	-	-	-	-
ENSOCUG00000031823	17792	0.323274	9.76278	-4.62524	DOWN	0.0254128	ENSOCUT00000049024	ENSOCUG00000031823	- && - && -	-	-	-	-
ENSOCUG00000004322	1055	21.3471	527.373	-4.62293	DOWN	3.37e-26	ENSOCUT00000004313	XCR1	X-C motif chemokine receptor 1 [Source:HGNC Symbol;Acc:HGNC:1625] && sp|P46094|XCR1_HUMAN Chemokine XC receptor 1 OS=Homo sapiens OX=9606 GN=XCR1 PE=1 SV=1 && PF00001:7 transmembrane receptor (rhodopsin family)	ocu04060:Cytokine-cytokine receptor interaction	-	-	-
ENSOCUG00000008260	18092	2.5773	62.203	-4.60239	DOWN	5.96e-09	ENSOCUT00000008261,ENSOCUT00000040362	ENSOCUG00000008260	- && sp|Q9UH03|SEPT3_HUMAN Neuronal-specific septin-3 OS=Homo sapiens OX=9606 GN=SEPTIN3 PE=1 SV=3 && PF00735:Septin	ocu05100:Bacterial invasion of epithelial cells	GO:0005737~cytoplasm	-	-
ENSOCUG00000030705	3233	19.6042	476.776	-4.60066	DOWN	1.25e-35	ENSOCUT00000044863,ENSOCUT00000053319	GPR162	G protein-coupled receptor 162 [Source:HGNC Symbol;Acc:HGNC:16693] && sp|Q16538|GP162_HUMAN Probable G-protein coupled receptor 162 OS=Homo sapiens OX=9606 GN=GPR162 PE=1 SV=1 && PF00001:7 transmembrane receptor (rhodopsin family)	-	-	-	-
ENSOCUG00000019211	64	0.725143	17.333	-4.5813	DOWN	0.0249742	ENSOCUT00000019211	ocu-mir-145	ocu-mir-145 [Source:miRBase;Acc:MI0039303] && - && -	-	-	-	-
ENSOCUG00000014358	1489	1.2931	32.4351	-4.55882	DOWN	0.00137735	ENSOCUT00000014351	ENSOCUG00000014358	- && sp|P55207|ANFC_RAT C-type natriuretic peptide OS=Rattus norvegicus OX=10116 GN=Nppc PE=2 SV=1 && PF00212:Atrial natriuretic peptide	-	-	-	-
ENSOCUG00000030606	16839	0.401868	8.89231	-4.50192	DOWN	0.022101	ENSOCUT00000038529,ENSOCUT00000040176	ENSOCUG00000030606	defensin beta 119 [Source:HGNC Symbol;Acc:HGNC:18099] && sp|Q32P86|DB119_BOVIN Beta-defensin 119 OS=Bos taurus OX=9913 GN=DEFB119 PE=3 SV=1 && -	-	-	-	-
ENSOCUG00000000787	258856	19.2167	426.484	-4.47568	DOWN	2.86e-17	ENSOCUT00000000789,ENSOCUT00000059416,ENSOCUT00000046969,ENSOCUT00000062753	PTPRO	protein tyrosine phosphatase receptor type O [Source:HGNC Symbol;Acc:HGNC:9678] && sp|Q16827|PTPRO_HUMAN Receptor-type tyrosine-protein phosphatase O OS=Homo sapiens OX=9606 GN=PTPRO PE=1 SV=2 && PF00102:Protein-tyrosine phosphatase|PF00041:Fibronectin type III domain	-	GO:0098978~glutamatergic synapse; GO:0005886~plasma membrane; GO:0016328~lateral plasma membrane; GO:0016324~apical plasma membrane	GO:0042803~protein homodimerization activity; GO:0016791~phosphatase activity	GO:0000902~cell morphogenesis
ENSOCUG00000024516	277	0.323274	8.54233	-4.44015	DOWN	0.0217389	ENSOCUT00000028838	ENSOCUG00000024516	- && sp|O02777|CNR1_FELCA Cannabinoid receptor 1 OS=Felis catus OX=9685 GN=CNR1 PE=1 SV=1 && -	-	-	-	-
ENSOCUG00000001264	51472	0.378661	8.38885	-4.41662	DOWN	0.0253726	ENSOCUT00000001266,ENSOCUT00000054797,ENSOCUT00000057053	CMYA5	cardiomyopathy associated 5 [Source:HGNC Symbol;Acc:HGNC:14305] && sp|Q8N3K9|CMYA5_HUMAN Cardiomyopathy-associated protein 5 OS=Homo sapiens OX=9606 GN=CMYA5 PE=1 SV=3 && -	-	-	-	-
ENSOCUG00000029569	4519	17.9714	382.408	-4.41443	DOWN	1.6e-17	ENSOCUT00000000600	KRT17	keratin 17 [Source:HGNC Symbol;Acc:HGNC:6427] && sp|A1L595|K1C17_BOVIN Keratin, type I cytoskeletal 17 OS=Bos taurus OX=9913 GN=KRT17 PE=2 SV=1 && PF00038:Intermediate filament protein	-	GO:0005737~cytoplasm	-	-
ENSOCUG00000009732	7704	20.6078	436.452	-4.40932	DOWN	3.01e-32	ENSOCUT00000045604,ENSOCUT00000009732	NR1D1	nuclear receptor subfamily 1 group D member 1 [Source:HGNC Symbol;Acc:HGNC:7962] && sp|Q3UV55|NR1D1_MOUSE Nuclear receptor subfamily 1 group D member 1 OS=Mus musculus OX=10090 GN=Nr1d1 PE=1 SV=1 && -	-	GO:0005634~nucleus	GO:0003700~transcription factor activity, sequence-specific DNA binding; GO:0008270~zinc ion binding; GO:0043565~sequence-specific DNA binding	-
ENSOCUG00000006084	13799	16.391	335.064	-4.36929	DOWN	2.46e-31	ENSOCUT00000006081	CMBL	carboxymethylenebutenolidase homolog [Source:HGNC Symbol;Acc:HGNC:25090] && sp|Q7TP52|CMBL_RAT Carboxymethylenebutenolidase homolog OS=Rattus norvegicus OX=10116 GN=Cmbl PE=2 SV=1 && PF01738:Dienelactone hydrolase family	ocu01100:Metabolic pathways	GO:0005829~cytosol	-	-
novel.296	42641	0.378661	8.09041	-4.35903	DOWN	0.045022	-	-	- && - && -	-	-	-	-
ENSOCUG00000005238	163112	10.12	204.164	-4.35761	DOWN	1.69e-08	ENSOCUT00000035707,ENSOCUT00000005242,ENSOCUT00000058395,ENSOCUT00000063794,ENSOCUT00000047398	DGKG	diacylglycerol kinase gamma [Source:HGNC Symbol;Acc:HGNC:2853] && sp|P49619|DGKG_HUMAN Diacylglycerol kinase gamma OS=Homo sapiens OX=9606 GN=DGKG PE=1 SV=3 && PF14513:Diacylglycerol kinase N-terminus|PF00781:Diacylglycerol kinase catalytic domain|PF00609:Diacylglycerol kinase accessory domain|PF00130:Phorbol esters/diacylglycerol binding domain (C1 domain)	ocu01100:Metabolic pathways; ocu04070:Phosphatidylinositol signaling system; ocu00564:Glycerophospholipid metabolism; ocu05231:Choline metabolism in cancer	GO:0005737~cytoplasm	-	GO:0035556~intracellular signal transduction
ENSOCUG00000015502	12041	0.323274	8.05845	-4.35463	DOWN	0.0403936	ENSOCUT00000015503,ENSOCUT00000044814	GPR83	G protein-coupled receptor 83 [Source:HGNC Symbol;Acc:HGNC:4523] && sp|Q9TTQ9|GPR83_CANLF Probable G-protein coupled receptor 83 OS=Canis lupus familiaris OX=9615 GN=GPR83 PE=2 SV=1 && PF00001:7 transmembrane receptor (rhodopsin family)	ocu04080:Neuroactive ligand-receptor interaction	-	-	-
ENSOCUG00000001117	48765	0.378661	8.05292	-4.34824	DOWN	0.0362711	ENSOCUT00000057810,ENSOCUT00000055612,ENSOCUT00000001117,ENSOCUT00000023969	CDKL4	cyclin dependent kinase like 4 [Source:HGNC Symbol;Acc:HGNC:19287] && sp|Q3TZA2|CDKL4_MOUSE Cyclin-dependent kinase-like 4 OS=Mus musculus OX=10090 GN=Cdkl4 PE=2 SV=1 && PF00069:Protein kinase domain	-	-	GO:0004672~protein kinase activity; GO:0004674~protein serine/threonine kinase activity	-
ENSOCUG00000012615	276709	1.42708	28.8569	-4.31231	DOWN	6.44e-05	ENSOCUT00000033156,ENSOCUT00000053865,ENSOCUT00000063003,ENSOCUT00000050393,ENSOCUT00000042104,ENSOCUT00000045015,ENSOCUT00000012620	BMPER	BMP binding endothelial regulator [Source:HGNC Symbol;Acc:HGNC:24154] && sp|Q8N8U9|BMPER_HUMAN BMP-binding endothelial regulator protein OS=Homo sapiens OX=9606 GN=BMPER PE=2 SV=3 && PF00093:von Willebrand factor type C domain|PF08742:C8 domain|PF00094:von Willebrand factor type D domain|PF01826:Trypsin Inhibitor like cysteine rich domain	-	-	-	GO:0070374~positive regulation of ERK1 and ERK2 cascade
ENSOCUG00000002697	98201	2.33262	44.5384	-4.31197	DOWN	1.46e-05	ENSOCUT00000002696,ENSOCUT00000040678	ENSOCUG00000002697	- && sp|O00478|BT3A3_HUMAN Butyrophilin subfamily 3 member A3 OS=Homo sapiens OX=9606 GN=BTN3A3 PE=1 SV=1 && PF00622:SPRY domain|PF07686:Immunoglobulin V-set domain	-	-	-	-
ENSOCUG00000027359	30112	2.16119	43.1609	-4.30953	DOWN	0.000236071	ENSOCUT00000031089	TSPAN11	tetraspanin 11 [Source:HGNC Symbol;Acc:HGNC:30795] && sp|A1L157|TSN11_HUMAN Tetraspanin-11 OS=Homo sapiens OX=9606 GN=TSPAN11 PE=2 SV=2 && PF00335:Tetraspanin family	-	-	-	-
ENSOCUG00000011785	6943	0.757322	14.5333	-4.28523	DOWN	0.0302037	ENSOCUT00000011781	KLHL38	kelch like family member 38 [Source:HGNC Symbol;Acc:HGNC:34435] && sp|Q2WGJ6|KLH38_HUMAN Kelch-like protein 38 OS=Homo sapiens OX=9606 GN=KLHL38 PE=1 SV=3 && PF01344:Kelch motif|PF00651:BTB/POZ domain|PF07707:BTB And C-terminal Kelch	-	-	-	-
novel.93	8299	6.94084	134.783	-4.27893	DOWN	3.06e-10	-	-	- && - && -	-	-	-	-
ENSOCUG00000022477	7746	0.757322	14.2154	-4.26048	DOWN	0.0382903	ENSOCUT00000028908	ALOX15	arachidonate 15-lipoxygenase [Source:HGNC Symbol;Acc:HGNC:433] && sp|P12530|LOX15_RABIT Polyunsaturated fatty acid lipoxygenase ALOX15 OS=Oryctolagus cuniculus OX=9986 GN=ALOX15 PE=1 SV=3 && PF01477:PLAT/LH2 domain|PF00305:Lipoxygenase	ocu01100:Metabolic pathways; ocu04726:Serotonergic synapse	GO:0005829~cytosol; GO:0005886~plasma membrane; GO:0005811~lipid particle	-	GO:0070374~positive regulation of ERK1 and ERK2 cascade; GO:0071277~cellular response to calcium ion; GO:0034976~response to endoplasmic reticulum stress
ENSOCUG00000015876	13138	0.378661	7.51468	-4.25185	DOWN	0.0363735	ENSOCUT00000015871	CCNA1	cyclin A1 [Source:HGNC Symbol;Acc:HGNC:1577] && sp|P78396|CCNA1_HUMAN Cyclin-A1 OS=Homo sapiens OX=9606 GN=CCNA1 PE=1 SV=1 && PF02984:Cyclin, C-terminal domain|PF00134:Cyclin, N-terminal domain	ocu05200:Pathways in cancer; ocu04152:AMPK signaling pathway; ocu05221:Acute myeloid leukemia	GO:0015630~microtubule cytoskeleton	-	-
ENSOCUG00000017587	1922	0.701936	13.7592	-4.24757	DOWN	0.00873487	ENSOCUT00000017584	LRRC4C	leucine rich repeat containing 4C [Source:HGNC Symbol;Acc:HGNC:29317] && sp|Q9HCJ2|LRC4C_HUMAN Leucine-rich repeat-containing protein 4C OS=Homo sapiens OX=9606 GN=LRRC4C PE=1 SV=1 && PF13306:BspA type Leucine rich repeat region (6 copies)|PF07679:Immunoglobulin I-set domain|PF13855:Leucine rich repeat	ocu04360:Axon guidance; ocu04514:Cell adhesion molecules	-	-	-
ENSOCUG00000005311	11853	0.378661	7.29348	-4.20713	DOWN	0.0403279	ENSOCUT00000050156,ENSOCUT00000005312	IL17RE	interleukin 17 receptor E [Source:HGNC Symbol;Acc:HGNC:18439] && sp|Q8NFR9|I17RE_HUMAN Interleukin-17 receptor E OS=Homo sapiens OX=9606 GN=IL17RE PE=1 SV=1 && PF15037:Interleukin-17 receptor extracellular region|PF08357:SEFIR domain	ocu04060:Cytokine-cytokine receptor interaction; ocu04657:IL-17 signaling pathway	-	-	-
ENSOCUG00000022621	9479	4.5724	81.4303	-4.19217	DOWN	3.24e-10	ENSOCUT00000023685,ENSOCUT00000050809	KLHL33	kelch like family member 33 [Source:HGNC Symbol;Acc:HGNC:31952] && sp|A6NCF5|KLH33_HUMAN Kelch-like protein 33 OS=Homo sapiens OX=9606 GN=KLHL33 PE=4 SV=2 && PF00651:BTB/POZ domain|PF07707:BTB And C-terminal Kelch|PF01344:Kelch motif	-	-	-	-
ENSOCUG00000032476	14989	0.323274	7.04146	-4.15559	DOWN	0.0477474	ENSOCUT00000042382	ENSOCUG00000032476	- && - && -	-	-	-	-
ENSOCUG00000001190	58444	53.9596	960.427	-4.14934	DOWN	3.34e-28	ENSOCUT00000001190,ENSOCUT00000040273	GFRA2	GDNF family receptor alpha 2 [Source:HGNC Symbol;Acc:HGNC:4244] && sp|O00451|GFRA2_HUMAN GDNF family receptor alpha-2 OS=Homo sapiens OX=9606 GN=GFRA2 PE=1 SV=2 && PF02351:GDNF/GAS1 domain	-	GO:0005886~plasma membrane	-	-
ENSOCUG00000003735	1055	4.85816	88.4774	-4.14404	DOWN	3.83e-10	ENSOCUT00000003733	HCAR1	hydroxycarboxylic acid receptor 1 [Source:HGNC Symbol;Acc:HGNC:4532] && sp|Q9BXC0|HCAR1_HUMAN Hydroxycarboxylic acid receptor 1 OS=Homo sapiens OX=9606 GN=HCAR1 PE=1 SV=1 && PF00001:7 transmembrane receptor (rhodopsin family)	ocu04024:cAMP signaling pathway	-	-	-
ENSOCUG00000034478	2547	1.2056	20.2139	-4.13501	DOWN	0.0111509	ENSOCUT00000057263	ENSOCUG00000034478	- && - && -	-	-	-	-
ENSOCUG00000021330	1489	0.646549	12.0398	-4.0947	DOWN	0.0171464	ENSOCUT00000027679	ENSOCUG00000021330	- && sp|C9JLR9|ZFTA_HUMAN Zinc finger translocation-associated protein OS=Homo sapiens OX=9606 GN=ZFTA PE=1 SV=1 && PF18658:Zinc-finger C2H2-type	-	-	-	-
ENSOCUG00000038328	191	0.646549	11.7283	-4.06769	DOWN	0.0216731	ENSOCUT00000060253	ENSOCUG00000038328	- && sp|Q9CRB6|TPPP3_MOUSE Tubulin polymerization-promoting protein family member 3 OS=Mus musculus OX=10090 GN=Tppp3 PE=1 SV=1 && -	-	-	GO:0015631~tubulin binding	-
ENSOCUG00000008644	5047	3.13102	54.1007	-4.06757	DOWN	1.96e-07	ENSOCUT00000008645,ENSOCUT00000055961	ENSOCUG00000008644	- && sp|Q6P4Y6|IRS1_XENTR Insulin receptor substrate 1 OS=Xenopus tropicalis OX=8364 GN=irs1 PE=2 SV=1 && PF02174:PTB domain (IRS-1 type)	ocu04935:Growth hormone synthesis, secretion and action; ocu04152:AMPK signaling pathway; ocu04923:Regulation of lipolysis in adipocytes	-	-	-
novel.217	20607	1.45029	24.2522	-4.05662	DOWN	0.000776869	-	-	- && O00370.1 RecName: Full=LINE-1 retrotransposable element ORF2 protein; Short=ORF2p; Includes: RecName: Full=Reverse transcriptase; Includes: RecName: Full=Endonuclease && -	-	-	-	-
ENSOCUG00000017504	239340	3.06666	51.9374	-4.02545	DOWN	3.24e-06	ENSOCUT00000061910,ENSOCUT00000017502	SYT9	synaptotagmin 9 [Source:HGNC Symbol;Acc:HGNC:19265] && sp|Q86SS6|SYT9_HUMAN Synaptotagmin-9 OS=Homo sapiens OX=9606 GN=SYT9 PE=1 SV=1 && PF00168:C2 domain	-	-	-	-
ENSOCUG00000023860	1235	11.6614	189.692	-4.02464	DOWN	1.89e-15	ENSOCUT00000029237	ADRA2B	adrenoceptor alpha 2B [Source:HGNC Symbol;Acc:HGNC:282] && sp|O77830|ADA2B_RABIT Alpha-2B adrenergic receptor (Fragment) OS=Oryctolagus cuniculus OX=9986 GN=ADRA2B PE=3 SV=2 && PF00001:7 transmembrane receptor (rhodopsin family)	ocu04080:Neuroactive ligand-receptor interaction	GO:0005829~cytosol; GO:0009986~cell surface; GO:0005886~plasma membrane; GO:0043231~intracellular membrane-bounded organelle	-	GO:0043410~positive regulation of MAPK cascade; GO:0045666~positive regulation of neuron differentiation
novel.408	14071	5.35286	87.3848	-4.0156	DOWN	9.33e-09	-	-	- && - && -	-	-	-	-
novel.87	10061	2934.21	47430.5	-4.01474	DOWN	1.68e-55	-	-	- && Q5R8W9.2 RecName: Full=Selenoprotein P; Short=SeP; Flags: Precursor && PF04592:Selenoprotein P, N terminal region	-	-	-	-
ENSOCUG00000035663	84386	1.2056	18.3295	-4.01159	DOWN	0.00706419	ENSOCUT00000035711,ENSOCUT00000053635	ENSOCUG00000035663	- && - && -	-	-	-	-
ENSOCUG00000015721	12198	194.485	3079.12	-3.9826	DOWN	4.86e-146	ENSOCUT00000015718	CD180	CD180 molecule [Source:HGNC Symbol;Acc:HGNC:6726] && sp|Q62192|CD180_MOUSE CD180 antigen OS=Mus musculus OX=10090 GN=Cd180 PE=1 SV=2 && PF13855:Leucine rich repeat|PF18831:Leucine-rich repeat	-	-	-	GO:0071222~cellular response to lipopolysaccharide
ENSOCUG00000003330	161738	2.25402	34.8851	-3.97756	DOWN	5.65e-05	ENSOCUT00000003331	CLNK	cytokine dependent hematopoietic cell linker [Source:HGNC Symbol;Acc:HGNC:17438] && sp|Q7Z7G1|CLNK_HUMAN Cytokine-dependent hematopoietic cell linker OS=Homo sapiens OX=9606 GN=CLNK PE=1 SV=2 && PF00017:SH2 domain	-	GO:0032991~macromolecular complex	GO:0044877~macromolecular complex binding	-
ENSOCUG00000033568	387	0.701936	11.3369	-3.97655	DOWN	0.0168152	ENSOCUT00000055378	SMIM1	small integral membrane protein 1 (Vel blood group) [Source:HGNC Symbol;Acc:HGNC:44204] && sp|P0C8K7|SMIM1_MOUSE Small integral membrane protein 1 OS=Mus musculus OX=10090 GN=Smim1 PE=1 SV=1 && -	-	-	-	-
ENSOCUG00000013309	433401	1.2056	18.1647	-3.97513	DOWN	0.0216381	ENSOCUT00000060930,ENSOCUT00000013315	TRHDE	thyrotropin releasing hormone degrading enzyme [Source:HGNC Symbol;Acc:HGNC:30748] && sp|Q9UKU6|TRHDE_HUMAN Thyrotropin-releasing hormone-degrading ectoenzyme OS=Homo sapiens OX=9606 GN=TRHDE PE=2 SV=1 && PF17900:Peptidase M1 N-terminal domain|PF01433:Peptidase family M1 domain|PF11838:ERAP1-like C-terminal domain	-	-	GO:0008270~zinc ion binding	-
ENSOCUG00000000934	27795	3.73123	58.0443	-3.96952	DOWN	6.69e-05	ENSOCUT00000000936	LRRC4B	leucine rich repeat containing 4B [Source:HGNC Symbol;Acc:HGNC:25042] && sp|Q9NT99|LRC4B_HUMAN Leucine-rich repeat-containing protein 4B OS=Homo sapiens OX=9606 GN=LRRC4B PE=2 SV=3 && PF13855:Leucine rich repeat	-	-	GO:0005102~receptor binding	GO:0051965~positive regulation of synapse assembly
ENSOCUG00000017872	31658	3.52399	53.0398	-3.95987	DOWN	1.06e-05	ENSOCUT00000047843,ENSOCUT00000025980	RASSF9	Ras association domain family member 9 [Source:HGNC Symbol;Acc:HGNC:15739] && sp|O75901|RASF9_HUMAN Ras association domain-containing protein 9 OS=Homo sapiens OX=9606 GN=RASSF9 PE=2 SV=2 && -	-	GO:0005829~cytosol; GO:0005768~endosome	-	-
ENSOCUG00000007392	11624	9.77171	154.065	-3.95949	DOWN	3.31e-08	ENSOCUT00000007390	CLEC12B	C-type lectin domain family 12 member B [Source:HGNC Symbol;Acc:HGNC:31966] && sp|Q2HXU8|CL12B_HUMAN C-type lectin domain family 12 member B OS=Homo sapiens OX=9606 GN=CLEC12B PE=1 SV=1 && PF00059:Lectin C-type domain|PF08391:Ly49-like protein, N-terminal region	-	GO:0032991~macromolecular complex; GO:0009897~external side of plasma membrane	GO:0019903~protein phosphatase binding	-
novel.815	5032	39.2438	597.357	-3.93079	DOWN	4.07e-25	-	-	- && - && -	-	-	-	-
ENSOCUG00000017924	96826	310.096	4725.48	-3.92975	DOWN	1.95e-39	ENSOCUT00000049813,ENSOCUT00000031980	MME	membrane metalloendopeptidase [Source:HGNC Symbol;Acc:HGNC:7154] && sp|P08049|NEP_RABIT Neprilysin OS=Oryctolagus cuniculus OX=9986 GN=MME PE=1 SV=2 && PF01431:Peptidase family M13|PF05649:Peptidase family M13	-	GO:0005737~cytoplasm; GO:0005886~plasma membrane; GO:0030424~axon	GO:0008270~zinc ion binding	GO:0001822~kidney development
ENSOCUG00000007545	11000	17.3734	264.955	-3.92704	DOWN	9.08e-12	ENSOCUT00000007547	EPHB6	EPH receptor B6 [Source:HGNC Symbol;Acc:HGNC:3396] && sp|O15197|EPHB6_HUMAN Ephrin type-B receptor 6 OS=Homo sapiens OX=9606 GN=EPHB6 PE=1 SV=4 && PF07647:SAM domain (Sterile alpha motif)|PF07699:Putative ephrin-receptor like|PF01404:Ephrin receptor ligand binding domain|PF14575:Ephrin type-A receptor 2 transmembrane domain|PF00041:Fibronectin type III domain|PF07714:Protein tyrosine kinase	ocu04360:Axon guidance	GO:0009986~cell surface; GO:0005887~integral component of plasma membrane	-	GO:0032092~positive regulation of protein binding
ENSOCUG00000037539	1775	16.141	241.126	-3.90499	DOWN	9.08e-29	ENSOCUT00000051923	ENSOCUG00000037539	- && - && -	-	-	-	-
novel.340	604	1.02521	15.9713	-3.90107	DOWN	0.00582606	-	-	- && P04437.1 RecName: Full=T-cell receptor alpha chain V region CTL-L17; Flags: Precursor && -	-	-	-	-
ENSOCUG00000003313	12042	28.1849	419.233	-3.8998	DOWN	4.22e-10	ENSOCUT00000003314,ENSOCUT00000048549,ENSOCUT00000057153	LOX	lysyl oxidase [Source:HGNC Symbol;Acc:HGNC:6664] && sp|P28300|LYOX_HUMAN Protein-lysine 6-oxidase OS=Homo sapiens OX=9606 GN=LOX PE=1 SV=2 && PF01186:Lysyl oxidase	-	-	-	-
ENSOCUG00000030280	37801	1.45926	21.7113	-3.89039	DOWN	0.00343647	ENSOCUT00000052076,ENSOCUT00000039982	ENSOCUG00000030280	- && sp|P0DMB2|CH088_HUMAN Uncharacterized protein C8orf88 OS=Homo sapiens OX=9606 GN=C8orf88 PE=4 SV=1 && -	-	-	-	-
ENSOCUG00000005167	13586	5.74947	85.4992	-3.88004	DOWN	8.66e-10	ENSOCUT00000005163,ENSOCUT00000063635	ANGPTL1	angiopoietin like 1 [Source:HGNC Symbol;Acc:HGNC:489] && sp|O95841|ANGL1_HUMAN Angiopoietin-related protein 1 OS=Homo sapiens OX=9606 GN=ANGPTL1 PE=2 SV=1 && PF00147:Fibrinogen beta and gamma chains, C-terminal globular domain	-	-	GO:0005102~receptor binding	-
ENSOCUG00000037644	12169	2.31838	32.9888	-3.87868	DOWN	0.000135684	ENSOCUT00000052995	PRCD	photoreceptor disc component [Source:HGNC Symbol;Acc:HGNC:32528] && sp|E1B7R9|PRCD_BOVIN Photoreceptor disk component PRCD OS=Bos taurus OX=9913 GN=PRCD PE=1 SV=1 && PF15201:Progressive rod-cone degeneration	-	-	-	-
ENSOCUG00000027672	93786	12.2937	179.012	-3.85542	DOWN	1.2e-18	ENSOCUT00000044089,ENSOCUT00000029390,ENSOCUT00000064798,ENSOCUT00000042449	PPFIA4	PTPRF interacting protein alpha 4 [Source:HGNC Symbol;Acc:HGNC:9248] && sp|Q91Z80|LIPA4_RAT Liprin-alpha-4 (Fragment) OS=Rattus norvegicus OX=10116 GN=Ppfia4 PE=1 SV=1 && PF00536:SAM domain (Sterile alpha motif)|PF07647:SAM domain (Sterile alpha motif)	-	GO:0005737~cytoplasm	-	-
novel.559	11863	1.78253	26.2348	-3.85476	DOWN	0.00054824	-	-	- && - && -	-	-	-	-
ENSOCUG00000029014	42272	1.1038	15.8004	-3.85056	DOWN	0.00359907	ENSOCUT00000033021,ENSOCUT00000036761	C1orf105	chromosome 1 open reading frame 105 [Source:HGNC Symbol;Acc:HGNC:29591] && sp|O95561|CA105_HUMAN Uncharacterized protein C1orf105 OS=Homo sapiens OX=9606 GN=C1orf105 PE=1 SV=1 && PF15081:Domain of unknown function (DUF4548)	-	-	-	-
novel.844	21793	41.0154	592.412	-3.84363	DOWN	9.32e-14	-	-	- && - && -	-	-	-	-
ENSOCUG00000012118	1154	1.2056	16.1433	-3.81938	DOWN	0.0130496	ENSOCUT00000012116	GPR88	G protein-coupled receptor 88 [Source:HGNC Symbol;Acc:HGNC:4539] && sp|Q9GZN0|GPR88_HUMAN Probable G-protein coupled receptor 88 OS=Homo sapiens OX=9606 GN=GPR88 PE=2 SV=2 && PF00001:7 transmembrane receptor (rhodopsin family)	-	GO:0005929~cilium	-	GO:0007626~locomotory behavior
ENSOCUG00000029823	6444	3.5793	50.8396	-3.80911	DOWN	9.71e-08	ENSOCUT00000038346,ENSOCUT00000053304	ENSOCUG00000029823	- && sp|P21761|TRHR_MOUSE Thyrotropin-releasing hormone receptor OS=Mus musculus OX=10090 GN=Trhr PE=2 SV=1 && -	-	-	-	-
novel.831	725	0.646549	9.66637	-3.78351	DOWN	0.0385207	-	-	- && O60241.2 RecName: Full=Adhesion G protein-coupled receptor B2; AltName: Full=Brain-specific angiogenesis inhibitor 2; Flags: Precursor && PF19188:Adhesion GPCR B N-terminal region	-	-	-	-
ENSOCUG00000017723	11885	278.333	3820.35	-3.77884	DOWN	9.34e-73	ENSOCUT00000017720	CAVIN2	caveolae associated protein 2 [Source:HGNC Symbol;Acc:HGNC:10690] && sp|Q66H98|CAVN2_RAT Caveolae-associated protein 2 OS=Rattus norvegicus OX=10116 GN=Cavin2 PE=1 SV=3 && PF15237:PTRF/SDPR family	-	GO:0005654~nucleoplasm; GO:0005829~cytosol	-	-
ENSOCUG00000011833	803455	0.701936	9.68867	-3.75557	DOWN	0.0368875	ENSOCUT00000055524,ENSOCUT00000041926,ENSOCUT00000037079,ENSOCUT00000011826,ENSOCUT00000050706	LRRTM4	leucine rich repeat transmembrane neuronal 4 [Source:HGNC Symbol;Acc:HGNC:19411] && sp|Q86VH4|LRRT4_HUMAN Leucine-rich repeat transmembrane neuronal protein 4 OS=Homo sapiens OX=9606 GN=LRRTM4 PE=2 SV=2 && PF13855:Leucine rich repeat	-	-	-	-
ENSOCUG00000039112	88677	1.15919	15.0678	-3.7555	DOWN	0.0103284	ENSOCUT00000052221,ENSOCUT00000061988,ENSOCUT00000062747	ENSOCUG00000039112	- && - && -	-	-	-	-
ENSOCUG00000015436	240554	4.60458	60.2216	-3.74582	DOWN	4.19e-07	ENSOCUT00000015452,ENSOCUT00000052949,ENSOCUT00000059822	ADAM22	ADAM metallopeptidase domain 22 [Source:HGNC Symbol;Acc:HGNC:201] && sp|Q9P0K1|ADA22_HUMAN Disintegrin and metalloproteinase domain-containing protein 22 OS=Homo sapiens OX=9606 GN=ADAM22 PE=1 SV=1 && -	-	GO:0098978~glutamatergic synapse; GO:0030424~axon	-	GO:0008344~adult locomotory behavior
ENSOCUG00000021564	2735	32.0927	425.77	-3.73569	DOWN	3.8e-16	ENSOCUT00000020948	ENSOCUG00000021564	Oryctolagus cuniculus toll-like receptor 12 (LOC100338778), mRNA. [Source:RefSeq mRNA;Acc:NM_001329073] && sp|Q6QNU9|TLR12_MOUSE Toll-like receptor 12 OS=Mus musculus OX=10090 GN=Tlr12 PE=1 SV=1 && PF13855:Leucine rich repeat|PF13676:TIR domain	-	-	-	-
ENSOCUG00000032810	143	0.725143	9.69776	-3.73308	DOWN	0.0411979	ENSOCUT00000055405	ENSOCUG00000032810	- && - && -	-	-	-	-
ENSOCUG00000005774	333774	125.375	1655.67	-3.72267	DOWN	3.26e-30	ENSOCUT00000053869,ENSOCUT00000060459,ENSOCUT00000005772,ENSOCUT00000044440,ENSOCUT00000062355	ZNF521	zinc finger protein 521 [Source:HGNC Symbol;Acc:HGNC:24605] && sp|Q96K83|ZN521_HUMAN Zinc finger protein 521 OS=Homo sapiens OX=9606 GN=ZNF521 PE=1 SV=1 && PF13912:C2H2-type zinc finger	-	-	-	-
ENSOCUG00000004904	190879	3.54719	44.8761	-3.71856	DOWN	3.77e-05	ENSOCUT00000004900,ENSOCUT00000037205	MPPED2	metallophosphoesterase domain containing 2 [Source:HGNC Symbol;Acc:HGNC:1180] && sp|Q15777|MPPD2_HUMAN Metallophosphoesterase MPPED2 OS=Homo sapiens OX=9606 GN=MPPED2 PE=1 SV=1 && -	-	-	-	-
ENSOCUG00000005540	21663	1.40387	18.8019	-3.7073	DOWN	0.00708983	ENSOCUT00000023132,ENSOCUT00000055998	CAPN6	calpain 6 [Source:HGNC Symbol;Acc:HGNC:1483] && sp|Q9Y6Q1|CAN6_HUMAN Calpain-6 OS=Homo sapiens OX=9606 GN=CAPN6 PE=1 SV=2 && PF00648:Calpain family cysteine protease|PF01067:Calpain large subunit, domain III|PF00168:C2 domain	-	GO:0048471~perinuclear region of cytoplasm	GO:0008017~microtubule binding	-
ENSOCUG00000012934	5496	0.701936	9.34877	-3.69919	DOWN	0.0342242	ENSOCUT00000012929	GNB3	G protein subunit beta 3 [Source:HGNC Symbol;Acc:HGNC:4400] && sp|Q61011|GBB3_MOUSE Guanine nucleotide-binding protein G(I)/G(S)/G(T) subunit beta-3 OS=Mus musculus OX=10090 GN=Gnb3 PE=1 SV=2 && PF00400:WD domain, G-beta repeat	ocu04728:Dopaminergic synapse; ocu05032:Morphine addiction; ocu05200:Pathways in cancer; ocu04723:Retrograde endocannabinoid signaling; ocu04014:Ras signaling pathway; ocu04724:Glutamatergic synapse; ocu04151:PI3K-Akt signaling pathway; ocu04926:Relaxin signaling pathway; ocu04726:Serotonergic synapse; ocu04713:Circadian entrainment	-	-	-
ENSOCUG00000032679	2491	2.58627	33.2234	-3.69536	DOWN	1.23e-05	ENSOCUT00000042103	ENSOCUG00000032679	- && sp|A8K4G0|CLM7_HUMAN CMRF35-like molecule 7 OS=Homo sapiens OX=9606 GN=CD300LB PE=1 SV=2 && -	-	-	-	-
ENSOCUG00000009671	2846	0.780529	9.61144	-3.68833	DOWN	0.0355138	ENSOCUT00000009665	ENSOCUG00000009671	- && sp|Q5RAW7|SPIN3_PONAB Spindlin-3 OS=Pongo abelii OX=9601 GN=SPIN3 PE=2 SV=2 && PF02513:Spin/Ssty Family	-	-	-	-
ENSOCUG00000016447	9795	7.10328	90.0512	-3.6842	DOWN	4.34e-12	ENSOCUT00000016443	ENSOCUG00000016447	- && sp|Q9Y6H6|KCNE3_HUMAN Potassium voltage-gated channel subfamily E member 3 OS=Homo sapiens OX=9606 GN=KCNE3 PE=1 SV=1 && PF02060:Slow voltage-gated potassium channel	-	-	-	-
ENSOCUG00000000360	61555	2.77556	36.674	-3.67575	DOWN	1.44e-05	ENSOCUT00000000361	CDH6	cadherin 6 [Source:HGNC Symbol;Acc:HGNC:1765] && sp|P55285|CADH6_HUMAN Cadherin-6 OS=Homo sapiens OX=9606 GN=CDH6 PE=1 SV=1 && PF01049:Cadherin cytoplasmic region|PF00028:Cadherin domain	-	GO:0005654~nucleoplasm; GO:0005886~plasma membrane; GO:0030054~cell junction	-	GO:0007219~Notch signaling pathway
novel.666	2128	2.66486	33.0038	-3.67147	DOWN	3.66e-05	-	-	- && - && -	-	-	-	-
novel.281	21270	4.48855	56.7837	-3.67072	DOWN	0.0009475	-	-	- && P11369.2 RecName: Full=LINE-1 retrotransposable element ORF2 protein; Short=ORF2p; AltName: Full=Long interspersed element-1; Short=L1; AltName: Full=Retrovirus-related Pol polyprotein LINE-1; Includes: RecName: Full=Reverse transcriptase; Includes: RecName: Full=Endonuclease && -	-	-	-	-
ENSOCUG00000021520	5009	0.780529	9.49274	-3.66758	DOWN	0.0362711	ENSOCUT00000030264	RASD2	RASD family member 2 [Source:HGNC Symbol;Acc:HGNC:18229] && sp|Q96D21|RHES_HUMAN GTP-binding protein Rhes OS=Homo sapiens OX=9606 GN=RASD2 PE=1 SV=1 && PF00071:Ras family	-	-	-	-
novel.371	33756	5.87447	74.1399	-3.66048	DOWN	1.08e-08	-	-	- && - && -	-	-	-	-
ENSOCUG00000035603	1286	11.3613	142.579	-3.65505	DOWN	1.65e-14	ENSOCUT00000064842	ENSOCUG00000035603	- && - && -	-	-	-	-
ENSOCUG00000017253	148227	44.3163	551.049	-3.64444	DOWN	2.92e-18	ENSOCUT00000040433,ENSOCUT00000040913,ENSOCUT00000064815,ENSOCUT00000052236,ENSOCUT00000017254,ENSOCUT00000059085	ENSOCUG00000017253	- && sp|Q9NR80|ARHG4_HUMAN Rho guanine nucleotide exchange factor 4 OS=Homo sapiens OX=9606 GN=ARHGEF4 PE=1 SV=3 && PF00169:PH domain|PF00621:RhoGEF domain|PF00018:SH3 domain	-	-	-	-
ENSOCUG00000012841	56456	21.7011	269.432	-3.63695	DOWN	3.15e-13	ENSOCUT00000029703,ENSOCUT00000012839,ENSOCUT00000012097	ENSOCUG00000012841	- && sp|P80508|PE2R_RABIT Prostaglandin-E(2) 9-reductase OS=Oryctolagus cuniculus OX=9986 GN=AKR1C5 PE=1 SV=1 && PF00248:Aldo/keto reductase family	-	GO:0005737~cytoplasm	-	-
ENSOCUG00000013136	5008	46.6096	576.48	-3.62749	DOWN	1.99e-48	ENSOCUT00000013132	TLX1	T cell leukemia homeobox 1 [Source:HGNC Symbol;Acc:HGNC:5056] && sp|P31314|TLX1_HUMAN T-cell leukemia homeobox protein 1 OS=Homo sapiens OX=9606 GN=TLX1 PE=1 SV=1 && PF00046:Homeodomain	-	GO:0005634~nucleus	GO:0001228~transcriptional activator activity, RNA polymerase II transcription regulatory region sequence-specific binding; GO:0000978~RNA polymerase II core promoter proximal region sequence-specific DNA binding	-
ENSOCUG00000014577	63010	3.52399	41.9836	-3.62628	DOWN	6.29e-05	ENSOCUT00000029855,ENSOCUT00000051883,ENSOCUT00000042238,ENSOCUT00000059283	SYT7	synaptotagmin 7 [Source:HGNC Symbol;Acc:HGNC:11514] && sp|O43581|SYT7_HUMAN Synaptotagmin-7 OS=Homo sapiens OX=9606 GN=SYT7 PE=1 SV=3 && PF00168:C2 domain	-	-	GO:0005544~calcium-dependent phospholipid binding	-
ENSOCUG00000012811	174347	56.9796	699.277	-3.62143	DOWN	3.11e-23	ENSOCUT00000057746,ENSOCUT00000012812	SMOC1	SPARC related modular calcium binding 1 [Source:HGNC Symbol;Acc:HGNC:20318] && sp|Q9H4F8|SMOC1_HUMAN SPARC-related modular calcium-binding protein 1 OS=Homo sapiens OX=9606 GN=SMOC1 PE=1 SV=1 && PF00086:Thyroglobulin type-1 repeat|PF16597:Thyroglobulin_1 repeat associated disordered domain|PF07648:Kazal-type serine protease inhibitor domain|PF10591:Secreted protein acidic and rich in cysteine Ca …	-	-	-	-
ENSOCUG00000015363	132048	26.3572	324.856	-3.61529	DOWN	2.46e-31	ENSOCUT00000015388,ENSOCUT00000055463,ENSOCUT00000051135,ENSOCUT00000050728,ENSOCUT00000038352,ENSOCUT00000052810,ENSOCUT00000058651	NFASC	neurofascin [Source:HGNC Symbol;Acc:HGNC:29866] && sp|O94856|NFASC_HUMAN Neurofascin OS=Homo sapiens OX=9606 GN=NFASC PE=1 SV=4 && PF07679:Immunoglobulin I-set domain|PF13882:Bravo-like intracellular region|PF13927:Immunoglobulin domain|PF00041:Fibronectin type III domain	ocu04514:Cell adhesion molecules	GO:0005886~plasma membrane; GO:0043005~neuron projection	-	-
ENSOCUG00000016780	326057	3.27923	40.0603	-3.6122	DOWN	3.99e-05	ENSOCUT00000027724,ENSOCUT00000063333,ENSOCUT00000049965	GRIA1	glutamate ionotropic receptor AMPA type subunit 1 [Source:HGNC Symbol;Acc:HGNC:4571] && sp|P42261|GRIA1_HUMAN Glutamate receptor 1 OS=Homo sapiens OX=9606 GN=GRIA1 PE=1 SV=2 && PF00060:Ligand-gated ion channel|PF10613:Ligated ion channel L-glutamate- and glycine-binding site|PF01094:Receptor family ligand binding region	ocu04080:Neuroactive ligand-receptor interaction; ocu04728:Dopaminergic synapse; ocu04024:cAMP signaling pathway; ocu04730:Long-term depression; ocu04723:Retrograde endocannabinoid signaling; ocu04724:Glutamatergic synapse; ocu04713:Circadian entrainment	GO:0045211~postsynaptic membrane	-	-
ENSOCUG00000022064	22671	1.91651	22.8656	-3.60738	DOWN	0.00436245	ENSOCUT00000030037	ENSOCUG00000022064	- && sp|P08635|SAST_RAT S-acyl fatty acid synthase thioesterase, medium chain OS=Rattus norvegicus OX=10116 GN=Olah PE=1 SV=1 && PF00975:Thioesterase domain	-	-	-	-
ENSOCUG00000014113	137075	31.0225	375.575	-3.6058	DOWN	9.23e-28	ENSOCUT00000050628,ENSOCUT00000063361,ENSOCUT00000014110,ENSOCUT00000036166,ENSOCUT00000029486,ENSOCUT00000036599,ENSOCUT00000035159	ENSOCUG00000014113	solute carrier family 26 member 10 [Source:HGNC Symbol;Acc:HGNC:14470] && sp|Q5EBI0|S2610_MOUSE Solute carrier family 26 member 10 OS=Mus musculus OX=10090 GN=Slc26a10 PE=2 SV=2 && PF00916:Sulfate permease family|PF01740:STAS domain	-	-	-	-
ENSOCUG00000015215	1503	1.1038	13.3497	-3.6048	DOWN	0.00799257	ENSOCUT00000028056	HOXA1	Oryctolagus cuniculus homeobox A1 (HOXA1), mRNA. [Source:RefSeq mRNA;Acc:NM_001171397] && sp|P49639|HXA1_HUMAN Homeobox protein Hox-A1 OS=Homo sapiens OX=9606 GN=HOXA1 PE=1 SV=2 && PF00046:Homeodomain	ocu04550:Signaling pathways regulating pluripotency of stem cells	GO:0005634~nucleus	GO:0003677~DNA binding; GO:0000981~RNA polymerase II transcription factor activity, sequence-specific DNA binding	-
ENSOCUG00000009728	14608	64.0423	774.855	-3.60253	DOWN	1.97e-38	ENSOCUT00000063993,ENSOCUT00000009726	THRA	thyroid hormone receptor alpha [Source:HGNC Symbol;Acc:HGNC:11796] && sp|Q28570|THA_SHEEP Thyroid hormone receptor alpha OS=Ovis aries OX=9940 GN=THRA PE=2 SV=1 && PF00105:Zinc finger, C4 type (two domains)|PF00104:Ligand-binding domain of nuclear hormone receptor	ocu04080:Neuroactive ligand-receptor interaction	GO:0005634~nucleus	GO:0008270~zinc ion binding; GO:0043565~sequence-specific DNA binding	-
ENSOCUG00000000184	896697	36.6487	442.311	-3.60001	DOWN	4.59e-16	ENSOCUT00000062600,ENSOCUT00000000184,ENSOCUT00000059654,ENSOCUT00000059966,ENSOCUT00000041515	NCKAP5	NCK associated protein 5 [Source:HGNC Symbol;Acc:HGNC:29847] && sp|O14513|NCKP5_HUMAN Nck-associated protein 5 OS=Homo sapiens OX=9606 GN=NCKAP5 PE=1 SV=2 && PF15246:Nck-associated protein 5, Peripheral clock protein	-	-	-	-
ENSOCUG00000009885	26046	1.13598	13.5688	-3.59999	DOWN	0.0339526	ENSOCUT00000009882,ENSOCUT00000061072,ENSOCUT00000056706,ENSOCUT00000054006	SLC13A5	solute carrier family 13 member 5 [Source:HGNC Symbol;Acc:HGNC:23089] && sp|Q86YT5|S13A5_HUMAN Solute carrier family 13 member 5 OS=Homo sapiens OX=9606 GN=SLC13A5 PE=1 SV=1 && PF00939:Sodium:sulfate symporter transmembrane region	-	GO:0005654~nucleoplasm; GO:0005829~cytosol; GO:0005886~plasma membrane	-	-
ENSOCUG00000008066	17128	1.34848	16.8091	-3.58006	DOWN	0.0135748	ENSOCUT00000008064,ENSOCUT00000044606	DHRS7C	dehydrogenase/reductase 7C [Source:HGNC Symbol;Acc:HGNC:32423] && sp|A6NNS2|DRS7C_HUMAN Dehydrogenase/reductase SDR family member 7C OS=Homo sapiens OX=9606 GN=DHRS7C PE=2 SV=3 && PF00106:short chain dehydrogenase	-	-	-	GO:0006874~cellular calcium ion homeostasis
ENSOCUG00000026048	46692	3.63461	44.6427	-3.57918	DOWN	0.00491474	ENSOCUT00000022222,ENSOCUT00000035933	ENSOCUG00000026048	- && sp|P14943|EST2_RABIT Cocaine esterase OS=Oryctolagus cuniculus OX=9986 GN=CES2 PE=1 SV=2 && PF00135:Carboxylesterase family	-	-	-	-
ENSOCUG00000015622	30613	45.6668	539.983	-3.56581	DOWN	1.39e-21	ENSOCUT00000033252,ENSOCUT00000045295,ENSOCUT00000015617	METTL7A	methyltransferase like 7A [Source:HGNC Symbol;Acc:HGNC:24550] && sp|Q9H8H3|MET7A_HUMAN Methyltransferase-like protein 7A OS=Homo sapiens OX=9606 GN=METTL7A PE=1 SV=1 && PF08241:Methyltransferase domain	-	GO:0005783~endoplasmic reticulum; GO:0005811~lipid particle	-	-
ENSOCUG00000014225	78846	76.4337	903.272	-3.55839	DOWN	1.83e-25	ENSOCUT00000014225,ENSOCUT00000059839,ENSOCUT00000039538	SLCO2B1	solute carrier organic anion transporter family member 2B1 [Source:HGNC Symbol;Acc:HGNC:10962] && sp|O94956|SO2B1_HUMAN Solute carrier organic anion transporter family member 2B1 OS=Homo sapiens OX=9606 GN=SLCO2B1 PE=1 SV=2 && PF03137:Organic Anion Transporter Polypeptide (OATP) family	-	GO:0005886~plasma membrane	-	-
novel.454	3998	6.59064	77.3358	-3.55578	DOWN	4.78e-11	-	-	- && - && -	-	-	-	-
ENSOCUG00000026443	28804	2.5773	29.9568	-3.54568	DOWN	0.000776869	ENSOCUT00000026954,ENSOCUT00000048046	UNC45B	unc-45 myosin chaperone B [Source:HGNC Symbol;Acc:HGNC:14304] && sp|Q8IWX7|UN45B_HUMAN Protein unc-45 homolog B OS=Homo sapiens OX=9606 GN=UNC45B PE=1 SV=1 && PF11701:Myosin-binding striated muscle assembly central	-	GO:0005829~cytosol	-	-
ENSOCUG00000001519	53317	4.03655	46.8329	-3.54466	DOWN	7.54e-07	ENSOCUT00000001518	RTN4RL1	reticulon 4 receptor like 1 [Source:HGNC Symbol;Acc:HGNC:21329] && sp|Q86UN2|R4RL1_HUMAN Reticulon-4 receptor-like 1 OS=Homo sapiens OX=9606 GN=RTN4RL1 PE=1 SV=1 && PF13855:Leucine rich repeat	-	GO:0009986~cell surface	-	-
ENSOCUG00000010759	25421	10.9183	127.612	-3.54401	DOWN	2.16e-13	ENSOCUT00000064573,ENSOCUT00000010753	LRRC38	leucine rich repeat containing 38 [Source:HGNC Symbol;Acc:HGNC:27005] && sp|A2VDH3|LRC38_MOUSE Leucine-rich repeat-containing protein 38 OS=Mus musculus OX=10090 GN=Lrrc38 PE=2 SV=2 && -	-	-	-	-
ENSOCUG00000035688	1004	2.47549	29.3768	-3.54091	DOWN	0.000968839	ENSOCUT00000060472	ENSOCUG00000035688	- && - && -	-	-	-	-
ENSOCUG00000000527	9103	1.96293	21.8698	-3.5353	DOWN	0.00219065	ENSOCUT00000000528,ENSOCUT00000036260	DPYSL4	dihydropyrimidinase like 4 [Source:HGNC Symbol;Acc:HGNC:3016] && sp|Q62951|DPYL4_RAT Dihydropyrimidinase-related protein 4 (Fragment) OS=Rattus norvegicus OX=10116 GN=Dpysl4 PE=1 SV=1 && PF01979:Amidohydrolase family	-	GO:0005737~cytoplasm	-	-
ENSOCUG00000029073	54851	4.84926	55.5384	-3.5346	DOWN	1.67e-07	ENSOCUT00000032994,ENSOCUT00000059874	ENSOCUG00000029073	- && sp|Q69YW2|STUM_HUMAN Protein stum homolog OS=Homo sapiens OX=9606 GN=STUM PE=1 SV=1 && PF15795:Ectodermal ciliogenesis protein	-	-	-	-
ENSOCUG00000015852	19142	4.95996	58.3531	-3.53094	DOWN	2.98e-08	ENSOCUT00000015852	KCNQ4	potassium voltage-gated channel subfamily Q member 4 [Source:HGNC Symbol;Acc:HGNC:6298] && sp|Q9JK97|KCNQ4_MOUSE Potassium voltage-gated channel subfamily KQT member 4 OS=Mus musculus OX=10090 GN=Kcnq4 PE=2 SV=2 && PF03520:KCNQ voltage-gated potassium channel|PF00520:Ion transport protein	-	-	-	GO:0007605~sensory perception of sound
novel.85	5327	5.16356	59.2464	-3.53036	DOWN	2.37e-08	-	-	- && - && -	-	-	-	-
ENSOCUG00000003371	9025	115.883	1333.28	-3.52507	DOWN	2.1e-31	ENSOCUT00000029265,ENSOCUT00000061265,ENSOCUT00000041324	SELENBP1	selenium binding protein 1 [Source:HGNC Symbol;Acc:HGNC:10719] && sp|Q13228|SBP1_HUMAN Methanethiol oxidase OS=Homo sapiens OX=9606 GN=SELENBP1 PE=1 SV=2 && PF05694:56kDa selenium binding protein (SBP56)	ocu01100:Metabolic pathways	-	-	-
ENSOCUG00000025757	3216	5.94409	67.5572	-3.52381	DOWN	2.97e-08	ENSOCUT00000025046	TMEM200B	transmembrane protein 200B [Source:HGNC Symbol;Acc:HGNC:33785] && sp|Q69YZ2|T200B_HUMAN Transmembrane protein 200B OS=Homo sapiens OX=9606 GN=TMEM200B PE=2 SV=1 && PF10177:Uncharacterised conserved protein (DUF2371)	-	-	-	-
ENSOCUG00000007033	160440	6.05479	70.1169	-3.5161	DOWN	3.04e-06	ENSOCUT00000046899,ENSOCUT00000023921,ENSOCUT00000061695,ENSOCUT00000051397,ENSOCUT00000061062,ENSOCUT00000059360,ENSOCUT00000064146,ENSOCUT00000056801	PAK3	p21 (RAC1) activated kinase 3 [Source:HGNC Symbol;Acc:HGNC:8592] && sp|Q62829|PAK3_RAT Serine/threonine-protein kinase PAK 3 OS=Rattus norvegicus OX=10116 GN=Pak3 PE=1 SV=1 && PF00786:P21-Rho-binding domain|PF00069:Protein kinase domain	ocu04360:Axon guidance; ocu04014:Ras signaling pathway; ocu04510:Focal adhesion; ocu04660:T cell receptor signaling pathway; ocu04012:ErbB signaling pathway; ocu04810:Regulation of actin cytoskeleton; ocu05132:Salmonella infection	GO:0005737~cytoplasm	GO:0004712~protein serine/threonine/tyrosine kinase activity; GO:0004674~protein serine/threonine kinase activity	-
ENSOCUG00000012709	982002	1.72715	20.4366	-3.51296	DOWN	0.00265483	ENSOCUT00000012720,ENSOCUT00000057470,ENSOCUT00000058538,ENSOCUT00000060741,ENSOCUT00000043689	CTNND2	catenin delta 2 [Source:HGNC Symbol;Acc:HGNC:2516] && sp|Q9UQB3|CTND2_HUMAN Catenin delta-2 OS=Homo sapiens OX=9606 GN=CTNND2 PE=1 SV=3 && PF00514:Armadillo/beta-catenin-like repeat	-	-	-	GO:0098609~cell-cell adhesion
ENSOCUG00000017700	53928	11.4578	131.413	-3.50497	DOWN	4.72e-15	ENSOCUT00000017703	PLS1	plastin 1 [Source:HGNC Symbol;Acc:HGNC:9090] && sp|A6H742|PLSI_BOVIN Plastin-1 OS=Bos taurus OX=9913 GN=PLS1 PE=2 SV=1 && PF00307:Calponin homology (CH) domain|PF13499:EF-hand domain pair	-	-	-	-
ENSOCUG00000000802	58078	19.0684	215.745	-3.50217	DOWN	8.02e-17	ENSOCUT00000058488,ENSOCUT00000000802	WIPF3	WAS/WASL interacting protein family member 3 [Source:HGNC Symbol;Acc:HGNC:22004] && sp|A6NGB9|WIPF3_HUMAN WAS/WASL-interacting protein family member 3 OS=Homo sapiens OX=9606 GN=WIPF3 PE=1 SV=4 && PF02205:WH2 motif	-	-	-	-
ENSOCUG00000025455	3662	7.12116	81.7474	-3.5009	DOWN	3.2e-09	ENSOCUT00000025116	PTGDR2	prostaglandin D2 receptor 2 [Source:HGNC Symbol;Acc:HGNC:4502] && sp|Q9Y5Y4|PD2R2_HUMAN Prostaglandin D2 receptor 2 OS=Homo sapiens OX=9606 GN=PTGDR2 PE=1 SV=3 && PF00001:7 transmembrane receptor (rhodopsin family)	-	-	-	-
ENSOCUG00000025958	747	7.89264	91.6169	-3.4987	DOWN	4.41e-08	ENSOCUT00000031290	BGLAP	bone gamma-carboxyglutamate protein [Source:HGNC Symbol;Acc:HGNC:1043] && sp|A2D4U1|OSTCN_ATEGE Osteocalcin OS=Ateles geoffroyi OX=9509 GN=BGLAP PE=3 SV=1 && -	ocu04928:Parathyroid hormone synthesis, secretion and action	GO:0005737~cytoplasm	-	GO:0001649~osteoblast differentiation
ENSOCUG00000005562	399531	1.45029	16.1229	-3.4774	DOWN	0.0252933	ENSOCUT00000005563,ENSOCUT00000043667,ENSOCUT00000053832,ENSOCUT00000047493	SLC44A5	solute carrier family 44 member 5 [Source:HGNC Symbol;Acc:HGNC:28524] && sp|Q8NCS7|CTL5_HUMAN Choline transporter-like protein 5 OS=Homo sapiens OX=9606 GN=SLC44A5 PE=1 SV=5 && PF04515:Plasma-membrane choline transporter	ocu05231:Choline metabolism in cancer	-	-	-
ENSOCUG00000005505	61109	2.9739	32.6935	-3.47	DOWN	0.00288924	ENSOCUT00000031668,ENSOCUT00000057173,ENSOCUT00000059882,ENSOCUT00000037275,ENSOCUT00000047979,ENSOCUT00000049296,ENSOCUT00000043578,ENSOCUT00000045154	SRCIN1	SRC kinase signaling inhibitor 1 [Source:HGNC Symbol;Acc:HGNC:29506] && sp|Q9C0H9|SRCN1_HUMAN SRC kinase signaling inhibitor 1 OS=Homo sapiens OX=9606 GN=SRCIN1 PE=1 SV=4 && PF03915:Actin interacting protein 3	-	-	-	GO:0030334~regulation of cell migration
ENSOCUG00000028053	20382	37.6505	416.054	-3.46605	DOWN	1.58e-14	ENSOCUT00000021977,ENSOCUT00000054846	ASPN	asporin [Source:HGNC Symbol;Acc:HGNC:14872] && sp|Q3ZBN5|ASPN_BOVIN Asporin OS=Bos taurus OX=9913 GN=ASPN PE=2 SV=1 && PF01462:Leucine rich repeat N-terminal domain|PF13855:Leucine rich repeat	-	GO:0031012~extracellular matrix	GO:0005518~collagen binding	-
ENSOCUG00000000653	60359	94.8029	1044.83	-3.46442	DOWN	1.69e-20	ENSOCUT00000000654,ENSOCUT00000055164,ENSOCUT00000044862,ENSOCUT00000046943,ENSOCUT00000059677,ENSOCUT00000037118	NDRG2	NDRG family member 2 [Source:HGNC Symbol;Acc:HGNC:14460] && sp|Q5RBN6|NDRG2_PONAB Protein NDRG2 OS=Pongo abelii OX=9601 GN=NDRG2 PE=2 SV=2 && PF03096:Ndr family	-	GO:0005737~cytoplasm	-	-
ENSOCUG00000032097	28611	1.61637	18.6282	-3.44283	DOWN	0.0189718	ENSOCUT00000034483	CPA3	carboxypeptidase A3 [Source:HGNC Symbol;Acc:HGNC:2298] && sp|P15088|CBPA3_HUMAN Mast cell carboxypeptidase A OS=Homo sapiens OX=9606 GN=CPA3 PE=1 SV=2 && PF00246:Zinc carboxypeptidase	ocu04972:Pancreatic secretion	-	GO:0008270~zinc ion binding	-
ENSOCUG00000024990	2899	21.2275	229.024	-3.44057	DOWN	3.07e-13	ENSOCUT00000023965,ENSOCUT00000056246,ENSOCUT00000043092,ENSOCUT00000037736	ENSOCUG00000024990	natural cytotoxicity triggering receptor 3 [Source:HGNC Symbol;Acc:HGNC:19077] && sp|P61483|NCTR3_MACFA Natural cytotoxicity triggering receptor 3 OS=Macaca fascicularis OX=9541 GN=NCR3 PE=2 SV=1 && PF07686:Immunoglobulin V-set domain	-	-	-	-
ENSOCUG00000017136	82964	25.6769	279.442	-3.43612	DOWN	3.25e-10	ENSOCUT00000017140,ENSOCUT00000053911	SLC27A6	solute carrier family 27 member 6 [Source:HGNC Symbol;Acc:HGNC:11000] && sp|E9Q9W4|S27A6_MOUSE Long-chain fatty acid transport protein 6 OS=Mus musculus OX=10090 GN=Slc27a6 PE=1 SV=1 && PF00501:AMP-binding enzyme|PF13193:AMP-binding enzyme C-terminal domain	ocu04931:Insulin resistance	-	-	-
ENSOCUG00000022161	26052	4.83503	51.5413	-3.42475	DOWN	4.87e-05	ENSOCUT00000036840,ENSOCUT00000029234	ENSOCUG00000022161	- && sp|Q9UL12|SARDH_HUMAN Sarcosine dehydrogenase, mitochondrial OS=Homo sapiens OX=9606 GN=SARDH PE=1 SV=1 && PF08669:Glycine cleavage T-protein C-terminal barrel domain|PF01571:Aminomethyltransferase folate-binding domain	-	GO:0005739~mitochondrion	-	-
ENSOCUG00000033884	1178	1.02521	11.4333	-3.41608	DOWN	0.0226295	ENSOCUT00000050284	ENSOCUG00000033884	- && - && PF03402:Vomeronasal organ pheromone receptor family, V1R	-	GO:0005886~plasma membrane	GO:0016503~pheromone receptor activity	GO:0019236~response to pheromone
ENSOCUG00000023409	13612	1.02521	11.3918	-3.41589	DOWN	0.031218	ENSOCUT00000024849,ENSOCUT00000056230	RAPGEFL1	Rap guanine nucleotide exchange factor like 1 [Source:HGNC Symbol;Acc:HGNC:17428] && sp|Q9UHV5|RPGFL_HUMAN Rap guanine nucleotide exchange factor-like 1 OS=Homo sapiens OX=9606 GN=RAPGEFL1 PE=1 SV=2 && PF00617:RasGEF domain	-	-	-	-
ENSOCUG00000007265	16340	2.82198	30.5008	-3.41116	DOWN	0.00433065	ENSOCUT00000060259,ENSOCUT00000038150,ENSOCUT00000007265	ENSOCUG00000007265	- && sp|Q9NZC2|TREM2_HUMAN Triggering receptor expressed on myeloid cells 2 OS=Homo sapiens OX=9606 GN=TREM2 PE=1 SV=1 && PF07686:Immunoglobulin V-set domain	-	-	-	-
novel.310	84991	1.12701	11.6667	-3.40349	DOWN	0.0305067	-	-	- && - && -	-	-	-	-
ENSOCUG00000003933	1382	4.04553	42.7748	-3.40273	DOWN	0.000532813	ENSOCUT00000003929	RAB42	RAB42, member RAS oncogene family [Source:HGNC Symbol;Acc:HGNC:28702] && sp|Q8N4Z0|RAB42_HUMAN Ras-related protein Rab-42 OS=Homo sapiens OX=9606 GN=RAB42 PE=1 SV=2 && PF00071:Ras family	-	-	-	-
ENSOCUG00000027464	15084	2.16119	23.0256	-3.40159	DOWN	0.00300701	ENSOCUT00000025968	SALL2	spalt like transcription factor 2 [Source:HGNC Symbol;Acc:HGNC:10526] && sp|Q9Y467|SALL2_HUMAN Sal-like protein 2 OS=Homo sapiens OX=9606 GN=SALL2 PE=1 SV=4 && -	-	-	GO:0044877~macromolecular complex binding	GO:0000122~negative regulation of transcription from RNA polymerase II promoter
ENSOCUG00000005958	815254	20.0202	213.621	-3.39408	DOWN	4.11e-16	ENSOCUT00000005963,ENSOCUT00000051070,ENSOCUT00000053233	ATRNL1	attractin like 1 [Source:HGNC Symbol;Acc:HGNC:29063] && sp|Q5VV63|ATRN1_HUMAN Attractin-like protein 1 OS=Homo sapiens OX=9606 GN=ATRNL1 PE=2 SV=2 && PF01437:Plexin repeat|PF13854:Kelch motif|PF00059:Lectin C-type domain	-	-	-	-
ENSOCUG00000007710	53284	5.1583	53.4052	-3.3755	DOWN	0.000181465	ENSOCUT00000007715,ENSOCUT00000038850	SCTR	Oryctolagus cuniculus secretin receptor (SCTR), mRNA. [Source:RefSeq mRNA;Acc:NM_001082028] && sp|O46502|SCTR_RABIT Secretin receptor OS=Oryctolagus cuniculus OX=9986 GN=SCTR PE=2 SV=1 && PF00002:7 transmembrane receptor (Secretin family)|PF02793:Hormone receptor domain	ocu04080:Neuroactive ligand-receptor interaction; ocu04972:Pancreatic secretion	GO:0005886~plasma membrane	-	-
ENSOCUG00000008865	453513	14.6316	151.042	-3.37066	DOWN	4.93e-17	ENSOCUT00000008872,ENSOCUT00000046915	THSD7A	thrombospondin type 1 domain containing 7A [Source:HGNC Symbol;Acc:HGNC:22207] && sp|Q9UPZ6|THS7A_HUMAN Thrombospondin type-1 domain-containing protein 7A OS=Homo sapiens OX=9606 GN=THSD7A PE=1 SV=4 && PF00090:Thrombospondin type 1 domain	-	-	-	-
ENSOCUG00000026465	42381	3.49181	35.1143	-3.36807	DOWN	0.000682402	ENSOCUT00000023618	BTNL9	butyrophilin like 9 [Source:HGNC Symbol;Acc:HGNC:24176] && sp|Q6UXG8|BTNL9_HUMAN Butyrophilin-like protein 9 OS=Homo sapiens OX=9606 GN=BTNL9 PE=1 SV=1 && PF07686:Immunoglobulin V-set domain|PF13765:SPRY-associated domain|PF00622:SPRY domain	-	-	-	-
ENSOCUG00000013625	72832	36.2826	373.222	-3.36426	DOWN	2.39e-29	ENSOCUT00000013627,ENSOCUT00000050545,ENSOCUT00000053259	PRSS12	serine protease 12 [Source:HGNC Symbol;Acc:HGNC:9477] && sp|P56730|NETR_HUMAN Neurotrypsin OS=Homo sapiens OX=9606 GN=PRSS12 PE=2 SV=2 && PF00530:Scavenger receptor cysteine-rich domain|PF00089:Trypsin|PF00051:Kringle domain	-	-	-	-
ENSOCUG00000022014	22817	259.317	2662.45	-3.36258	DOWN	5.37e-56	ENSOCUT00000028937,ENSOCUT00000036185,ENSOCUT00000046955,ENSOCUT00000063412	NOTCH3	notch receptor 3 [Source:HGNC Symbol;Acc:HGNC:7883] && sp|Q9UM47|NOTC3_HUMAN Neurogenic locus notch homolog protein 3 OS=Homo sapiens OX=9606 GN=NOTCH3 PE=1 SV=2 && PF11936:Domain of unknown function (DUF3454)|PF00008:EGF-like domain|PF07684:NOTCH protein|PF06816:NOTCH protein|PF07645:Calcium-binding EGF domain|PF00066:LNR domain|PF12796:Ankyrin repeats (3 copies)	ocu05200:Pathways in cancer	GO:0005654~nucleoplasm; GO:0005829~cytosol; GO:0005634~nucleus; GO:0005886~plasma membrane; GO:0043235~receptor complex; GO:0015629~actin cytoskeleton	GO:0042802~identical protein binding	GO:0007219~Notch signaling pathway
ENSOCUG00000014375	55171	2.01824	21.3618	-3.33996	DOWN	0.00446657	ENSOCUT00000014371	PTCHD1	patched domain containing 1 [Source:HGNC Symbol;Acc:HGNC:26392] && sp|Q96NR3|PTHD1_HUMAN Patched domain-containing protein 1 OS=Homo sapiens OX=9606 GN=PTCHD1 PE=2 SV=2 && PF02460:Patched family	-	GO:0005886~plasma membrane	-	-
ENSOCUG00000005620	1231601	8.51613	85.4966	-3.33839	DOWN	1.75e-09	ENSOCUT00000046454,ENSOCUT00000036101,ENSOCUT00000049220,ENSOCUT00000053484,ENSOCUT00000015680,ENSOCUT00000055132,ENSOCUT00000009332,ENSOCUT00000033443,ENSOCUT00000050102	NRXN1	neurexin 1 [Source:HGNC Symbol;Acc:HGNC:8008] && sp|Q9CS84|NRX1A_MOUSE Neurexin-1 OS=Mus musculus OX=10090 GN=Nrxn1 PE=1 SV=3 && PF01034:Syndecan domain|PF02210:Laminin G domain	ocu04514:Cell adhesion molecules	-	-	-
ENSOCUG00000001277	235750	5.29747	53.9779	-3.32864	DOWN	8.1e-05	ENSOCUT00000001277	NECAB1	N-terminal EF-hand calcium binding protein 1 [Source:HGNC Symbol;Acc:HGNC:20983] && sp|Q5R467|NECA1_PONAB N-terminal EF-hand calcium-binding protein 1 OS=Pongo abelii OX=9601 GN=NECAB1 PE=2 SV=1 && -	-	GO:0005654~nucleoplasm; GO:0005829~cytosol	GO:0042802~identical protein binding	-
novel.239	17121	36.6132	367.767	-3.32491	DOWN	6.97e-20	-	-	- && - && -	-	-	-	-
ENSOCUG00000029128	15299	126.295	1255.47	-3.31775	DOWN	5.43e-34	ENSOCUT00000033931	ENSOCUG00000029128	- && sp|Q5QGZ9|CL12A_HUMAN C-type lectin domain family 12 member A OS=Homo sapiens OX=9606 GN=CLEC12A PE=1 SV=3 && -	-	-	-	-
ENSOCUG00000006811	21436	2.65063	26.0962	-3.31696	DOWN	0.0186186	ENSOCUT00000022206,ENSOCUT00000045129	NLGN3	neuroligin 3 [Source:HGNC Symbol;Acc:HGNC:14289] && sp|Q9NZ94|NLGN3_HUMAN Neuroligin-3 OS=Homo sapiens OX=9606 GN=NLGN3 PE=1 SV=2 && PF00135:Carboxylesterase family	ocu04514:Cell adhesion molecules	GO:0009986~cell surface; GO:0005887~integral component of plasma membrane	GO:0097110~scaffold protein binding	-
ENSOCUG00000004768	27453	17.1789	170.013	-3.31117	DOWN	1.98e-05	ENSOCUT00000042934,ENSOCUT00000004769,ENSOCUT00000004766,ENSOCUT00000060682	MYORG	myogenesis regulating glycosidase (putative) [Source:HGNC Symbol;Acc:HGNC:19918] && sp|Q69ZQ1|MYORG_MOUSE Myogenesis-regulating glycosidase OS=Mus musculus OX=10090 GN=Myorg PE=1 SV=2 && PF01055:Glycosyl hydrolases family 31	-	-	-	-
ENSOCUG00000015293	11067	2.56306	25.3307	-3.30951	DOWN	0.000943176	ENSOCUT00000015298,ENSOCUT00000050412,ENSOCUT00000044038,ENSOCUT00000045682,ENSOCUT00000062655	PORCN	porcupine O-acyltransferase [Source:HGNC Symbol;Acc:HGNC:17652] && sp|Q9H237|PORCN_HUMAN Protein-serine O-palmitoleoyltransferase porcupine OS=Homo sapiens OX=9606 GN=PORCN PE=1 SV=2 && -	-	GO:0098978~glutamatergic synapse	-	-
novel.414	37698	3.15422	31.9074	-3.30215	DOWN	0.00012434	-	-	- && - && -	-	-	-	-
ENSOCUG00000026291	69591	138.404	1358.97	-3.29906	DOWN	6.16e-56	ENSOCUT00000045559,ENSOCUT00000030868,ENSOCUT00000061179	ARRB1	arrestin beta 1 [Source:HGNC Symbol;Acc:HGNC:711] && sp|Q95223|ARRB1_RABIT Beta-arrestin-1 OS=Oryctolagus cuniculus OX=9986 GN=ARRB1 PE=2 SV=1 && PF02752:Arrestin (or S-antigen), C-terminal domain|PF00339:Arrestin (or S-antigen), N-terminal domain	ocu04728:Dopaminergic synapse; ocu04010:MAPK signaling pathway; ocu05032:Morphine addiction; ocu04926:Relaxin signaling pathway; ocu04929:GnRH secretion; ocu04928:Parathyroid hormone synthesis, secretion and action	GO:0016604~nuclear body; GO:0005634~nucleus; GO:0000785~chromatin	GO:0031625~ubiquitin protein ligase binding; GO:0003713~transcription coactivator activity; GO:0005096~GTPase activator activity	GO:0045944~positive regulation of transcription from RNA polymerase II promoter; GO:0016567~protein ubiquitination; GO:0006511~ubiquitin-dependent protein catabolic process; GO:0070374~positive regulation of ERK1 and ERK2 cascade; GO:0001934~positive regulation of protein phosphorylation; GO:0032088~negative regulation of NF-kappaB transcription factor activity; GO:0043161~proteasome-mediated ubi…
ENSOCUG00000038886	1709	1.50567	14.2916	-3.27985	DOWN	0.012764	ENSOCUT00000060112	ENSOCUG00000038886	- && - && -	-	-	-	-
ENSOCUG00000002945	13783	1.89331	18.1163	-3.27902	DOWN	0.0253299	ENSOCUT00000002941,ENSOCUT00000047537	MEOX1	mesenchyme homeobox 1 [Source:HGNC Symbol;Acc:HGNC:7013] && sp|A1YGA4|MEOX1_PANPA Homeobox protein MOX-1 OS=Pan paniscus OX=9597 GN=MEOX1 PE=3 SV=1 && PF00046:Homeodomain	-	GO:0005634~nucleus; GO:0005737~cytoplasm	GO:0001228~transcriptional activator activity, RNA polymerase II transcription regulatory region sequence-specific binding; GO:0000978~RNA polymerase II core promoter proximal region sequence-specific DNA binding; GO:0003682~chromatin binding; GO:0003700~transcription factor activity, sequence-specific DNA binding	GO:0045944~positive regulation of transcription from RNA polymerase II promoter
ENSOCUG00000017580	611	3.92578	38.4919	-3.27431	DOWN	3.07e-05	ENSOCUT00000017578	TUSC1	tumor suppressor candidate 1 [Source:HGNC Symbol;Acc:HGNC:31010] && sp|Q2TAM9|TUSC1_HUMAN Tumor suppressor candidate gene 1 protein OS=Homo sapiens OX=9606 GN=TUSC1 PE=1 SV=3 && -	-	-	-	-
ENSOCUG00000004420	14779	6.21569	59.9523	-3.26838	DOWN	0.00111157	ENSOCUT00000005635,ENSOCUT00000043690,ENSOCUT00000041136,ENSOCUT00000004420	ENSOCUG00000004420	- && sp|P30046|DOPD_HUMAN D-dopachrome decarboxylase OS=Homo sapiens OX=9606 GN=DDT PE=1 SV=3 && PF01187:Macrophage migration inhibitory factor (MIF)	-	-	-	-
ENSOCUG00000012833	305799	8.45177	80.6154	-3.2594	DOWN	9.74e-10	ENSOCUT00000012842,ENSOCUT00000052544,ENSOCUT00000023437,ENSOCUT00000012833	ENSOCUG00000012833	synaptotagmin 14 [Source:HGNC Symbol;Acc:HGNC:23143] && sp|Q8NB59|SYT14_HUMAN Synaptotagmin-14 OS=Homo sapiens OX=9606 GN=SYT14 PE=1 SV=2 && -	-	-	-	-
ENSOCUG00000012902	8931	21.3832	202.996	-3.2578	DOWN	1.41e-09	ENSOCUT00000012901,ENSOCUT00000031037,ENSOCUT00000045911	ENSOCUG00000012902	- && sp|Q08862|GSTA_RABIT Glutathione S-transferase Yc OS=Oryctolagus cuniculus OX=9986 PE=2 SV=2 && PF02798:Glutathione S-transferase, N-terminal domain|PF00043:Glutathione S-transferase, C-terminal domain	-	-	-	-
ENSOCUG00000034925	1121	1.75035	17.1811	-3.25523	DOWN	0.00446482	ENSOCUT00000042469	ENSOCUG00000034925	- && - && -	-	-	-	-
ENSOCUG00000012115	28696	4.08297	38.4677	-3.24941	DOWN	4.87e-05	ENSOCUT00000049089,ENSOCUT00000012115,ENSOCUT00000056995	AXIN2	axin 2 [Source:HGNC Symbol;Acc:HGNC:904] && sp|Q9Y2T1|AXIN2_HUMAN Axin-2 OS=Homo sapiens OX=9606 GN=AXIN2 PE=1 SV=1 && PF16646:Axin-1 tankyrase binding domain|PF00615:Regulator of G protein signaling domain|PF00778:DIX domain	ocu05200:Pathways in cancer; ocu04390:Hippo signaling pathway; ocu04550:Signaling pathways regulating pluripotency of stem cells; ocu05217:Basal cell carcinoma; ocu04934:Cushing syndrome; ocu05226:Gastric cancer	GO:0005737~cytoplasm	-	-
ENSOCUG00000017002	871974	4.58123	44.6394	-3.24894	DOWN	0.0127146	ENSOCUT00000034930,ENSOCUT00000017010,ENSOCUT00000042656	MDGA2	MAM domain containing glycosylphosphatidylinositol anchor 2 [Source:HGNC Symbol;Acc:HGNC:19835] && sp|Q7Z553|MDGA2_HUMAN MAM domain-containing glycosylphosphatidylinositol anchor protein 2 OS=Homo sapiens OX=9606 GN=MDGA2 PE=1 SV=2 && PF07679:Immunoglobulin I-set domain|PF00629:MAM domain, meprin/A5/mu|PF13927:Immunoglobulin domain	-	GO:0005886~plasma membrane	-	-
ENSOCUG00000025113	6341	29.7667	283.74	-3.24759	DOWN	2.59e-12	ENSOCUT00000028294,ENSOCUT00000057895	MYCL	MYCL proto-oncogene, bHLH transcription factor [Source:HGNC Symbol;Acc:HGNC:7555] && sp|P10166|MYCL_MOUSE Protein L-Myc OS=Mus musculus OX=10090 GN=Mycl PE=2 SV=1 && -	-	GO:0005654~nucleoplasm	GO:0003700~transcription factor activity, sequence-specific DNA binding; GO:0046983~protein dimerization activity; GO:0003677~DNA binding	-
novel.302	3145	3.34359	31.5599	-3.24463	DOWN	0.00137111	-	-	- && - && -	-	-	-	-
ENSOCUG00000027790	33142	14.0314	133.298	-3.24324	DOWN	3.24e-08	ENSOCUT00000027997	NEURL1B	neuralized E3 ubiquitin protein ligase 1B [Source:HGNC Symbol;Acc:HGNC:35422] && sp|Q0MW30|NEU1B_MOUSE E3 ubiquitin-protein ligase NEURL1B OS=Mus musculus OX=10090 GN=Neurl1b PE=1 SV=1 && PF13920:Zinc finger, C3HC4 type (RING finger)|PF07177:Neuralized	-	GO:0005829~cytosol; GO:0015629~actin cytoskeleton	-	-
ENSOCUG00000011644	1482	2.05042	19.983	-3.23883	DOWN	0.0156685	ENSOCUT00000011637	GUCA2A	guanylate cyclase activator 2A [Source:HGNC Symbol;Acc:HGNC:4682] && sp|Q8R5G9|GUC2A_NOTAL Guanylin OS=Notomys alexis OX=184396 GN=GUCA2A PE=3 SV=1 && PF02058:Guanylin precursor	-	-	-	-
ENSOCUG00000008018	57502	36.163	338.834	-3.23791	DOWN	1.57e-22	ENSOCUT00000008028,ENSOCUT00000039863,ENSOCUT00000061033	ITGAE	integrin subunit alpha E [Source:HGNC Symbol;Acc:HGNC:6147] && sp|P38570|ITAE_HUMAN Integrin alpha-E OS=Homo sapiens OX=9606 GN=ITGAE PE=1 SV=3 && PF01839:FG-GAP repeat|PF08441:Integrin alpha|PF00092:von Willebrand factor type A domain	ocu04810:Regulation of actin cytoskeleton	-	-	GO:0007229~integrin-mediated signaling pathway
ENSOCUG00000002020	7168	3.83829	35.3309	-3.23338	DOWN	0.000923703	ENSOCUT00000002021,ENSOCUT00000038393	LGI3	leucine rich repeat LGI family member 3 [Source:HGNC Symbol;Acc:HGNC:18711] && sp|Q1EGL0|LGI3_PANTR Leucine-rich repeat LGI family member 3 OS=Pan troglodytes OX=9598 GN=LGI3 PE=2 SV=1 && PF03736:EPTP domain|PF13855:Leucine rich repeat	-	-	-	-
ENSOCUG00000011455	219726	10.6325	99.6662	-3.22983	DOWN	0.000776869	ENSOCUT00000023297	PTPRQ	protein tyrosine phosphatase receptor type Q [Source:HGNC Symbol;Acc:HGNC:9679] && sp|Q9UMZ3|PTPRQ_HUMAN Phosphatidylinositol phosphatase PTPRQ OS=Homo sapiens OX=9606 GN=PTPRQ PE=1 SV=2 && PF00041:Fibronectin type III domain|PF00102:Protein-tyrosine phosphatase	-	-	-	GO:0002244~hematopoietic progenitor cell differentiation
ENSOCUG00000000213	295512	17.7768	166.415	-3.22428	DOWN	1.44e-14	ENSOCUT00000050199,ENSOCUT00000032177,ENSOCUT00000040185,ENSOCUT00000051207	NTM	neurotrimin [Source:HGNC Symbol;Acc:HGNC:17941] && sp|Q9P121|NTRI_HUMAN Neurotrimin OS=Homo sapiens OX=9606 GN=NTM PE=1 SV=1 && PF07679:Immunoglobulin I-set domain|PF13927:Immunoglobulin domain	-	-	-	-
ENSOCUG00000012307	23891	38.4834	358.124	-3.22144	DOWN	3.37e-13	ENSOCUT00000012305	PRXL2A	peroxiredoxin like 2A [Source:HGNC Symbol;Acc:HGNC:28651] && sp|Q9BRX8|PXL2A_HUMAN Peroxiredoxin-like 2A OS=Homo sapiens OX=9606 GN=PRXL2A PE=1 SV=3 && PF13911:AhpC/TSA antioxidant enzyme	-	GO:0005737~cytoplasm	-	-
ENSOCUG00000005146	51860	27.8847	259.152	-3.22125	DOWN	8.49e-11	ENSOCUT00000062167,ENSOCUT00000005148,ENSOCUT00000060081	MYLK3	myosin light chain kinase 3 [Source:HGNC Symbol;Acc:HGNC:29826] && sp|Q5RDG7|MYLK3_PONAB Myosin light chain kinase 3 OS=Pongo abelii OX=9601 GN=MYLK3 PE=2 SV=3 && PF00069:Protein kinase domain	ocu04510:Focal adhesion; ocu04270:Vascular smooth muscle contraction; ocu04020:Calcium signaling pathway; ocu04810:Regulation of actin cytoskeleton; ocu04971:Gastric acid secretion	-	GO:0004672~protein kinase activity	-
ENSOCUG00000007364	198415	8.19819	74.5248	-3.2174	DOWN	2.18e-05	ENSOCUT00000007366,ENSOCUT00000043209,ENSOCUT00000058117	ELAPOR2	KIAA1324 like [Source:HGNC Symbol;Acc:HGNC:21945] && sp|A8MWY0|ELAP2_HUMAN Endosome/lysosome-associated apoptosis and autophagy regulator family member 2 OS=Homo sapiens OX=9606 GN=ELAPOR2 PE=1 SV=2 && -	-	GO:0005886~plasma membrane	-	-
novel.137	3782	4.59554	43.255	-3.21469	DOWN	0.000178117	-	-	- && - && -	-	-	-	-
ENSOCUG00000002974	3001	230.634	2136.57	-3.21291	DOWN	7.28e-88	ENSOCUT00000038332,ENSOCUT00000002973,ENSOCUT00000035631	KAZALD1	Kazal type serine peptidase inhibitor domain 1 [Source:HGNC Symbol;Acc:HGNC:25460] && sp|Q96I82|KAZD1_HUMAN Kazal-type serine protease inhibitor domain-containing protein 1 OS=Homo sapiens OX=9606 GN=KAZALD1 PE=1 SV=1 && PF00219:Insulin-like growth factor binding protein|PF07679:Immunoglobulin I-set domain	-	-	-	-
ENSOCUG00000031066	11673	2.2862	20.3055	-3.19008	DOWN	0.00200602	ENSOCUT00000038235	ENSOCUG00000031066	- && - && -	-	-	-	-
ENSOCUG00000034517	1341	98.0769	893.706	-3.19004	DOWN	9.56e-15	ENSOCUT00000042241	ENSOCUG00000034517	- && sp|P19338|NUCL_HUMAN Nucleolin OS=Homo sapiens OX=9606 GN=NCL PE=1 SV=3 && -	-	-	-	-
ENSOCUG00000037346	320660	3.87937	35.9212	-3.1844	DOWN	0.000110971	ENSOCUT00000060381,ENSOCUT00000045717,ENSOCUT00000035275,ENSOCUT00000052985,ENSOCUT00000057861	ENSOCUG00000037346	- && - && PF01198:Ribosomal protein L31e	-	-	-	-
ENSOCUG00000000509	5420	2.56306	23.0283	-3.17251	DOWN	0.00142711	ENSOCUT00000000509	PRICKLE4	prickle planar cell polarity protein 4 [Source:HGNC Symbol;Acc:HGNC:16805] && sp|Q2TBC4|PRIC4_HUMAN Prickle-like protein 4 OS=Homo sapiens OX=9606 GN=PRICKLE4 PE=2 SV=2 && PF00412:LIM domain|PF06297:PET Domain	-	-	GO:0008270~zinc ion binding	-
ENSOCUG00000008341	28607	7.86432	70.4119	-3.17031	DOWN	0.000886085	ENSOCUT00000008339	ADHFE1	alcohol dehydrogenase iron containing 1 [Source:HGNC Symbol;Acc:HGNC:16354] && sp|Q5RF11|HOT_PONAB Hydroxyacid-oxoacid transhydrogenase, mitochondrial OS=Pongo abelii OX=9601 GN=ADHFE1 PE=2 SV=1 && PF00465:Iron-containing alcohol dehydrogenase	-	GO:0005739~mitochondrion	-	-
ENSOCUG00000033733	24279	1.78253	16.2059	-3.16562	DOWN	0.00979807	ENSOCUT00000050904,ENSOCUT00000040439,ENSOCUT00000060726,ENSOCUT00000039163	ENSOCUG00000033733	- && sp|Q495C1|RN212_HUMAN Probable E3 SUMO-protein ligase RNF212 OS=Homo sapiens OX=9606 GN=RNF212 PE=2 SV=1 && -	-	-	-	-
ENSOCUG00000011881	486101	1.80574	16.2322	-3.16345	DOWN	0.00912367	ENSOCUT00000038284,ENSOCUT00000049133,ENSOCUT00000062960,ENSOCUT00000050724,ENSOCUT00000050269,ENSOCUT00000059183,ENSOCUT00000011883	RGS7	regulator of G protein signaling 7 [Source:HGNC Symbol;Acc:HGNC:10003] && sp|P49802|RGS7_HUMAN Regulator of G-protein signaling 7 OS=Homo sapiens OX=9606 GN=RGS7 PE=1 SV=3 && PF00610:Domain found in Dishevelled, Egl-10, and Pleckstrin (DEP)|PF18148:Regulator of G-protein signalling DHEX domain|PF00631:GGL domain|PF00615:Regulator of G protein signaling domain	-	-	-	GO:0035556~intracellular signal transduction
ENSOCUG00000012527	191464	54.8595	490.049	-3.16263	DOWN	4.64e-21	ENSOCUT00000055383,ENSOCUT00000053339,ENSOCUT00000012533,ENSOCUT00000046146	SLC26A7	solute carrier family 26 member 7 [Source:HGNC Symbol;Acc:HGNC:14467] && sp|Q8TE54|S26A7_HUMAN Anion exchange transporter OS=Homo sapiens OX=9606 GN=SLC26A7 PE=2 SV=2 && PF00916:Sulfate permease family	ocu04971:Gastric acid secretion	GO:0016323~basolateral plasma membrane	-	-
novel.899	10625	22.9158	203.2	-3.15918	DOWN	8.51e-10	-	-	- && O00370.1 RecName: Full=LINE-1 retrotransposable element ORF2 protein; Short=ORF2p; Includes: RecName: Full=Reverse transcriptase; Includes: RecName: Full=Endonuclease && -	-	-	-	-
ENSOCUG00000010098	297392	2.27197	19.8859	-3.14864	DOWN	0.0378712	ENSOCUT00000056640,ENSOCUT00000010101	GABRB2	gamma-aminobutyric acid type A receptor beta2 subunit [Source:HGNC Symbol;Acc:HGNC:4082] && sp|P47870|GBRB2_HUMAN Gamma-aminobutyric acid receptor subunit beta-2 OS=Homo sapiens OX=9606 GN=GABRB2 PE=1 SV=2 && -	ocu04080:Neuroactive ligand-receptor interaction; ocu05032:Morphine addiction; ocu04723:Retrograde endocannabinoid signaling; ocu04726:Serotonergic synapse	GO:0045211~postsynaptic membrane	-	-
ENSOCUG00000014613	10560	1.45926	12.9735	-3.14532	DOWN	0.033829	ENSOCUT00000014612	SSUH2	ssu-2 homolog [Source:HGNC Symbol;Acc:HGNC:24809] && sp|Q8C3L1|SSUH2_MOUSE Protein SSUH2 homolog OS=Mus musculus OX=10090 GN=Ssuh2 PE=1 SV=1 && -	-	GO:0005634~nucleus; GO:0005737~cytoplasm	-	-
ENSOCUG00000000591	5472	2.33262	20.1981	-3.14345	DOWN	0.0408229	ENSOCUT00000014028	ENSOCUG00000000591	- && sp|P14943|EST2_RABIT Cocaine esterase OS=Oryctolagus cuniculus OX=9986 GN=CES2 PE=1 SV=2 && PF00135:Carboxylesterase family	-	-	-	-
ENSOCUG00000026851	785	1.45926	12.8832	-3.14262	DOWN	0.0250481	ENSOCUT00000029572	GJB6	gap junction protein beta 6 [Source:HGNC Symbol;Acc:HGNC:4288] && sp|Q5E9Z5|CXB6_BOVIN Gap junction beta-6 protein OS=Bos taurus OX=9913 GN=GJB6 PE=2 SV=1 && PF00029:Connexin	-	-	GO:0008017~microtubule binding	GO:0007605~sensory perception of sound
ENSOCUG00000016522	362205	15.9464	140.013	-3.14017	DOWN	1.99e-08	ENSOCUT00000054026,ENSOCUT00000052414,ENSOCUT00000035862,ENSOCUT00000016521	PDE1A	phosphodiesterase 1A [Source:HGNC Symbol;Acc:HGNC:8774] && sp|Q61481|PDE1A_MOUSE Calcium/calmodulin-dependent 3',5'-cyclic nucleotide phosphodiesterase 1A OS=Mus musculus OX=10090 GN=Pde1a PE=1 SV=3 && PF00233:3'5'-cyclic nucleotide phosphodiesterase|PF08499:3'5'-cyclic nucleotide phosphodiesterase N-terminal	ocu00230:Purine metabolism; ocu01100:Metabolic pathways; ocu05032:Morphine addiction; ocu04924:Renin secretion; ocu04020:Calcium signaling pathway	-	-	-
ENSOCUG00000009395	229260	7.72129	68.1691	-3.12851	DOWN	0.000623417	ENSOCUT00000009397,ENSOCUT00000045136,ENSOCUT00000035967,ENSOCUT00000036950,ENSOCUT00000041834	CNTN1	contactin 1 [Source:HGNC Symbol;Acc:HGNC:2171] && sp|Q12860|CNTN1_HUMAN Contactin-1 OS=Homo sapiens OX=9606 GN=CNTN1 PE=1 SV=1 && PF00047:Immunoglobulin domain|PF00041:Fibronectin type III domain|PF13927:Immunoglobulin domain|PF07679:Immunoglobulin I-set domain	ocu04514:Cell adhesion molecules	-	-	GO:0010628~positive regulation of gene expression; GO:0007626~locomotory behavior; GO:0010976~positive regulation of neuron projection development
ENSOCUG00000004635	12462	1.86113	16.0323	-3.12584	DOWN	0.00824105	ENSOCUT00000036759,ENSOCUT00000024435,ENSOCUT00000044704,ENSOCUT00000042721,ENSOCUT00000044786	AQP2	aquaporin 2 [Source:HGNC Symbol;Acc:HGNC:634] && sp|P55064|AQP5_HUMAN Aquaporin-5 OS=Homo sapiens OX=9606 GN=AQP5 PE=1 SV=1 && PF00230:Major intrinsic protein	-	-	-	-
ENSOCUG00000012608	17339	16.0767	138.608	-3.12147	DOWN	1.83e-12	ENSOCUT00000012606	PTGER2	Oryctolagus cuniculus prostaglandin E receptor 2 (PTGER2), mRNA. [Source:RefSeq mRNA;Acc:NM_001082659] && sp|P43116|PE2R2_HUMAN Prostaglandin E2 receptor EP2 subtype OS=Homo sapiens OX=9606 GN=PTGER2 PE=2 SV=2 && PF00001:7 transmembrane receptor (rhodopsin family)	ocu04080:Neuroactive ligand-receptor interaction; ocu04024:cAMP signaling pathway; ocu05200:Pathways in cancer; ocu04924:Renin secretion	-	-	-
ENSOCUG00000006352	27380	134.434	1166.99	-3.11681	DOWN	1.15e-09	ENSOCUT00000006355,ENSOCUT00000042122,ENSOCUT00000064486,ENSOCUT00000043830	FOXRED2	FAD dependent oxidoreductase domain containing 2 [Source:HGNC Symbol;Acc:HGNC:26264] && sp|Q8IWF2|FXRD2_HUMAN FAD-dependent oxidoreductase domain-containing protein 2 OS=Homo sapiens OX=9606 GN=FOXRED2 PE=1 SV=1 && PF13738:Pyridine nucleotide-disulphide oxidoreductase	-	-	-	-
ENSOCUG00000001660	27865	1.78253	15.7003	-3.11619	DOWN	0.0203082	ENSOCUT00000001662,ENSOCUT00000024589,ENSOCUT00000044518	VWCE	von Willebrand factor C and EGF domains [Source:HGNC Symbol;Acc:HGNC:26487] && sp|Q96DN2|VWCE_HUMAN von Willebrand factor C and EGF domain-containing protein OS=Homo sapiens OX=9606 GN=VWCE PE=1 SV=2 && PF00093:von Willebrand factor type C domain|PF12662:Complement Clr-like EGF-like	-	GO:0005737~cytoplasm	-	-
novel.1260	753	1.1038	9.51744	-3.1089	DOWN	0.0493246	-	-	- && A5A8Y8.1 RecName: Full=Epidermal growth factor-like protein 8; Short=EGF-like protein 8; Flags: Precursor && PF07645:Calcium-binding EGF domain	-	-	-	-
novel.372	3067	4.99214	43.3342	-3.10634	DOWN	0.000466801	-	-	- && Q9BY31.2 RecName: Full=Zinc finger protein 717; AltName: Full=Krueppel-like factor X17 && -	-	-	-	-
ENSOCUG00000015565	34685	4.03655	34.386	-3.09875	DOWN	5.53e-05	ENSOCUT00000063940,ENSOCUT00000015557	KCNJ5	potassium inwardly rectifying channel subfamily J member 5 [Source:HGNC Symbol;Acc:HGNC:6266] && sp|P48544|KCNJ5_HUMAN G protein-activated inward rectifier potassium channel 4 OS=Homo sapiens OX=9606 GN=KCNJ5 PE=1 SV=2 && PF01007:Inward rectifier potassium channel transmembrane domain|PF17655:Inward rectifier potassium channel C-terminal domain	ocu04728:Dopaminergic synapse; ocu05032:Morphine addiction; ocu04723:Retrograde endocannabinoid signaling; ocu04726:Serotonergic synapse; ocu04713:Circadian entrainment; ocu04929:GnRH secretion; ocu04925:Aldosterone synthesis and secretion	-	-	-
ENSOCUG00000008220	510525	5.32075	44.615	-3.09763	DOWN	0.000110376	ENSOCUT00000056977,ENSOCUT00000048066,ENSOCUT00000008221,ENSOCUT00000047974,ENSOCUT00000042814	KIF26B	kinesin family member 26B [Source:HGNC Symbol;Acc:HGNC:25484] && sp|Q2KJY2|KI26B_HUMAN Kinesin-like protein KIF26B OS=Homo sapiens OX=9606 GN=KIF26B PE=2 SV=1 && PF00225:Kinesin motor domain	-	-	GO:0008017~microtubule binding	-
ENSOCUG00000024789	88202	6.41558	53.6521	-3.08439	DOWN	6.87e-05	ENSOCUT00000028961	LPAR3	lysophosphatidic acid receptor 3 [Source:HGNC Symbol;Acc:HGNC:14298] && sp|Q9UBY5|LPAR3_HUMAN Lysophosphatidic acid receptor 3 OS=Homo sapiens OX=9606 GN=LPAR3 PE=1 SV=1 && PF00001:7 transmembrane receptor (rhodopsin family)	ocu04080:Neuroactive ligand-receptor interaction; ocu05200:Pathways in cancer; ocu04151:PI3K-Akt signaling pathway; ocu04015:Rap1 signaling pathway	GO:0005886~plasma membrane; GO:0030424~axon	-	GO:0043410~positive regulation of MAPK cascade
novel.711	4876	4.9974	42.648	-3.08151	DOWN	0.0014462	-	-	- && Q60652.1 RecName: Full=Killer cell lectin-like receptor 5; AltName: Full=Lymphocyte antigen 49e; Short=Ly-49e; AltName: Full=T-cell surface glycoprotein Ly-49E && -	-	-	-	-
ENSOCUG00000001526	16186	1.93075	15.7742	-3.07246	DOWN	0.0188206	ENSOCUT00000028378	SYPL2	Oryctolagus cuniculus synaptophysin like 2 (SYPL2), mRNA. [Source:RefSeq mRNA;Acc:NM_001081986] && sp|O62646|SYPL2_RABIT Synaptophysin-like protein 2 OS=Oryctolagus cuniculus OX=9986 GN=SYPL2 PE=2 SV=1 && -	-	-	-	GO:0007507~heart development; GO:0006874~cellular calcium ion homeostasis
ENSOCUG00000007606	127663	14.4691	121.815	-3.0656	DOWN	3e-13	ENSOCUT00000007607	MAP2K6	mitogen-activated protein kinase kinase 6 [Source:HGNC Symbol;Acc:HGNC:6846] && sp|P52564|MP2K6_HUMAN Dual specificity mitogen-activated protein kinase kinase 6 OS=Homo sapiens OX=9606 GN=MAP2K6 PE=1 SV=1 && PF00069:Protein kinase domain	ocu04010:MAPK signaling pathway; ocu04668:TNF signaling pathway; ocu04935:Growth hormone synthesis, secretion and action; ocu04912:GnRH signaling pathway; ocu04664:Fc epsilon RI signaling pathway; ocu04620:Toll-like receptor signaling pathway; ocu04015:Rap1 signaling pathway; ocu05235:PD-L1 expression and PD-1 checkpoint pathway in cancer; ocu05132:Salmonella infection	GO:0005654~nucleoplasm; GO:0005829~cytosol	GO:0019901~protein kinase binding; GO:0004674~protein serine/threonine kinase activity	GO:0001649~osteoblast differentiation
ENSOCUG00000026152	10200	49.1174	409.52	-3.06291	DOWN	3.3e-24	ENSOCUT00000023205	DBN1	drebrin 1 [Source:HGNC Symbol;Acc:HGNC:2695] && sp|Q07266|DREB_RAT Drebrin OS=Rattus norvegicus OX=10116 GN=Dbn1 PE=1 SV=3 && PF00241:Cofilin/tropomyosin-type actin-binding protein	-	GO:0098978~glutamatergic synapse; GO:0015629~actin cytoskeleton; GO:0045211~postsynaptic membrane	-	GO:0001701~in utero embryonic development
ENSOCUG00000012872	26764	1.90754	15.5435	-3.0609	DOWN	0.0134653	ENSOCUT00000012880,ENSOCUT00000057255,ENSOCUT00000062147	ENSOCUG00000012872	- && sp|A3KGK3|FR1L4_MOUSE Fer-1-like protein 4 OS=Mus musculus OX=10090 GN=Fer1l4 PE=2 SV=3 && PF16165:Ferlin C-terminus|PF00168:C2 domain|PF08150:FerB (NUC096) domain	-	-	-	-
ENSOCUG00000027505	1623	26.6073	221.037	-3.05424	DOWN	1.06e-20	ENSOCUT00000026659	SIT1	signaling threshold regulating transmembrane adaptor 1 [Source:HGNC Symbol;Acc:HGNC:17710] && sp|Q9Y3P8|SIT1_HUMAN Signaling threshold-regulating transmembrane adapter 1 OS=Homo sapiens OX=9606 GN=SIT1 PE=1 SV=1 && -	-	GO:0005886~plasma membrane	GO:0019900~kinase binding	-
ENSOCUG00000017865	61895	6.60851	55.2872	-3.05234	DOWN	0.0071495	ENSOCUT00000017865,ENSOCUT00000046319	CAMK2A	calcium/calmodulin dependent protein kinase II alpha [Source:HGNC Symbol;Acc:HGNC:1460] && sp|Q9UQM7|KCC2A_HUMAN Calcium/calmodulin-dependent protein kinase type II subunit alpha OS=Homo sapiens OX=9606 GN=CAMK2A PE=1 SV=2 && PF08332:Calcium/calmodulin dependent protein kinase II association domain|PF00069:Protein kinase domain	ocu04728:Dopaminergic synapse; ocu04360:Axon guidance; ocu04024:cAMP signaling pathway; ocu05205:Proteoglycans in cancer; ocu05200:Pathways in cancer; ocu04261:Adrenergic signaling in cardiomyocytes; ocu04916:Melanogenesis; ocu04912:GnRH signaling pathway; ocu04713:Circadian entrainment; ocu04012:ErbB signaling pathway; ocu04020:Calcium signaling pathway; ocu04934:Cushing syndrome; ocu04971:Gastr…	-	GO:0042803~protein homodimerization activity; GO:0004712~protein serine/threonine/tyrosine kinase activity	GO:0051092~positive regulation of NF-kappaB transcription factor activity
novel.14	3285	9.42167	76.6085	-3.04623	DOWN	2.8e-07	-	-	- && - && -	-	-	-	-
ENSOCUG00000024308	8157	10.7559	87.9374	-3.04212	DOWN	2.28e-09	ENSOCUT00000029487	MMP11	matrix metallopeptidase 11 [Source:HGNC Symbol;Acc:HGNC:7157] && sp|P24347|MMP11_HUMAN Stromelysin-3 OS=Homo sapiens OX=9606 GN=MMP11 PE=1 SV=3 && PF00413:Matrixin|PF00045:Hemopexin	-	GO:0031012~extracellular matrix	GO:0008270~zinc ion binding	-
ENSOCUG00000015352	230	2.67384	21.7092	-3.03768	DOWN	0.0353912	ENSOCUT00000015348	ENHO	energy homeostasis associated [Source:HGNC Symbol;Acc:HGNC:24838] && sp|Q6UWT2|ENHO_HUMAN Adropin OS=Homo sapiens OX=9606 GN=ENHO PE=2 SV=2 && -	-	GO:0005886~plasma membrane	-	-
ENSOCUG00000029059	2530	5.94402	49.3848	-3.02754	DOWN	0.000104419	ENSOCUT00000033050	AQP10	aquaporin 10 [Source:HGNC Symbol;Acc:HGNC:16029] && sp|Q96PS8|AQP10_HUMAN Aquaporin-10 OS=Homo sapiens OX=9606 GN=AQP10 PE=1 SV=2 && PF00230:Major intrinsic protein	-	GO:0005887~integral component of plasma membrane; GO:0043231~intracellular membrane-bounded organelle	-	-
ENSOCUG00000030924	24785	2.4987	20.5178	-3.02104	DOWN	0.0125885	ENSOCUT00000049810	ENSOCUG00000030924	- && sp|P14943|EST2_RABIT Cocaine esterase OS=Oryctolagus cuniculus OX=9986 GN=CES2 PE=1 SV=2 && PF00135:Carboxylesterase family	-	-	-	-
ENSOCUG00000014833	126223	88.3075	714.232	-3.01904	DOWN	1.26e-21	ENSOCUT00000014840,ENSOCUT00000041223,ENSOCUT00000035435	PLA2R1	phospholipase A2 receptor 1 [Source:HGNC Symbol;Acc:HGNC:9042] && sp|P49260|PLA2R_RABIT Secretory phospholipase A2 receptor OS=Oryctolagus cuniculus OX=9986 GN=PLA2R1 PE=1 SV=1 && PF00040:Fibronectin type II domain|PF00059:Lectin C-type domain	-	GO:0009986~cell surface; GO:0005886~plasma membrane; GO:0043235~receptor complex	-	-
ENSOCUG00000011360	12661	11.8132	96.3687	-3.01614	DOWN	3.97e-09	ENSOCUT00000011370	SLC4A3	solute carrier family 4 member 3 [Source:HGNC Symbol;Acc:HGNC:11029] && sp|O18917|B3A3_RABIT Anion exchange protein 3 OS=Oryctolagus cuniculus OX=9986 GN=SLC4A3 PE=2 SV=1 && PF07565:Band 3 cytoplasmic domain|PF00955:HCO3- transporter family	-	GO:0009897~external side of plasma membrane	-	-
ENSOCUG00000006864	5266	5.83332	46.9286	-3.01122	DOWN	0.000126789	ENSOCUT00000043839,ENSOCUT00000006863,ENSOCUT00000052795,ENSOCUT00000036506	ENSOCUG00000006864	- && sp|Q9TUF9|CD3E_RABIT T-cell surface glycoprotein CD3 epsilon chain OS=Oryctolagus cuniculus OX=9986 GN=CD3E PE=2 SV=2 && PF16681:Ig-like domain on T-cell surface glycoprotein CD3 epsilon chain	-	-	-	-
ENSOCUG00000003426	29384	104.995	841.154	-3.00364	DOWN	6.36e-12	ENSOCUT00000003428	WSCD1	WSC domain containing 1 [Source:HGNC Symbol;Acc:HGNC:29060] && sp|Q658N2|WSCD1_HUMAN WSC domain-containing protein 1 OS=Homo sapiens OX=9606 GN=WSCD1 PE=2 SV=1 && PF00685:Sulfotransferase domain|PF01822:WSC domain	-	-	-	-
ENSOCUG00000017242	210144	27.5935	220.237	-2.99761	DOWN	3.91e-08	ENSOCUT00000017240,ENSOCUT00000049714	PDGFC	platelet derived growth factor C [Source:HGNC Symbol;Acc:HGNC:8801] && sp|Q9NRA1|PDGFC_HUMAN Platelet-derived growth factor C OS=Homo sapiens OX=9606 GN=PDGFC PE=1 SV=2 && -	ocu04540:Gap junction; ocu04010:MAPK signaling pathway; ocu04014:Ras signaling pathway; ocu04151:PI3K-Akt signaling pathway; ocu05215:Prostate cancer; ocu04510:Focal adhesion; ocu04015:Rap1 signaling pathway; ocu04020:Calcium signaling pathway; ocu04810:Regulation of actin cytoskeleton; ocu05231:Choline metabolism in cancer	GO:0005829~cytosol; GO:0009986~cell surface; GO:0005886~plasma membrane	GO:0042803~protein homodimerization activity	GO:0008284~positive regulation of cell proliferation; GO:0071230~cellular response to amino acid stimulus
ENSOCUG00000017423	168064	32.2264	257.479	-2.9925	DOWN	3.29e-19	ENSOCUT00000026310,ENSOCUT00000047255	PCSK6	proprotein convertase subtilisin/kexin type 6 [Source:HGNC Symbol;Acc:HGNC:8569] && sp|P29122|PCSK6_HUMAN Proprotein convertase subtilisin/kexin type 6 OS=Homo sapiens OX=9606 GN=PCSK6 PE=1 SV=1 && PF14843:Growth factor receptor domain IV|PF00082:Subtilase family|PF01483:Proprotein convertase P-domain|PF08686:PLAC (protease and lacunin) domain	-	GO:0009986~cell surface	-	-
ENSOCUG00000005481	2261	1.88433	14.6876	-2.98998	DOWN	0.0238659	ENSOCUT00000005482	ENSOCUG00000005481	- && sp|P09451|FRIL_RABIT Ferritin light chain OS=Oryctolagus cuniculus OX=9986 GN=FTL PE=2 SV=2 && -	-	-	-	-
ENSOCUG00000008645	2136	75.3739	596.84	-2.98151	DOWN	6.54e-10	ENSOCUT00000008641	S100A4	S100 calcium binding protein A4 [Source:HGNC Symbol;Acc:HGNC:10494] && sp|P26447|S10A4_HUMAN Protein S100-A4 OS=Homo sapiens OX=9606 GN=S100A4 PE=1 SV=1 && PF01023:S-100/ICaBP type calcium binding domain	-	GO:0005634~nucleus; GO:0048471~perinuclear region of cytoplasm	GO:0042802~identical protein binding	-
novel.303	7442	78.595	620.993	-2.98022	DOWN	7.77e-13	-	-	- && - && -	-	-	-	-
ENSOCUG00000003323	206036	40.0766	315.764	-2.98017	DOWN	3.58e-12	ENSOCUT00000003323,ENSOCUT00000047201,ENSOCUT00000058731	ARHGAP28	Rho GTPase activating protein 28 [Source:HGNC Symbol;Acc:HGNC:25509] && sp|Q9P2N2|RHG28_HUMAN Rho GTPase-activating protein 28 OS=Homo sapiens OX=9606 GN=ARHGAP28 PE=1 SV=3 && PF00620:RhoGAP domain	-	-	-	-
ENSOCUG00000017133	9821	191.066	1500.79	-2.97433	DOWN	9.47e-29	ENSOCUT00000054151,ENSOCUT00000017135	GDPD2	glycerophosphodiester phosphodiesterase domain containing 2 [Source:HGNC Symbol;Acc:HGNC:25974] && sp|Q9HCC8|GDPD2_HUMAN Glycerophosphoinositol inositolphosphodiesterase GDPD2 OS=Homo sapiens OX=9606 GN=GDPD2 PE=2 SV=1 && PF03009:Glycerophosphoryl diester phosphodiesterase family	-	-	-	-
ENSOCUG00000029000	353511	9.5377	73.8483	-2.97303	DOWN	1.79e-05	ENSOCUT00000046382,ENSOCUT00000056259,ENSOCUT00000062456,ENSOCUT00000052852,ENSOCUT00000046377,ENSOCUT00000041280,ENSOCUT00000033041	ENSOCUG00000029000	- && sp|Q68D86|C102B_HUMAN Coiled-coil domain-containing protein 102B OS=Homo sapiens OX=9606 GN=CCDC102B PE=1 SV=4 && -	-	-	-	-
ENSOCUG00000008378	1530613	8.31779	65.5965	-2.97083	DOWN	3.92e-06	ENSOCUT00000051379,ENSOCUT00000063647,ENSOCUT00000024881	DPP10	dipeptidyl peptidase like 10 [Source:HGNC Symbol;Acc:HGNC:20823] && sp|Q8N608|DPP10_HUMAN Inactive dipeptidyl peptidase 10 OS=Homo sapiens OX=9606 GN=DPP10 PE=1 SV=2 && PF00930:Dipeptidyl peptidase IV (DPP IV) N-terminal region|PF00326:Prolyl oligopeptidase family	-	-	GO:0044325~ion channel binding	-
ENSOCUG00000017377	147934	253.34	1979.97	-2.96771	DOWN	2.15e-18	ENSOCUT00000017381,ENSOCUT00000038966,ENSOCUT00000063811	MATN2	matrilin 2 [Source:HGNC Symbol;Acc:HGNC:6908] && sp|O00339|MATN2_HUMAN Matrilin-2 OS=Homo sapiens OX=9606 GN=MATN2 PE=1 SV=4 && PF00092:von Willebrand factor type A domain|PF14670:Coagulation Factor Xa inhibitory site|PF12662:Complement Clr-like EGF-like|PF10393:Trimeric coiled-coil oligomerisation domain of matrilin	-	-	-	-
ENSOCUG00000027588	12206	57.365	448.048	-2.9664	DOWN	0.0147557	ENSOCUT00000025368,ENSOCUT00000038528,ENSOCUT00000060060,ENSOCUT00000061358	NPR1	natriuretic peptide receptor 1 [Source:HGNC Symbol;Acc:HGNC:7943] && sp|P16066|ANPRA_HUMAN Atrial natriuretic peptide receptor 1 OS=Homo sapiens OX=9606 GN=NPR1 PE=1 SV=1 && PF00211:Adenylate and Guanylate cyclase catalytic domain|PF01094:Receptor family ligand binding region|PF07714:Protein tyrosine kinase	ocu00230:Purine metabolism; ocu04024:cAMP signaling pathway; ocu01100:Metabolic pathways; ocu04270:Vascular smooth muscle contraction; ocu04924:Renin secretion; ocu04925:Aldosterone synthesis and secretion; ocu04923:Regulation of lipolysis in adipocytes	GO:0043235~receptor complex	GO:0004672~protein kinase activity	GO:0035556~intracellular signal transduction
ENSOCUG00000017524	49044	17.5733	137.161	-2.96472	DOWN	1.78e-12	ENSOCUT00000026085,ENSOCUT00000059695,ENSOCUT00000017524,ENSOCUT00000043973,ENSOCUT00000042692	AGBL2	ATP/GTP binding protein like 2 [Source:HGNC Symbol;Acc:HGNC:26296] && sp|Q8CDK2|CBPC2_MOUSE Cytosolic carboxypeptidase 2 OS=Mus musculus OX=10090 GN=Agbl2 PE=1 SV=1 && PF18027:Cytosolic carboxypeptidase N-terminal domain|PF00246:Zinc carboxypeptidase	-	GO:0005829~cytosol; GO:0005814~centriole; GO:0036064~ciliary basal body	GO:0008270~zinc ion binding	-
ENSOCUG00000005228	11597	4.9653	37.9512	-2.9637	DOWN	0.000839338	ENSOCUT00000005227	NKD1	NKD inhibitor of WNT signaling pathway 1 [Source:HGNC Symbol;Acc:HGNC:17045] && sp|Q969G9|NKD1_HUMAN Protein naked cuticle homolog 1 OS=Homo sapiens OX=9606 GN=NKD1 PE=1 SV=1 && -	ocu04390:Hippo signaling pathway	GO:0005737~cytoplasm; GO:0005886~plasma membrane	GO:0030165~PDZ domain binding	-
ENSOCUG00000015301	9392	1.75035	13.9693	-2.96156	DOWN	0.0458645	ENSOCUT00000015291	SCN1B	sodium voltage-gated channel beta subunit 1 [Source:HGNC Symbol;Acc:HGNC:10586] && sp|P53788|SCN1B_RABIT Sodium channel subunit beta-1 OS=Oryctolagus cuniculus OX=9986 GN=SCN1B PE=2 SV=1 && -	ocu04261:Adrenergic signaling in cardiomyocytes	GO:0030424~axon; GO:0005887~integral component of plasma membrane	-	GO:0010976~positive regulation of neuron projection development
ENSOCUG00000015102	4174	3.58827	28.1769	-2.95998	DOWN	0.00187091	ENSOCUT00000015098	GAL3ST3	galactose-3-O-sulfotransferase 3 [Source:HGNC Symbol;Acc:HGNC:24144] && sp|Q96A11|G3ST3_HUMAN Galactose-3-O-sulfotransferase 3 OS=Homo sapiens OX=9606 GN=GAL3ST3 PE=1 SV=1 && PF06990:Galactose-3-O-sulfotransferase	-	-	-	-
ENSOCUG00000005891	192315	3.29718	25.5709	-2.95802	DOWN	0.0108969	ENSOCUT00000060554,ENSOCUT00000046494,ENSOCUT00000063419,ENSOCUT00000005889	ELAVL2	ELAV like RNA binding protein 2 [Source:HGNC Symbol;Acc:HGNC:3313] && sp|Q12926|ELAV2_HUMAN ELAV-like protein 2 OS=Homo sapiens OX=9606 GN=ELAVL2 PE=1 SV=2 && PF00076:RNA recognition motif. (a.k.a. RRM, RBD, or RNP domain)	-	-	-	-
novel.843	64784	16.0675	126.016	-2.95705	DOWN	1.56e-12	-	-	- && - && -	-	-	-	-
ENSOCUG00000030052	101142	1.96293	14.7807	-2.95511	DOWN	0.0399577	ENSOCUT00000049374	ENSOCUG00000030052	- && sp|Q9CR96|TM208_MOUSE Transmembrane protein 208 OS=Mus musculus OX=10090 GN=Tmem208 PE=2 SV=1 && -	-	-	-	-
ENSOCUG00000014800	17354	2.94172	22.6264	-2.9452	DOWN	0.00656494	ENSOCUT00000014795,ENSOCUT00000064029,ENSOCUT00000057265	PLP1	Myelin proteolipid protein [Source:UniProtKB/Swiss-Prot;Acc:P47789] && sp|P47789|MYPR_RABIT Myelin proteolipid protein OS=Oryctolagus cuniculus OX=9986 GN=PLP1 PE=2 SV=2 && -	-	GO:0005886~plasma membrane	-	-
ENSOCUG00000026897	29840	20.865	162.497	-2.94426	DOWN	3.17e-07	ENSOCUT00000023665	ENSOCUG00000026897	- && sp|Q7L0X0|TRIL_HUMAN TLR4 interactor with leucine rich repeats OS=Homo sapiens OX=9606 GN=TRIL PE=1 SV=2 && PF13855:Leucine rich repeat	-	-	-	-
ENSOCUG00000017707	13919	5.61556	42.4808	-2.9326	DOWN	0.00153565	ENSOCUT00000017704	P4HTM	prolyl 4-hydroxylase, transmembrane [Source:HGNC Symbol;Acc:HGNC:28858] && sp|Q9NXG6|P4HTM_HUMAN Transmembrane prolyl 4-hydroxylase OS=Homo sapiens OX=9606 GN=P4HTM PE=1 SV=2 && PF13499:EF-hand domain pair|PF13640:2OG-Fe(II) oxygenase superfamily	-	-	-	-
ENSOCUG00000035070	18928	4.84926	36.4413	-2.92862	DOWN	0.000219943	ENSOCUT00000045892	ENSOCUG00000035070	- && - && -	-	-	-	-
ENSOCUG00000003078	1142	113.873	866.994	-2.9275	DOWN	0.0198051	ENSOCUT00000003077	APLNR	apelin receptor [Source:HGNC Symbol;Acc:HGNC:339] && sp|Q9WV08|APJ_MOUSE Apelin receptor OS=Mus musculus OX=10090 GN=Aplnr PE=1 SV=1 && PF00001:7 transmembrane receptor (rhodopsin family)	ocu04080:Neuroactive ligand-receptor interaction	GO:0005886~plasma membrane	-	GO:0010629~negative regulation of gene expression; GO:0001570~vasculogenesis
ENSOCUG00000026384	15412	3.35783	25.1076	-2.92107	DOWN	0.00953138	ENSOCUT00000046097,ENSOCUT00000028426,ENSOCUT00000049403,ENSOCUT00000058519	HR	HR lysine demethylase and nuclear receptor corepressor [Source:HGNC Symbol;Acc:HGNC:5172] && sp|O43593|HAIR_HUMAN Lysine-specific demethylase hairless OS=Homo sapiens OX=9606 GN=HR PE=1 SV=5 && -	-	GO:0005654~nucleoplasm	-	-
ENSOCUG00000003017	116851	1.78253	13.6982	-2.91937	DOWN	0.0276603	ENSOCUT00000003025	ERICH3	glutamate rich 3 [Source:HGNC Symbol;Acc:HGNC:25346] && sp|Q5RHP9|ERIC3_HUMAN Glutamate-rich protein 3 OS=Homo sapiens OX=9606 GN=ERICH3 PE=1 SV=1 && PF15257:Domain of unknown function (DUF4590)	-	-	-	-
ENSOCUG00000013748	20165	33.4051	251.161	-2.90651	DOWN	9.83e-22	ENSOCUT00000013754,ENSOCUT00000043988	GCKR	glucokinase regulator [Source:HGNC Symbol;Acc:HGNC:4196] && sp|Q14397|GCKR_HUMAN Glucokinase regulatory protein OS=Homo sapiens OX=9606 GN=GCKR PE=1 SV=6 && -	-	GO:0005654~nucleoplasm; GO:0005829~cytosol	-	-
ENSOCUG00000000986	20626	9.14844	68.1951	-2.89686	DOWN	2.78e-05	ENSOCUT00000000986	WNT8B	Wnt family member 8B [Source:HGNC Symbol;Acc:HGNC:12789] && sp|Q93098|WNT8B_HUMAN Protein Wnt-8b OS=Homo sapiens OX=9606 GN=WNT8B PE=2 SV=3 && PF00110:wnt family	ocu05205:Proteoglycans in cancer; ocu05200:Pathways in cancer; ocu04390:Hippo signaling pathway; ocu04150:mTOR signaling pathway; ocu04550:Signaling pathways regulating pluripotency of stem cells; ocu04916:Melanogenesis; ocu05217:Basal cell carcinoma; ocu04934:Cushing syndrome; ocu05226:Gastric cancer	-	-	-
ENSOCUG00000009939	118691	8.69119	64.9435	-2.89506	DOWN	5.86e-05	ENSOCUT00000009940,ENSOCUT00000043099,ENSOCUT00000038241	MYPN	myopalladin [Source:HGNC Symbol;Acc:HGNC:23246] && sp|Q86TC9|MYPN_HUMAN Myopalladin OS=Homo sapiens OX=9606 GN=MYPN PE=1 SV=2 && PF07679:Immunoglobulin I-set domain	-	-	GO:0017124~SH3 domain binding	-
ENSOCUG00000013324	1383	2.79877	21.1742	-2.89341	DOWN	0.0225736	ENSOCUT00000013321	HCRT	hypocretin neuropeptide precursor [Source:HGNC Symbol;Acc:HGNC:4847] && sp|O77668|OREX_PIG Orexin OS=Sus scrofa OX=9823 GN=HCRT PE=2 SV=1 && PF02072:Prepro-orexin	ocu04080:Neuroactive ligand-receptor interaction	GO:0048471~perinuclear region of cytoplasm	-	-
ENSOCUG00000026554	30629	4.651	33.5481	-2.89024	DOWN	0.00122523	ENSOCUT00000031515,ENSOCUT00000045931	VSTM5	V-set and transmembrane domain containing 5 [Source:HGNC Symbol;Acc:HGNC:34443] && sp|A8MXK1|VSTM5_HUMAN V-set and transmembrane domain-containing protein 5 OS=Homo sapiens OX=9606 GN=VSTM5 PE=3 SV=1 && -	-	GO:0005886~plasma membrane; GO:0030424~axon	-	GO:0051260~protein homooligomerization
ENSOCUG00000026164	6101	16.15	118.096	-2.8831	DOWN	1.05e-07	ENSOCUT00000030568	CAMK1	calcium/calmodulin dependent protein kinase I [Source:HGNC Symbol;Acc:HGNC:1459] && sp|Q14012|KCC1A_HUMAN Calcium/calmodulin-dependent protein kinase type 1 OS=Homo sapiens OX=9606 GN=CAMK1 PE=1 SV=1 && PF00069:Protein kinase domain	ocu04020:Calcium signaling pathway; ocu04925:Aldosterone synthesis and secretion	-	GO:0004674~protein serine/threonine kinase activity	GO:0045944~positive regulation of transcription from RNA polymerase II promoter; GO:0033138~positive regulation of peptidyl-serine phosphorylation; GO:0010976~positive regulation of neuron projection development
ENSOCUG00000029709	4945	6.77104	49.2315	-2.87558	DOWN	0.000470155	ENSOCUT00000033562	ENSOCUG00000029709	aldo-keto reductase family 7 member A3 [Source:HGNC Symbol;Acc:HGNC:390] && sp|O95154|ARK73_HUMAN Aflatoxin B1 aldehyde reductase member 3 OS=Homo sapiens OX=9606 GN=AKR7A3 PE=1 SV=2 && PF00248:Aldo/keto reductase family	-	GO:0005829~cytosol	GO:0042802~identical protein binding	-
ENSOCUG00000024756	5264	3.56506	26.3826	-2.87453	DOWN	0.0223394	ENSOCUT00000031151	NUDT11	nudix hydrolase 11 [Source:HGNC Symbol;Acc:HGNC:18011] && sp|Q96G61|NUD11_HUMAN Diphosphoinositol polyphosphate phosphohydrolase 3-beta OS=Homo sapiens OX=9606 GN=NUDT11 PE=1 SV=1 && PF00293:NUDIX domain	-	GO:0005829~cytosol	-	-
ENSOCUG00000007249	100767	3.94906	27.9226	-2.86513	DOWN	0.0074881	ENSOCUT00000063421,ENSOCUT00000057166,ENSOCUT00000007252,ENSOCUT00000052512,ENSOCUT00000038982,ENSOCUT00000044723,ENSOCUT00000059969	VIT	vitrin [Source:HGNC Symbol;Acc:HGNC:12697] && sp|Q6UXI7|VITRN_HUMAN Vitrin OS=Homo sapiens OX=9606 GN=VIT PE=2 SV=1 && PF03815:LCCL domain|PF00092:von Willebrand factor type A domain	-	-	-	-
ENSOCUG00000008635	136825	179.71	1306.84	-2.86264	DOWN	5.55e-20	ENSOCUT00000021465,ENSOCUT00000043106	ENSOCUG00000008635	- && sp|Q9NR34|MA1C1_HUMAN Mannosyl-oligosaccharide 1,2-alpha-mannosidase IC OS=Homo sapiens OX=9606 GN=MAN1C1 PE=1 SV=1 && PF01532:Glycosyl hydrolase family 47	ocu01100:Metabolic pathways	-	-	-
novel.286	645	2.30941	16.2798	-2.86031	DOWN	0.021546	-	-	- && - && -	-	-	-	-
ENSOCUG00000010998	18609	1.42708	10.4941	-2.85799	DOWN	0.0463465	ENSOCUT00000042789,ENSOCUT00000010997,ENSOCUT00000005317	ENSOCUG00000010998	- && sp|Q9UBH0|I36RA_HUMAN Interleukin-36 receptor antagonist protein OS=Homo sapiens OX=9606 GN=IL36RN PE=1 SV=1 && -	ocu04060:Cytokine-cytokine receptor interaction	-	-	-
ENSOCUG00000016254	203892	734.266	5322.08	-2.85737	DOWN	1.08e-21	ENSOCUT00000016257	STAB2	stabilin 2 [Source:HGNC Symbol;Acc:HGNC:18629] && sp|Q8WWQ8|STAB2_HUMAN Stabilin-2 OS=Homo sapiens OX=9606 GN=STAB2 PE=1 SV=3 && PF12947:EGF domain|PF00193:Extracellular link domain|PF02469:Fasciclin domain	-	GO:0005829~cytosol; GO:0005887~integral component of plasma membrane	-	-
ENSOCUG00000039006	1201	12.7847	92.5752	-2.85721	DOWN	0.000101207	ENSOCUT00000042174,ENSOCUT00000048261	ENSOCUG00000039006	- && sp|Q5TM23|LST1_MACMU Leukocyte-specific transcript 1 protein OS=Macaca mulatta OX=9544 GN=LST1 PE=3 SV=1 && -	-	-	-	GO:0000902~cell morphogenesis
ENSOCUG00000003893	2108	1.99503	15.105	-2.85624	DOWN	0.0416167	ENSOCUT00000003893	ENSOCUG00000003893	- && sp|A6NE52|WDR97_HUMAN WD repeat-containing protein 97 OS=Homo sapiens OX=9606 GN=WDR97 PE=2 SV=2 && -	-	-	-	-
ENSOCUG00000016259	2830	1.96293	13.7284	-2.85137	DOWN	0.0419346	ENSOCUT00000016253	DDIT4L	DNA damage inducible transcript 4 like [Source:HGNC Symbol;Acc:HGNC:30555] && sp|A2VDT9|DDT4L_BOVIN DNA damage-inducible transcript 4-like protein OS=Bos taurus OX=9913 GN=DDIT4L PE=2 SV=1 && PF07809:RTP801 C-terminal region	-	GO:0005737~cytoplasm	-	-
ENSOCUG00000016402	15353	1.72715	12.7886	-2.84402	DOWN	0.0403986	ENSOCUT00000016416	CARMIL3	capping protein regulator and myosin 1 linker 3 [Source:HGNC Symbol;Acc:HGNC:20272] && sp|Q3UFQ8|CARL3_MOUSE Capping protein, Arp2/3 and myosin-I linker protein 3 OS=Mus musculus OX=10090 GN=Carmil3 PE=1 SV=2 && PF17888:Carmil pleckstrin homology domain|PF16000:CARMIL C-terminus	-	GO:0005737~cytoplasm; GO:0005886~plasma membrane	-	-
ENSOCUG00000029453	1388	2.69704	18.9239	-2.84362	DOWN	0.0201961	ENSOCUT00000033149	ENSOCUG00000029453	- && - && PF00096:Zinc finger, C2H2 type	-	-	-	-
ENSOCUG00000025557	238757	277.249	1987.04	-2.84181	DOWN	1.85e-13	ENSOCUT00000052640,ENSOCUT00000030321,ENSOCUT00000058344	AGTR1	Oryctolagus cuniculus angiotensin II receptor type 1 (AGTR1), mRNA. [Source:RefSeq mRNA;Acc:NM_001082324] && sp|P34976|AGTR1_RABIT Type-1 angiotensin II receptor OS=Oryctolagus cuniculus OX=9986 GN=AGTR1 PE=2 SV=1 && PF00001:7 transmembrane receptor (rhodopsin family)	ocu04080:Neuroactive ligand-receptor interaction; ocu05200:Pathways in cancer; ocu04261:Adrenergic signaling in cardiomyocytes; ocu04270:Vascular smooth muscle contraction; ocu04924:Renin secretion; ocu04927:Cortisol synthesis and secretion; ocu04020:Calcium signaling pathway; ocu04934:Cushing syndrome; ocu04925:Aldosterone synthesis and secretion	GO:0005886~plasma membrane	-	-
ENSOCUG00000015051	5065	56.6125	405.552	-2.83992	DOWN	3.92e-06	ENSOCUT00000015046	PPP1R3C	protein phosphatase 1 regulatory subunit 3C [Source:HGNC Symbol;Acc:HGNC:9293] && sp|Q9UQK1|PPR3C_HUMAN Protein phosphatase 1 regulatory subunit 3C OS=Homo sapiens OX=9606 GN=PPP1R3C PE=1 SV=2 && PF03370:Carbohydrate/starch-binding module (family 21)	ocu04931:Insulin resistance	-	GO:0019903~protein phosphatase binding	-
ENSOCUG00000002611	140668	22.3066	157.656	-2.82786	DOWN	3.61e-10	ENSOCUT00000064052,ENSOCUT00000051294,ENSOCUT00000002611	PELI2	pellino E3 ubiquitin protein ligase family member 2 [Source:HGNC Symbol;Acc:HGNC:8828] && sp|Q9HAT8|PELI2_HUMAN E3 ubiquitin-protein ligase pellino homolog 2 OS=Homo sapiens OX=9606 GN=PELI2 PE=1 SV=1 && PF04710:Pellino	-	-	GO:0061630~ubiquitin protein ligase activity	GO:0043410~positive regulation of MAPK cascade; GO:0001934~positive regulation of protein phosphorylation
ENSOCUG00000006299	16281	40.5428	287.594	-2.82557	DOWN	5.75e-09	ENSOCUT00000006298,ENSOCUT00000042345	ARVCF	ARVCF delta catenin family member [Source:HGNC Symbol;Acc:HGNC:728] && sp|O00192|ARVC_HUMAN Armadillo repeat protein deleted in velo-cardio-facial syndrome OS=Homo sapiens OX=9606 GN=ARVCF PE=1 SV=1 && PF00514:Armadillo/beta-catenin-like repeat	-	GO:0005634~nucleus; GO:0005737~cytoplasm; GO:0005886~plasma membrane	-	-
ENSOCUG00000000674	1867	2.75236	19.9756	-2.81656	DOWN	0.00952382	ENSOCUT00000000674	KCNA5	Potassium voltage-gated channel subfamily A member 5 [Source:UniProtKB/Swiss-Prot;Acc:P50638] && sp|P50638|KCNA5_RABIT Potassium voltage-gated channel subfamily A member 5 OS=Oryctolagus cuniculus OX=9986 GN=KCNA5 PE=2 SV=1 && PF00520:Ion transport protein|PF02214:BTB/POZ domain	-	GO:0009986~cell surface; GO:0045121~membrane raft; GO:0005887~integral component of plasma membrane	GO:0019901~protein kinase binding; GO:0097110~scaffold protein binding	GO:0007219~Notch signaling pathway; GO:0051260~protein homooligomerization
ENSOCUG00000008557	412110	3.77764	26.2707	-2.81204	DOWN	0.00937209	ENSOCUT00000008564,ENSOCUT00000057827,ENSOCUT00000064579,ENSOCUT00000051698,ENSOCUT00000036996,ENSOCUT00000052767	ADCY2	adenylate cyclase 2 [Source:HGNC Symbol;Acc:HGNC:233] && sp|Q08462|ADCY2_HUMAN Adenylate cyclase type 2 OS=Homo sapiens OX=9606 GN=ADCY2 PE=1 SV=5 && PF00211:Adenylate and Guanylate cyclase catalytic domain|PF06327:Domain of Unknown Function (DUF1053)|PF16214:Adenylyl cyclase N-terminal extracellular and transmembrane region	ocu00230:Purine metabolism; ocu04024:cAMP signaling pathway; ocu04540:Gap junction; ocu01100:Metabolic pathways; ocu05032:Morphine addiction; ocu05200:Pathways in cancer; ocu04723:Retrograde endocannabinoid signaling; ocu04724:Glutamatergic synapse; ocu04926:Relaxin signaling pathway; ocu04935:Growth hormone synthesis, secretion and action; ocu04261:Adrenergic signaling in cardiomyocytes; ocu0427…	GO:0005737~cytoplasm; GO:0005886~plasma membrane	-	GO:0035556~intracellular signal transduction
ENSOCUG00000002707	554	28.9527	198.714	-2.79129	DOWN	4.62e-11	ENSOCUT00000002704	MID1IP1	MID1 interacting protein 1 [Source:HGNC Symbol;Acc:HGNC:20715] && sp|Q9NPA3|M1IP1_HUMAN Mid1-interacting protein 1 OS=Homo sapiens OX=9606 GN=MID1IP1 PE=1 SV=1 && PF07084:Thyroid hormone-inducible hepatic protein Spot 14	-	GO:0005829~cytosol; GO:0005634~nucleus; GO:0015630~microtubule cytoskeleton	GO:0042802~identical protein binding; GO:0008022~protein C-terminus binding	-
ENSOCUG00000013873	586585	11.8417	82.5885	-2.79011	DOWN	1.06e-08	ENSOCUT00000013886,ENSOCUT00000060445	AFF2	AF4/FMR2 family member 2 [Source:HGNC Symbol;Acc:HGNC:3776] && sp|P51816|AFF2_HUMAN AF4/FMR2 family member 2 OS=Homo sapiens OX=9606 GN=AFF2 PE=1 SV=4 && PF05110:AF-4 proto-oncoprotein	-	GO:0005634~nucleus; GO:0016607~nuclear speck	-	GO:0010629~negative regulation of gene expression
ENSOCUG00000012906	136591	20.1116	139.125	-2.78966	DOWN	0.000577589	ENSOCUT00000012908,ENSOCUT00000050444,ENSOCUT00000045757,ENSOCUT00000056675	ENSOCUG00000012906	- && sp|Q9H3U7|SMOC2_HUMAN SPARC-related modular calcium-binding protein 2 OS=Homo sapiens OX=9606 GN=SMOC2 PE=1 SV=2 && -	-	-	-	-
ENSOCUG00000008322	86254	21.8208	150.456	-2.78421	DOWN	3.16e-09	ENSOCUT00000034016,ENSOCUT00000060625,ENSOCUT00000008323,ENSOCUT00000038396	ASB9	ankyrin repeat and SOCS box containing 9 [Source:HGNC Symbol;Acc:HGNC:17184] && sp|Q96DX5|ASB9_HUMAN Ankyrin repeat and SOCS box protein 9 OS=Homo sapiens OX=9606 GN=ASB9 PE=1 SV=1 && PF12796:Ankyrin repeats (3 copies)	-	-	-	GO:0016567~protein ubiquitination; GO:0035556~intracellular signal transduction
ENSOCUG00000002736	12421	10.9416	74.1764	-2.78303	DOWN	1.25e-06	ENSOCUT00000052968,ENSOCUT00000002736,ENSOCUT00000062781,ENSOCUT00000031981,ENSOCUT00000056745,ENSOCUT00000057369,ENSOCUT00000036315	SEMA6C	semaphorin 6C [Source:HGNC Symbol;Acc:HGNC:10740] && sp|Q9H3T2|SEM6C_HUMAN Semaphorin-6C OS=Homo sapiens OX=9606 GN=SEMA6C PE=2 SV=4 && PF01403:Sema domain	ocu04360:Axon guidance	-	-	-
ENSOCUG00000031995	3418	2.23979	15.2293	-2.78054	DOWN	0.0198051	ENSOCUT00000055147,ENSOCUT00000042568,ENSOCUT00000049609	ENSOCUG00000031995	- && - && -	-	-	-	-
ENSOCUG00000023873	8721	3.06666	21.6794	-2.7797	DOWN	0.01926	ENSOCUT00000027659,ENSOCUT00000053016,ENSOCUT00000051774	ENSOCUG00000023873	- && sp|Q8VCE6|NT5M_MOUSE 5'(3')-deoxyribonucleotidase, mitochondrial OS=Mus musculus OX=10090 GN=Nt5m PE=1 SV=1 && -	-	-	-	-
ENSOCUG00000023679	3572	55.5883	380.277	-2.77898	DOWN	1.06e-19	ENSOCUT00000032165	RBP5	retinol binding protein 5 [Source:HGNC Symbol;Acc:HGNC:15847] && sp|Q5RBM7|RET5_PONAB Retinol-binding protein 5 OS=Pongo abelii OX=9601 GN=RBP5 PE=2 SV=3 && -	-	-	-	-
ENSOCUG00000008655	6777	6.3602	43.3912	-2.77711	DOWN	0.0212028	ENSOCUT00000008655	ENSOCUG00000008655	- && sp|Q7RTU1|TCF23_HUMAN Transcription factor 23 OS=Homo sapiens OX=9606 GN=TCF23 PE=1 SV=1 && -	-	-	GO:0046983~protein dimerization activity	-
ENSOCUG00000037969	4038	2.83095	19.6772	-2.76957	DOWN	0.00617087	ENSOCUT00000048658	ENSOCUG00000037969	- && - && -	-	-	-	-
ENSOCUG00000030594	3593	2.31838	15.4999	-2.76874	DOWN	0.0482815	ENSOCUT00000044963	ENSOCUG00000030594	- && - && -	-	-	-	-
ENSOCUG00000009914	20378	94.4765	641.522	-2.76458	DOWN	2.87e-06	ENSOCUT00000050045,ENSOCUT00000009914,ENSOCUT00000063786,ENSOCUT00000045570	ARHGEF40	Rho guanine nucleotide exchange factor 40 [Source:HGNC Symbol;Acc:HGNC:25516] && sp|Q8TER5|ARH40_HUMAN Rho guanine nucleotide exchange factor 40 OS=Homo sapiens OX=9606 GN=ARHGEF40 PE=1 SV=3 && PF00621:RhoGEF domain	-	GO:0005829~cytosol; GO:0005886~plasma membrane	-	-
ENSOCUG00000015850	30928	9.35716	64.0201	-2.75936	DOWN	0.00409229	ENSOCUT00000015849	SLC36A2	solute carrier family 36 member 2 [Source:HGNC Symbol;Acc:HGNC:18762] && sp|Q495M3|S36A2_HUMAN Proton-coupled amino acid transporter 2 OS=Homo sapiens OX=9606 GN=SLC36A2 PE=1 SV=1 && PF01490:Transmembrane amino acid transporter protein	-	GO:0005886~plasma membrane	-	-
ENSOCUG00000003841	743	2.2862	15.1935	-2.75934	DOWN	0.0249557	ENSOCUT00000003840	RNF182	ring finger protein 182 [Source:HGNC Symbol;Acc:HGNC:28522] && sp|Q8N6D2|RN182_HUMAN E3 ubiquitin-protein ligase RNF182 OS=Homo sapiens OX=9606 GN=RNF182 PE=1 SV=1 && PF13639:Ring finger domain	-	GO:0005737~cytoplasm	GO:0004842~ubiquitin-protein transferase activity	-
novel.74	29346	5.36717	35.5509	-2.75571	DOWN	0.00288423	-	-	- && - && -	-	-	-	-
ENSOCUG00000032861	257	2.64158	18.5263	-2.75031	DOWN	0.0349903	ENSOCUT00000042428	ENSOCUG00000032861	- && sp|Q9NS23|RASF1_HUMAN Ras association domain-containing protein 1 OS=Homo sapiens OX=9606 GN=RASSF1 PE=1 SV=1 && -	-	-	-	GO:0035556~intracellular signal transduction
ENSOCUG00000000788	202272	3.94906	25.8208	-2.74988	DOWN	0.0144088	ENSOCUT00000041453,ENSOCUT00000000787,ENSOCUT00000050711,ENSOCUT00000064419	GADL1	glutamate decarboxylase like 1 [Source:HGNC Symbol;Acc:HGNC:27949] && sp|Q6ZQY3|GADL1_HUMAN Acidic amino acid decarboxylase GADL1 OS=Homo sapiens OX=9606 GN=GADL1 PE=1 SV=4 && PF00282:Pyridoxal-dependent decarboxylase conserved domain	ocu01100:Metabolic pathways	-	-	-
ENSOCUG00000016941	13019	208.92	1396.33	-2.74208	DOWN	3.98e-21	ENSOCUT00000016941	PCDH12	protocadherin 12 [Source:HGNC Symbol;Acc:HGNC:8657] && sp|Q9NPG4|PCD12_HUMAN Protocadherin-12 OS=Homo sapiens OX=9606 GN=PCDH12 PE=1 SV=1 && PF00028:Cadherin domain|PF08266:Cadherin-like	-	GO:0005886~plasma membrane; GO:0005911~cell-cell junction	-	-
ENSOCUG00000003377	4939	53.9404	359.741	-2.73971	DOWN	3.33e-10	ENSOCUT00000003379	CYP27A1	cytochrome P450 family 27 subfamily A member 1 [Source:HGNC Symbol;Acc:HGNC:2605] && sp|P17177|CP27A_RABIT Sterol 26-hydroxylase, mitochondrial OS=Oryctolagus cuniculus OX=9986 GN=CYP27A1 PE=1 SV=1 && PF00067:Cytochrome P450	ocu01100:Metabolic pathways	-	-	-
ENSOCUG00000024433	7035	46.956	314.097	-2.73495	DOWN	3.59e-16	ENSOCUT00000022478	FCER2	Fc fragment of IgE receptor II [Source:HGNC Symbol;Acc:HGNC:3612] && sp|P06734|FCER2_HUMAN Low affinity immunoglobulin epsilon Fc receptor OS=Homo sapiens OX=9606 GN=FCER2 PE=1 SV=1 && PF00059:Lectin C-type domain	-	GO:0009897~external side of plasma membrane	-	-
novel.298	24222	4.12405	28.0118	-2.72456	DOWN	0.00504692	-	-	- && Q03386.1 RecName: Full=Ral guanine nucleotide dissociation stimulator; Short=RalGDS; AltName: Full=Ral guanine nucleotide exchange factor; Short=RalGEF && -	-	-	-	-
ENSOCUG00000023401	97966	6.33173	41.2678	-2.72036	DOWN	4.51e-05	ENSOCUT00000047739,ENSOCUT00000049888,ENSOCUT00000042186,ENSOCUT00000055730,ENSOCUT00000045217,ENSOCUT00000062721,ENSOCUT00000012630,ENSOCUT00000045941,ENSOCUT00000029300	ADH4	Alcohol dehydrogenase class-2 isozyme 2 [Source:UniProtKB/Swiss-Prot;Acc:O46650] && sp|O46650|ADHQ_RABIT Alcohol dehydrogenase class-2 isozyme 2 OS=Oryctolagus cuniculus OX=9986 GN=ADH2-2 PE=2 SV=2 && -	ocu01100:Metabolic pathways	GO:0005737~cytoplasm	GO:0008270~zinc ion binding	-
ENSOCUG00000011482	34126	79.4113	523.943	-2.7182	DOWN	5.62e-18	ENSOCUT00000011483,ENSOCUT00000047598,ENSOCUT00000046037,ENSOCUT00000042439,ENSOCUT00000041524,ENSOCUT00000039320,ENSOCUT00000054220,ENSOCUT00000050135	POSTN	periostin [Source:HGNC Symbol;Acc:HGNC:16953] && sp|Q15063|POSTN_HUMAN Periostin OS=Homo sapiens OX=9606 GN=POSTN PE=1 SV=2 && PF02469:Fasciclin domain	-	-	-	-
ENSOCUG00000000271	175268	118.552	779.448	-2.71588	DOWN	1.83e-30	ENSOCUT00000000271	MAMDC2	MAM domain containing 2 [Source:HGNC Symbol;Acc:HGNC:23673] && sp|Q7Z304|MAMC2_HUMAN MAM domain-containing protein 2 OS=Homo sapiens OX=9606 GN=MAMDC2 PE=1 SV=3 && PF00629:MAM domain, meprin/A5/mu	-	GO:0005783~endoplasmic reticulum	-	-
ENSOCUG00000005778	329506	81.8928	536.111	-2.71549	DOWN	2.28e-11	ENSOCUT00000005779,ENSOCUT00000039866	CPED1	cadherin like and PC-esterase domain containing 1 [Source:HGNC Symbol;Acc:HGNC:26159] && sp|A4D0V7|CPED1_HUMAN Cadherin-like and PC-esterase domain-containing protein 1 OS=Homo sapiens OX=9606 GN=CPED1 PE=2 SV=1 && -	-	GO:0005783~endoplasmic reticulum	-	-
ENSOCUG00000009277	4137	21.5635	140.442	-2.71336	DOWN	6.58e-09	ENSOCUT00000009277	RND2	Rho family GTPase 2 [Source:HGNC Symbol;Acc:HGNC:18315] && sp|Q9QYM5|RND2_MOUSE Rho-related GTP-binding protein RhoN OS=Mus musculus OX=10090 GN=Rnd2 PE=2 SV=1 && PF00071:Ras family	-	-	-	-
ENSOCUG00000001373	144863	6.9782	46.6791	-2.71134	DOWN	6.92e-05	ENSOCUT00000001372	BRINP1	BMP/retinoic acid inducible neural specific 1 [Source:HGNC Symbol;Acc:HGNC:2687] && sp|O60477|BRNP1_HUMAN BMP/retinoic acid-inducible neural-specific protein 1 OS=Homo sapiens OX=9606 GN=BRINP1 PE=1 SV=2 && PF01823:MAC/Perforin domain	-	GO:0005737~cytoplasm	-	GO:0045666~positive regulation of neuron differentiation
ENSOCUG00000033476	2014	3.93475	26.0001	-2.70549	DOWN	0.00154211	ENSOCUT00000056666	ENSOCUG00000033476	- && sp|O95398|RPGF3_HUMAN Rap guanine nucleotide exchange factor 3 OS=Homo sapiens OX=9606 GN=RAPGEF3 PE=1 SV=6 && -	-	-	-	-
ENSOCUG00000030641	21979	8.4428	54.7658	-2.70471	DOWN	2.6e-05	ENSOCUT00000064122,ENSOCUT00000050184,ENSOCUT00000063903	ENSOCUG00000030641	- && - && -	-	-	-	-
ENSOCUG00000011364	11929	29.7062	192.298	-2.7023	DOWN	1.56e-11	ENSOCUT00000011359,ENSOCUT00000039447,ENSOCUT00000063830,ENSOCUT00000043320	ENSOCUG00000011364	- && sp|Q06AV4|ITM2C_PIG Integral membrane protein 2C OS=Sus scrofa OX=9823 GN=ITM2C PE=2 SV=1 && PF04089:BRICHOS domain	-	GO:0005886~plasma membrane	-	-
ENSOCUG00000035561	27726	18.4091	120.224	-2.69278	DOWN	8.87e-09	ENSOCUT00000056472,ENSOCUT00000042058,ENSOCUT00000054285,ENSOCUT00000055184	ENSOCUG00000035561	- && - && -	-	-	-	-
ENSOCUG00000014602	115168	193.108	1245.9	-2.68934	DOWN	2.23e-08	ENSOCUT00000014609	ITGB5	integrin subunit beta 5 [Source:HGNC Symbol;Acc:HGNC:6160] && sp|P18084|ITB5_HUMAN Integrin beta-5 OS=Homo sapiens OX=9606 GN=ITGB5 PE=1 SV=1 && PF18372:Integrin beta epidermal growth factor like domain 1|PF07965:Integrin beta tail domain|PF17205:Integrin plexin domain|PF00362:Integrin beta chain VWA domain|PF08725:Integrin beta cytoplasmic domain	ocu05205:Proteoglycans in cancer; ocu05412:Arrhythmogenic right ventricular cardiomyopathy; ocu04151:PI3K-Akt signaling pathway; ocu04510:Focal adhesion; ocu05410:Hypertrophic cardiomyopathy; ocu04810:Regulation of actin cytoskeleton	GO:0009986~cell surface	-	GO:0007179~transforming growth factor beta receptor signaling pathway; GO:0007229~integrin-mediated signaling pathway; GO:0016477~cell migration
ENSOCUG00000039117	5703	5.95307	38.1245	-2.68761	DOWN	0.000506273	ENSOCUT00000050139	ENSOCUG00000039117	- && sp|Q3V3N7|BBS1_MOUSE Bardet-Biedl syndrome 1 protein homolog OS=Mus musculus OX=10090 GN=Bbs1 PE=1 SV=1 && -	-	-	-	-
ENSOCUG00000008424	120309	415.943	2671.26	-2.68394	DOWN	8.2e-40	ENSOCUT00000054650,ENSOCUT00000008420,ENSOCUT00000043108	TSPAN7	tetraspanin 7 [Source:HGNC Symbol;Acc:HGNC:11854] && sp|P41732|TSN7_HUMAN Tetraspanin-7 OS=Homo sapiens OX=9606 GN=TSPAN7 PE=1 SV=2 && PF00335:Tetraspanin family	-	-	-	-
ENSOCUG00000003481	9959	2.93275	18.6963	-2.68348	DOWN	0.0228078	ENSOCUT00000003481,ENSOCUT00000053524	RERGL	RERG like [Source:HGNC Symbol;Acc:HGNC:26213] && sp|A6QP66|RERGL_BOVIN Ras-related and estrogen-regulated growth inhibitor-like protein OS=Bos taurus OX=9913 GN=RERGL PE=2 SV=1 && PF00071:Ras family	-	-	-	-
ENSOCUG00000015234	223825	972.016	6200.37	-2.67381	DOWN	2.55e-21	ENSOCUT00000015277,ENSOCUT00000042529,ENSOCUT00000059177	COL14A1	collagen type XIV alpha 1 chain [Source:HGNC Symbol;Acc:HGNC:2191] && sp|Q05707|COEA1_HUMAN Collagen alpha-1(XIV) chain OS=Homo sapiens OX=9606 GN=COL14A1 PE=1 SV=3 && PF01391:Collagen triple helix repeat (20 copies)|PF00041:Fibronectin type III domain|PF00092:von Willebrand factor type A domain	-	-	-	-
ENSOCUG00000015404	25397	5.18677	32.5916	-2.66384	DOWN	0.00122243	ENSOCUT00000015414	CNTN2	contactin 2 [Source:HGNC Symbol;Acc:HGNC:2172] && sp|Q02246|CNTN2_HUMAN Contactin-2 OS=Homo sapiens OX=9606 GN=CNTN2 PE=1 SV=1 && -	ocu04514:Cell adhesion molecules	GO:0009986~cell surface; GO:0043025~neuronal cell body	GO:0043621~protein self-association	-
ENSOCUG00000025680	34445	39.7123	249.702	-2.65911	DOWN	3.1e-08	ENSOCUT00000028555,ENSOCUT00000051033	LRRC75A	leucine rich repeat containing 75A [Source:HGNC Symbol;Acc:HGNC:32403] && sp|Q8NAA5|LR75A_HUMAN Leucine-rich repeat-containing protein 75A OS=Homo sapiens OX=9606 GN=LRRC75A PE=2 SV=2 && -	-	-	-	-
ENSOCUG00000001279	22050	14.4977	90.6738	-2.65689	DOWN	1.55e-08	ENSOCUT00000001279,ENSOCUT00000057709,ENSOCUT00000060891,ENSOCUT00000050162	TSPAN2	tetraspanin 2 [Source:HGNC Symbol;Acc:HGNC:20659] && sp|O60636|TSN2_HUMAN Tetraspanin-2 OS=Homo sapiens OX=9606 GN=TSPAN2 PE=1 SV=2 && PF00335:Tetraspanin family	-	GO:0005654~nucleoplasm; GO:0005886~plasma membrane	-	-
ENSOCUG00000016140	237708	87.5735	553.799	-2.65677	DOWN	2.57e-13	ENSOCUT00000016141,ENSOCUT00000055534,ENSOCUT00000064750,ENSOCUT00000038127	TBXAS1	thromboxane A synthase 1 [Source:HGNC Symbol;Acc:HGNC:11609] && sp|P24557|THAS_HUMAN Thromboxane-A synthase OS=Homo sapiens OX=9606 GN=TBXAS1 PE=1 SV=3 && PF00067:Cytochrome P450	ocu01100:Metabolic pathways	-	-	-
ENSOCUG00000010565	34596	13.0833	81.8925	-2.65434	DOWN	4.51e-05	ENSOCUT00000010564,ENSOCUT00000061141,ENSOCUT00000036891,ENSOCUT00000042720	ENSOCUG00000010565	Oryctolagus cuniculus two pore channel 3 (TPCN3), mRNA. [Source:RefSeq mRNA;Acc:NM_001143934] && sp|Q9WTN5|TPC1_RAT Two pore calcium channel protein 1 OS=Rattus norvegicus OX=10116 GN=Tpcn1 PE=1 SV=2 && PF00520:Ion transport protein	-	-	-	-
ENSOCUG00000009682	11550	2.2862	14.0683	-2.65305	DOWN	0.0248108	ENSOCUT00000009684,ENSOCUT00000044865,ENSOCUT00000040457,ENSOCUT00000036113,ENSOCUT00000059615	GSDMA	gasdermin A [Source:HGNC Symbol;Acc:HGNC:13311] && sp|Q9EST1|GSDMA_MOUSE Gasdermin-A OS=Mus musculus OX=10090 GN=Gsdma PE=2 SV=1 && PF17708:Gasdermin PUB domain|PF04598:Gasdermin pore forming domain	-	GO:0005829~cytosol; GO:0048471~perinuclear region of cytoplasm; GO:0005886~plasma membrane	-	-
ENSOCUG00000017764	31764	12.5205	78.2732	-2.65237	DOWN	9.97e-09	ENSOCUT00000017765	VEGFD	vascular endothelial growth factor D [Source:HGNC Symbol;Acc:HGNC:3708] && sp|O43915|VEGFD_HUMAN Vascular endothelial growth factor D OS=Homo sapiens OX=9606 GN=VEGFD PE=1 SV=1 && PF00341:PDGF/VEGF domain	ocu04010:MAPK signaling pathway; ocu05200:Pathways in cancer; ocu04668:TNF signaling pathway; ocu04014:Ras signaling pathway; ocu04151:PI3K-Akt signaling pathway; ocu04510:Focal adhesion; ocu04926:Relaxin signaling pathway; ocu04015:Rap1 signaling pathway; ocu04020:Calcium signaling pathway	-	GO:0042802~identical protein binding	GO:0008284~positive regulation of cell proliferation; GO:0008283~cell proliferation
novel.777	7246	24.1638	152.636	-2.65006	DOWN	1.99e-08	-	-	- && Q8WWQ8.3 RecName: Full=Stabilin-2; AltName: Full=FAS1 EGF-like and X-link domain-containing adhesion molecule 2; AltName: Full=Fasciclin, EGF-like, laminin-type EGF-like and link domain-containing scavenger receptor 2; Short=FEEL-2; AltName: Full=Hyaluronan receptor for endocytosis; Contains: RecName: Full=190 kDa form stabilin-2; AltName: Full=190 kDa hyaluronan receptor for endocytosis; Fl…	-	-	-	-
novel.20	8090	11.3845	71.1932	-2.64968	DOWN	5.69e-06	-	-	- && - && -	-	-	-	-
ENSOCUG00000038153	155	1.90754	11.6545	-2.64482	DOWN	0.0416566	ENSOCUT00000038515	ENSOCUG00000038153	- && sp|Q3T051|RL39_BOVIN 60S ribosomal protein L39 OS=Bos taurus OX=9913 GN=RPL39 PE=3 SV=3 && -	-	-	-	-
ENSOCUG00000021757	3189	26.5714	165.199	-2.64	DOWN	2.55e-06	ENSOCUT00000026592	SNX22	sorting nexin 22 [Source:HGNC Symbol;Acc:HGNC:16315] && sp|Q96L94|SNX22_HUMAN Sorting nexin-22 OS=Homo sapiens OX=9606 GN=SNX22 PE=1 SV=1 && PF00787:PX domain	-	-	GO:0035091~phosphatidylinositol binding	-
ENSOCUG00000001029	62315	43.9589	273.757	-2.63721	DOWN	2.49e-06	ENSOCUT00000001029,ENSOCUT00000059125	CDH17	cadherin 17 [Source:HGNC Symbol;Acc:HGNC:1756] && sp|Q12864|CAD17_HUMAN Cadherin-17 OS=Homo sapiens OX=9606 GN=CDH17 PE=1 SV=3 && PF00028:Cadherin domain	ocu05226:Gastric cancer	GO:0005654~nucleoplasm; GO:0009986~cell surface; GO:0005886~plasma membrane; GO:0016323~basolateral plasma membrane; GO:0030054~cell junction	GO:0005178~integrin binding	GO:0007229~integrin-mediated signaling pathway
ENSOCUG00000006437	8048	8.16439	50.5299	-2.63314	DOWN	0.0232846	ENSOCUT00000006440	RUNDC3A	RUN domain containing 3A [Source:HGNC Symbol;Acc:HGNC:16984] && sp|Q59EK9|RUN3A_HUMAN RUN domain-containing protein 3A OS=Homo sapiens OX=9606 GN=RUNDC3A PE=1 SV=2 && -	-	GO:0043231~intracellular membrane-bounded organelle	-	-
ENSOCUG00000015546	140073	81.3846	505.898	-2.62906	DOWN	1.15e-19	ENSOCUT00000015549	SLC24A4	solute carrier family 24 member 4 [Source:HGNC Symbol;Acc:HGNC:10978] && sp|Q8NFF2|NCKX4_HUMAN Sodium/potassium/calcium exchanger 4 OS=Homo sapiens OX=9606 GN=SLC24A4 PE=2 SV=2 && -	-	GO:0005737~cytoplasm; GO:0005887~integral component of plasma membrane; GO:0016324~apical plasma membrane	-	GO:0010628~positive regulation of gene expression
ENSOCUG00000029183	17480	3.99014	24.7693	-2.62469	DOWN	0.0156078	ENSOCUT00000033145	UBAP1L	ubiquitin associated protein 1 like [Source:HGNC Symbol;Acc:HGNC:40028] && sp|F5GYI3|UBA1L_HUMAN Ubiquitin-associated protein 1-like OS=Homo sapiens OX=9606 GN=UBAP1L PE=2 SV=1 && -	-	-	-	-
novel.488	30194	6.58174	39.6626	-2.62373	DOWN	0.0022879	-	-	- && - && -	-	-	-	-
ENSOCUG00000022711	2358	29.5903	180.792	-2.62104	DOWN	1.43e-07	ENSOCUT00000026291	ENSOCUG00000022711	- && sp|Q95LI8|CD3D_MACFA T-cell surface glycoprotein CD3 delta chain OS=Macaca fascicularis OX=9541 GN=CD3D PE=2 SV=1 && PF02189:Immunoreceptor tyrosine-based activation motif	-	-	-	-
ENSOCUG00000016256	2630	5.10292	31.1752	-2.61158	DOWN	0.00419939	ENSOCUT00000016250	ENSOCUG00000016256	heart and neural crest derivatives expressed 2 [Source:HGNC Symbol;Acc:HGNC:4808] && sp|P61296|HAND2_HUMAN Heart- and neural crest derivatives-expressed protein 2 OS=Homo sapiens OX=9606 GN=HAND2 PE=1 SV=1 && PF00010:Helix-loop-helix DNA-binding domain	-	-	GO:0046983~protein dimerization activity	-
ENSOCUG00000016573	134138	3.99014	24.5148	-2.61123	DOWN	0.00329248	ENSOCUT00000016572,ENSOCUT00000039430,ENSOCUT00000063841,ENSOCUT00000051178	CPVL	carboxypeptidase vitellogenic like [Source:HGNC Symbol;Acc:HGNC:14399] && sp|Q9H3G5|CPVL_HUMAN Probable serine carboxypeptidase CPVL OS=Homo sapiens OX=9606 GN=CPVL PE=1 SV=2 && PF00450:Serine carboxypeptidase	-	-	-	-
ENSOCUG00000013284	115076	3.23282	19.9573	-2.61018	DOWN	0.0205967	ENSOCUT00000013285,ENSOCUT00000037336,ENSOCUT00000046283,ENSOCUT00000057341,ENSOCUT00000040976	ST18	ST18 C2H2C-type zinc finger transcription factor [Source:HGNC Symbol;Acc:HGNC:18695] && sp|O60284|ST18_HUMAN Suppression of tumorigenicity 18 protein OS=Homo sapiens OX=9606 GN=ST18 PE=1 SV=1 && PF01530:Zinc finger, C2HC type|PF08474:Myelin transcription factor 1	-	GO:0005634~nucleus	GO:0003677~DNA binding; GO:0008270~zinc ion binding	-
ENSOCUG00000031535	16216	17.4341	106.425	-2.60943	DOWN	3.6e-07	ENSOCUT00000040017,ENSOCUT00000062769,ENSOCUT00000056683,ENSOCUT00000058211	ENSOCUG00000031535	- && sp|Q9IAK4|NOE1_CHICK Noelin OS=Gallus gallus OX=9031 GN=OLFM1 PE=1 SV=1 && -	-	-	-	-
ENSOCUG00000011464	16348	4.12412	24.8245	-2.60704	DOWN	0.00299307	ENSOCUT00000011460	CLDN1	claudin 1 [Source:HGNC Symbol;Acc:HGNC:2032] && sp|Q6L708|CLD1_BOVIN Claudin-1 OS=Bos taurus OX=9913 GN=CLDN1 PE=2 SV=1 && PF00822:PMP-22/EMP/MP20/Claudin family	ocu04514:Cell adhesion molecules; ocu04530:Tight junction	GO:0032991~macromolecular complex; GO:0005923~bicellular tight junction; GO:0005886~plasma membrane; GO:0016323~basolateral plasma membrane; GO:0016328~lateral plasma membrane; GO:0005887~integral component of plasma membrane; GO:0016324~apical plasma membrane	GO:0042802~identical protein binding	GO:0030335~positive regulation of cell migration
novel.1188	5572	4.23489	25.3588	-2.60685	DOWN	0.0199868	-	-	- && - && -	-	-	-	-
ENSOCUG00000023898	1931	8.99133	54.5153	-2.60507	DOWN	0.0187	ENSOCUT00000005517	CCDC8	coiled-coil domain containing 8 [Source:HGNC Symbol;Acc:HGNC:25367] && sp|Q9H0W5|CCDC8_HUMAN Coiled-coil domain-containing protein 8 OS=Homo sapiens OX=9606 GN=CCDC8 PE=1 SV=2 && PF14893:PNMA	-	GO:0005654~nucleoplasm; GO:0005829~cytosol; GO:0005813~centrosome; GO:0005886~plasma membrane	-	-
ENSOCUG00000015402	32322	2.42011	14.9885	-2.59587	DOWN	0.0454124	ENSOCUT00000015399	CCDC198	coiled-coil domain containing 198 [Source:HGNC Symbol;Acc:HGNC:20189] && sp|Q9NVL8|CC198_HUMAN Uncharacterized protein CCDC198 OS=Homo sapiens OX=9606 GN=CCDC198 PE=1 SV=2 && PF15398:Domain of unknown function (DUF4619)	-	-	-	-
ENSOCUG00000023967	10364	6.82642	40.6293	-2.59518	DOWN	0.00146544	ENSOCUT00000047066,ENSOCUT00000057398	ENSOCUG00000023967	- && sp|Q9BZM5|ULBP2_HUMAN UL16-binding protein 2 OS=Homo sapiens OX=9606 GN=ULBP2 PE=1 SV=1 && -	-	-	-	-
ENSOCUG00000013175	79000	216.598	1308.43	-2.5946	DOWN	3.53e-17	ENSOCUT00000013174,ENSOCUT00000055013,ENSOCUT00000048065	FBLN5	fibulin 5 [Source:HGNC Symbol;Acc:HGNC:3602] && sp|Q5EA62|FBLN5_BOVIN Fibulin-5 OS=Bos taurus OX=9913 GN=FBLN5 PE=2 SV=1 && PF12662:Complement Clr-like EGF-like|PF07645:Calcium-binding EGF domain	-	-	-	-
novel.853	3540	27.1895	163.363	-2.58808	DOWN	6.07e-08	-	-	- && - && -	-	-	-	-
ENSOCUG00000009833	531033	44.3217	266.783	-2.58536	DOWN	1.18e-06	ENSOCUT00000009835	SLC24A3	solute carrier family 24 member 3 [Source:HGNC Symbol;Acc:HGNC:10977] && sp|Q9HC58|NCKX3_HUMAN Sodium/potassium/calcium exchanger 3 OS=Homo sapiens OX=9606 GN=SLC24A3 PE=2 SV=4 && PF01699:Sodium/calcium exchanger protein	-	GO:0005886~plasma membrane	-	GO:0010628~positive regulation of gene expression; GO:0010629~negative regulation of gene expression; GO:0006874~cellular calcium ion homeostasis
ENSOCUG00000004492	227601	31.4587	187.454	-2.57522	DOWN	9.16e-07	ENSOCUT00000004491,ENSOCUT00000043491	KCNQ1	potassium voltage-gated channel subfamily Q member 1 [Source:HGNC Symbol;Acc:HGNC:6294] && sp|Q9MYS6|KCNQ1_RABIT Potassium voltage-gated channel subfamily KQT member 1 OS=Oryctolagus cuniculus OX=9986 GN=KCNQ1 PE=2 SV=3 && PF03520:KCNQ voltage-gated potassium channel|PF00520:Ion transport protein	ocu04261:Adrenergic signaling in cardiomyocytes; ocu04971:Gastric acid secretion; ocu04972:Pancreatic secretion	GO:0005783~endoplasmic reticulum; GO:0005737~cytoplasm; GO:0005769~early endosome; GO:0005886~plasma membrane; GO:0016323~basolateral plasma membrane; GO:0016328~lateral plasma membrane; GO:0045121~membrane raft	-	-
ENSOCUG00000033721	40390	6.06377	36.4678	-2.57143	DOWN	0.000357909	ENSOCUT00000039764	ENSOCUG00000033721	- && - && -	-	-	-	-
ENSOCUG00000021430	5020	119.805	711.892	-2.57067	DOWN	2.05e-10	ENSOCUT00000046560,ENSOCUT00000030367	ENSOCUG00000021430	- && sp|P12839|NFM_RAT Neurofilament medium polypeptide OS=Rattus norvegicus OX=10116 GN=Nefm PE=1 SV=4 && PF00038:Intermediate filament protein	-	GO:0030424~axon	-	-
ENSOCUG00000012614	98484	23.9425	140.827	-2.56907	DOWN	1.05e-09	ENSOCUT00000012621	TXNDC16	thioredoxin domain containing 16 [Source:HGNC Symbol;Acc:HGNC:19965] && sp|Q9P2K2|TXD16_HUMAN Thioredoxin domain-containing protein 16 OS=Homo sapiens OX=9606 GN=TXNDC16 PE=1 SV=4 && PF13848:Thioredoxin-like domain|PF00085:Thioredoxin	-	-	-	-
ENSOCUG00000007890	50533	3.39	19.82	-2.56548	DOWN	0.0105832	ENSOCUT00000007901	ENSOCUG00000007890	- && sp|A2VEC9|SSPO_HUMAN SCO-spondin OS=Homo sapiens OX=9606 GN=SSPOP PE=2 SV=2 && PF01826:Trypsin Inhibitor like cysteine rich domain|PF00094:von Willebrand factor type D domain|PF08742:C8 domain|PF00093:von Willebrand factor type C domain|PF00090:Thrombospondin type 1 domain|PF00057:Low-density lipoprotein receptor domain class A|PF00754:F5/8 type C domain	-	-	-	-
ENSOCUG00000015601	26882	4.1563	24.39	-2.56493	DOWN	0.0263133	ENSOCUT00000015598	ENSOCUG00000015601	- && sp|Q01344|IL5RA_HUMAN Interleukin-5 receptor subunit alpha OS=Homo sapiens OX=9606 GN=IL5RA PE=1 SV=2 && PF09240:Interleukin-6 receptor alpha chain, binding	ocu04060:Cytokine-cytokine receptor interaction; ocu05200:Pathways in cancer; ocu04630:JAK-STAT signaling pathway	-	-	-
ENSOCUG00000011893	43148	22.7083	134.973	-2.56465	DOWN	1.22e-11	ENSOCUT00000011891,ENSOCUT00000037243,ENSOCUT00000038977	GNB5	G protein subunit beta 5 [Source:HGNC Symbol;Acc:HGNC:4401] && sp|O14775|GNB5_HUMAN Guanine nucleotide-binding protein subunit beta-5 OS=Homo sapiens OX=9606 GN=GNB5 PE=1 SV=2 && PF00400:WD domain, G-beta repeat	ocu04728:Dopaminergic synapse; ocu05032:Morphine addiction; ocu05200:Pathways in cancer; ocu04723:Retrograde endocannabinoid signaling; ocu04014:Ras signaling pathway; ocu04724:Glutamatergic synapse; ocu04151:PI3K-Akt signaling pathway; ocu04926:Relaxin signaling pathway; ocu04726:Serotonergic synapse; ocu04713:Circadian entrainment	GO:0005829~cytosol; GO:0005634~nucleus; GO:0005886~plasma membrane	GO:0005096~GTPase activator activity	GO:0043547~positive regulation of GTPase activity
ENSOCUG00000004773	27227	5.07066	30.4561	-2.55517	DOWN	0.0207729	ENSOCUT00000004773	MACROH2A2	macroH2A.2 histone [Source:HGNC Symbol;Acc:HGNC:14453] && sp|Q9P0M6|H2AW_HUMAN Core histone macro-H2A.2 OS=Homo sapiens OX=9606 GN=MACROH2A2 PE=1 SV=3 && PF01661:Macro domain|PF00125:Core histone H2A/H2B/H3/H4|PF16211:C-terminus of histone H2A	-	GO:0005654~nucleoplasm	GO:0000977~RNA polymerase II regulatory region sequence-specific DNA binding; GO:0046982~protein heterodimerization activity	GO:0000122~negative regulation of transcription from RNA polymerase II promoter; GO:0007420~brain development
ENSOCUG00000035047	615	4.71528	27.7723	-2.55179	DOWN	0.0423391	ENSOCUT00000058927	COX8C	cytochrome c oxidase subunit 8C [Source:HGNC Symbol;Acc:HGNC:24382] && sp|Q7YRF4|COX8C_EULFU Cytochrome c oxidase subunit 8C, mitochondrial OS=Eulemur fulvus fulvus OX=40322 GN=COX8C PE=3 SV=1 && -	-	-	-	-
ENSOCUG00000031932	56	2.07363	12.5125	-2.55123	DOWN	0.0394093	ENSOCUT00000050454	ENSOCUG00000031932	- && - && -	-	-	-	-
ENSOCUG00000007685	200167	224.939	1317.57	-2.55092	DOWN	4.89e-18	ENSOCUT00000056571,ENSOCUT00000049904,ENSOCUT00000007684	ANGPTL2	angiopoietin like 2 [Source:HGNC Symbol;Acc:HGNC:490] && sp|Q9UKU9|ANGL2_HUMAN Angiopoietin-related protein 2 OS=Homo sapiens OX=9606 GN=ANGPTL2 PE=1 SV=1 && PF00147:Fibrinogen beta and gamma chains, C-terminal globular domain	-	-	-	-
ENSOCUG00000026658	15489	90.4958	530.252	-2.54798	DOWN	1.94e-25	ENSOCUT00000031167	ADAMTS10	ADAM metallopeptidase with thrombospondin type 1 motif 10 [Source:HGNC Symbol;Acc:HGNC:13201] && sp|Q9H324|ATS10_HUMAN A disintegrin and metalloproteinase with thrombospondin motifs 10 OS=Homo sapiens OX=9606 GN=ADAMTS10 PE=1 SV=2 && -	-	-	-	-
ENSOCUG00000011814	117366	264.237	1546.63	-2.5472	DOWN	2.65e-13	ENSOCUT00000011814,ENSOCUT00000030452	SESN1	sestrin 1 [Source:HGNC Symbol;Acc:HGNC:21595] && sp|Q4R6P7|SESN1_MACFA Sestrin-1 OS=Macaca fascicularis OX=9541 GN=SESN1 PE=2 SV=1 && PF04636:PA26 p53-induced protein (sestrin)	-	GO:0005654~nucleoplasm; GO:0005634~nucleus; GO:0005737~cytoplasm; GO:0001650~fibrillar center	-	GO:0034198~cellular response to amino acid starvation
ENSOCUG00000028224	1136	90.0234	524.825	-2.54647	DOWN	6.34e-09	ENSOCUT00000025264	FAM110B	family with sequence similarity 110 member B [Source:HGNC Symbol;Acc:HGNC:28587] && sp|Q5BJX5|F110B_RAT Protein FAM110B OS=Rattus norvegicus OX=10116 GN=Fam110b PE=2 SV=1 && PF14160:Centrosome-associated C terminus|PF14161:Centrosome-associated N terminus	-	GO:0005829~cytosol; GO:0005739~mitochondrion	-	-
ENSOCUG00000015802	34761	22.6245	132.053	-2.53744	DOWN	2.27e-07	ENSOCUT00000015800,ENSOCUT00000051101	ENSOCUG00000015802	- && sp|Q5XX13|FBW10_HUMAN F-box/WD repeat-containing protein 10 OS=Homo sapiens OX=9606 GN=FBXW10 PE=2 SV=2 && -	-	-	-	-
ENSOCUG00000027729	2347	8.90376	51.3952	-2.53632	DOWN	0.000279127	ENSOCUT00000025719	ENSOCUG00000027729	- && sp|Q8N9F0|NAT8L_HUMAN N-acetylaspartate synthetase OS=Homo sapiens OX=9606 GN=NAT8L PE=1 SV=3 && PF00583:Acetyltransferase (GNAT) family	-	-	-	-
ENSOCUG00000012185	121481	21.9047	126.725	-2.53454	DOWN	7.04e-07	ENSOCUT00000012185,ENSOCUT00000036080,ENSOCUT00000051896,ENSOCUT00000040508,ENSOCUT00000049804	CRACD	capping protein inhibiting regulator of actin dynamics [Source:HGNC Symbol;Acc:HGNC:29219] && sp|Q6ZU35|CRACD_HUMAN Capping protein-inhibiting regulator of actin dynamics OS=Homo sapiens OX=9606 GN=CRACD PE=1 SV=3 && PF15262:Domain of unknown function (DUF4592)	-	-	-	-
novel.1020	1895	16.0999	92.4107	-2.52876	DOWN	0.000113258	-	-	- && - && -	-	-	-	-
ENSOCUG00000036534	1993	2.45229	14.3533	-2.52585	DOWN	0.0332026	ENSOCUT00000048385	ENSOCUG00000036534	- && - && -	-	-	-	-
novel.242	861	2.87736	16.6383	-2.52479	DOWN	0.0169111	-	-	- && - && -	-	-	-	-
ENSOCUG00000036628	8616	97.8378	563.144	-2.52261	DOWN	6.86e-12	ENSOCUT00000035392,ENSOCUT00000061385,ENSOCUT00000064853,ENSOCUT00000051472,ENSOCUT00000046992	ENSOCUG00000036628	- && sp|O75022|LIRB3_HUMAN Leukocyte immunoglobulin-like receptor subfamily B member 3 OS=Homo sapiens OX=9606 GN=LILRB3 PE=1 SV=3 && PF13895:Immunoglobulin domain	-	-	-	-
ENSOCUG00000009065	49015	93.1587	534.682	-2.52149	DOWN	5.47e-19	ENSOCUT00000009063	HNMT	histamine N-methyltransferase [Source:HGNC Symbol;Acc:HGNC:5028] && sp|Q58DV7|HNMT_BOVIN Histamine N-methyltransferase OS=Bos taurus OX=9913 GN=HNMT PE=2 SV=1 && PF13489:Methyltransferase domain	ocu01100:Metabolic pathways	GO:0005654~nucleoplasm; GO:0005829~cytosol; GO:0005813~centrosome	-	-
ENSOCUG00000024465	162125	4.95996	28.7615	-2.51891	DOWN	0.00209727	ENSOCUT00000024332,ENSOCUT00000035034	COL8A1	Oryctolagus cuniculus collagen type VIII alpha 1 chain (COL8A1), mRNA. [Source:RefSeq mRNA;Acc:NM_001082666] && sp|P14282|CO8A1_RABIT Collagen alpha-1(VIII) chain OS=Oryctolagus cuniculus OX=9986 GN=COL8A1 PE=2 SV=1 && PF00386:C1q domain|PF01391:Collagen triple helix repeat (20 copies)	-	-	-	GO:0001525~angiogenesis
ENSOCUG00000011357	172700	397.892	2276.12	-2.51751	DOWN	1.51e-22	ENSOCUT00000011375	ITGA1	integrin subunit alpha 1 [Source:HGNC Symbol;Acc:HGNC:6134] && sp|P56199|ITA1_HUMAN Integrin alpha-1 OS=Homo sapiens OX=9606 GN=ITGA1 PE=1 SV=2 && PF00092:von Willebrand factor type A domain|PF01839:FG-GAP repeat|PF08441:Integrin alpha	ocu05412:Arrhythmogenic right ventricular cardiomyopathy; ocu04151:PI3K-Akt signaling pathway; ocu04510:Focal adhesion; ocu05410:Hypertrophic cardiomyopathy; ocu04810:Regulation of actin cytoskeleton	GO:0005925~focal adhesion; GO:0009897~external side of plasma membrane	GO:0019903~protein phosphatase binding	GO:0008285~negative regulation of cell proliferation; GO:0007229~integrin-mediated signaling pathway
ENSOCUG00000024109	20263	1246.54	7129.55	-2.51579	DOWN	0.00285965	ENSOCUT00000016965	ENSOCUG00000024109	- && sp|Q9EQX4|AIF1L_MOUSE Allograft inflammatory factor 1-like OS=Mus musculus OX=10090 GN=Aif1l PE=1 SV=1 && -	-	-	-	-
ENSOCUG00000010216	51286	8.31779	47.7689	-2.51425	DOWN	1.34e-05	ENSOCUT00000010223,ENSOCUT00000051731	ABCC6	ATP binding cassette subfamily C member 6 [Source:HGNC Symbol;Acc:HGNC:57] && sp|O95255|MRP6_HUMAN ATP-binding cassette sub-family C member 6 OS=Homo sapiens OX=9606 GN=ABCC6 PE=1 SV=2 && -	-	GO:0005654~nucleoplasm; GO:0005886~plasma membrane	-	-
ENSOCUG00000026935	216792	7.89279	44.4574	-2.51001	DOWN	0.000328104	ENSOCUT00000049850,ENSOCUT00000047383,ENSOCUT00000047098,ENSOCUT00000027316,ENSOCUT00000038148	GULP1	GULP PTB domain containing engulfment adaptor 1 [Source:HGNC Symbol;Acc:HGNC:18649] && sp|Q8K2A1|GULP1_MOUSE PTB domain-containing engulfment adapter protein 1 OS=Mus musculus OX=10090 GN=Gulp1 PE=1 SV=1 && PF00640:Phosphotyrosine interaction domain (PTB/PID)	-	-	-	-
ENSOCUG00000001536	3191	5.84229	33.1879	-2.50891	DOWN	0.0173084	ENSOCUT00000040440,ENSOCUT00000001534	ENSOCUG00000001536	Oryctolagus cuniculus cytosolic phenol sulfotransferase SULT1A1 (LOC100009483), mRNA. [Source:RefSeq mRNA;Acc:NM_001082725] && sp|P50225|ST1A1_HUMAN Sulfotransferase 1A1 OS=Homo sapiens OX=9606 GN=SULT1A1 PE=1 SV=3 && PF00685:Sulfotransferase domain	-	-	-	-
ENSOCUG00000002874	61066	195.492	1111.13	-2.50788	DOWN	1.63e-19	ENSOCUT00000002886,ENSOCUT00000053998,ENSOCUT00000059601,ENSOCUT00000002878	PTK7	protein tyrosine kinase 7 (inactive) [Source:HGNC Symbol;Acc:HGNC:9618] && sp|Q13308|PTK7_HUMAN Inactive tyrosine-protein kinase 7 OS=Homo sapiens OX=9606 GN=PTK7 PE=1 SV=2 && -	-	GO:0005886~plasma membrane; GO:0005911~cell-cell junction	GO:0004672~protein kinase activity	GO:0090263~positive regulation of canonical Wnt signaling pathway; GO:0016477~cell migration; GO:0010976~positive regulation of neuron projection development; GO:0001822~kidney development
novel.615	1805	6.80322	38.0622	-2.50707	DOWN	0.000397212	-	-	- && - && -	-	-	-	-
ENSOCUG00000017198	96495	4.50271	26.1612	-2.50574	DOWN	0.00490417	ENSOCUT00000017203,ENSOCUT00000023313,ENSOCUT00000047664	TUB	TUB bipartite transcription factor [Source:HGNC Symbol;Acc:HGNC:12406] && sp|O88808|TUB_RAT Tubby protein homolog OS=Rattus norvegicus OX=10116 GN=Tub PE=2 SV=1 && PF16322:Tubby N-terminal|PF01167:Tub family	-	-	-	-
ENSOCUG00000009890	93732	2.55409	14.5192	-2.50117	DOWN	0.0392111	ENSOCUT00000009890	DPY19L2	dpy-19 like 2 [Source:HGNC Symbol;Acc:HGNC:19414] && sp|Q6NUT2|D19L2_HUMAN Probable C-mannosyltransferase DPY19L2 OS=Homo sapiens OX=9606 GN=DPY19L2 PE=1 SV=2 && PF10034:Q-cell neuroblast polarisation	-	-	-	-
ENSOCUG00000025111	27347	10.4042	58.763	-2.50097	DOWN	0.0209787	ENSOCUT00000025924	GALNT15	polypeptide N-acetylgalactosaminyltransferase 15 [Source:HGNC Symbol;Acc:HGNC:21531] && sp|Q8N3T1|GLT15_HUMAN Polypeptide N-acetylgalactosaminyltransferase 15 OS=Homo sapiens OX=9606 GN=GALNT15 PE=1 SV=2 && PF00535:Glycosyl transferase family 2|PF00652:Ricin-type beta-trefoil lectin domain	ocu01100:Metabolic pathways	GO:0030133~transport vesicle	-	GO:0006486~protein glycosylation
ENSOCUG00000026734	1947	3.76867	21.0831	-2.49354	DOWN	0.0386053	ENSOCUT00000028198,ENSOCUT00000055674	ENSOCUG00000026734	- && sp|A8MTA8|F166B_HUMAN Protein FAM166B OS=Homo sapiens OX=9606 GN=FAM166B PE=1 SV=1 && PF10629:Protein of unknown function (DUF2475)	-	-	-	-
ENSOCUG00000012339	15357	9.13954	50.9102	-2.49331	DOWN	0.00295239	ENSOCUT00000050128,ENSOCUT00000041151,ENSOCUT00000012335	PEG3	paternally expressed 3 [Source:HGNC Symbol;Acc:HGNC:8826] && sp|Q3URU2|PEG3_MOUSE Paternally-expressed gene 3 protein OS=Mus musculus OX=10090 GN=Peg3 PE=1 SV=1 && PF02023:SCAN domain	-	GO:0005634~nucleus	-	-
ENSOCUG00000011108	3287	18.695	105.31	-2.49256	DOWN	0.001389	ENSOCUT00000011105	ENSOCUG00000011108	shisa family member 3 [Source:HGNC Symbol;Acc:HGNC:25159] && sp|A0PJX4|SHSA3_HUMAN Protein shisa-3 homolog OS=Homo sapiens OX=9606 GN=SHISA3 PE=1 SV=1 && PF13908:Wnt and FGF inhibitory regulator	-	-	-	-
ENSOCUG00000006388	1395	3.74546	20.7893	-2.49109	DOWN	0.012638	ENSOCUT00000006387	ENSOCUG00000006388	- && sp|Q6ZTN6|AN13D_HUMAN Ankyrin repeat domain-containing protein 13D OS=Homo sapiens OX=9606 GN=ANKRD13D PE=1 SV=2 && PF11904:GPCR-chaperone	-	GO:0005886~plasma membrane; GO:0005770~late endosome	-	-
ENSOCUG00000022216	176197	104.721	585.998	-2.48644	DOWN	1.61e-14	ENSOCUT00000029756	COLEC12	collectin subfamily member 12 [Source:HGNC Symbol;Acc:HGNC:16016] && sp|Q5KU26|COL12_HUMAN Collectin-12 OS=Homo sapiens OX=9606 GN=COLEC12 PE=1 SV=3 && PF01391:Collagen triple helix repeat (20 copies)|PF00059:Lectin C-type domain	-	-	-	-
novel.73	6343	14.2672	79.2788	-2.48617	DOWN	3.58e-05	-	-	- && O00370.1 RecName: Full=LINE-1 retrotransposable element ORF2 protein; Short=ORF2p; Includes: RecName: Full=Reverse transcriptase; Includes: RecName: Full=Endonuclease && -	-	-	-	-
ENSOCUG00000016560	1052	25.8409	145	-2.48296	DOWN	1.32e-06	ENSOCUT00000016556	ACKR4	atypical chemokine receptor 4 [Source:HGNC Symbol;Acc:HGNC:1611] && sp|Q9NPB9|ACKR4_HUMAN Atypical chemokine receptor 4 OS=Homo sapiens OX=9606 GN=ACKR4 PE=1 SV=1 && PF00001:7 transmembrane receptor (rhodopsin family)	ocu04060:Cytokine-cytokine receptor interaction	GO:0005886~plasma membrane	-	-
novel.1022	1016	6.98725	38.9436	-2.48219	DOWN	0.00588465	-	-	- && - && -	-	-	-	-
ENSOCUG00000013760	89324	298.502	1664.8	-2.47935	DOWN	1.44e-43	ENSOCUT00000046731,ENSOCUT00000013759,ENSOCUT00000057767,ENSOCUT00000058390	NEURL1	neuralized E3 ubiquitin protein ligase 1 [Source:HGNC Symbol;Acc:HGNC:7761] && sp|O76050|NEUL1_HUMAN E3 ubiquitin-protein ligase NEURL1 OS=Homo sapiens OX=9606 GN=NEURL1 PE=2 SV=1 && PF13920:Zinc finger, C3HC4 type (RING finger)|PF07177:Neuralized	-	-	-	-
ENSOCUG00000005593	6083	147.775	824.218	-2.47885	DOWN	2.94e-08	ENSOCUT00000040181,ENSOCUT00000005592	FXYD6	FXYD domain containing ion transport regulator 6 [Source:HGNC Symbol;Acc:HGNC:4030] && sp|Q3MHZ5|FXYD6_BOVIN FXYD domain-containing ion transport regulator 6 OS=Bos taurus OX=9913 GN=FXYD6 PE=3 SV=1 && PF02038:ATP1G1/PLM/MAT8 family	-	-	-	-
ENSOCUG00000008583	122379	83.9446	465.746	-2.47793	DOWN	1.39e-18	ENSOCUT00000008580	KLHL14	kelch like family member 14 [Source:HGNC Symbol;Acc:HGNC:29266] && sp|Q69ZK5|KLH14_MOUSE Kelch-like protein 14 OS=Mus musculus OX=10090 GN=Klhl14 PE=1 SV=2 && PF07707:BTB And C-terminal Kelch|PF01344:Kelch motif|PF00651:BTB/POZ domain	-	GO:0005829~cytosol; GO:0005783~endoplasmic reticulum; GO:0043005~neuron projection; GO:0043025~neuronal cell body; GO:0015629~actin cytoskeleton	-	-
ENSOCUG00000008769	191861	13.1297	72.3776	-2.4739	DOWN	0.000217129	ENSOCUT00000008767,ENSOCUT00000053000,ENSOCUT00000036928,ENSOCUT00000034137,ENSOCUT00000045725	PCDHAC2	protocadherin alpha subfamily C, 2 [Source:HGNC Symbol;Acc:HGNC:8677] && sp|Q9Y5I4|PCDC2_HUMAN Protocadherin alpha-C2 OS=Homo sapiens OX=9606 GN=PCDHAC2 PE=2 SV=1 && PF16492:Cadherin cytoplasmic C-terminal|PF00028:Cadherin domain|PF15974:Cadherin C-terminal cytoplasmic tail, catenin-binding region|PF08266:Cadherin-like	-	GO:0005886~plasma membrane	-	-
ENSOCUG00000026143	12767	25.2356	140.143	-2.47278	DOWN	2.62e-09	ENSOCUT00000012710,ENSOCUT00000036369	ENSOCUG00000026143	- && sp|O75022|LIRB3_HUMAN Leukocyte immunoglobulin-like receptor subfamily B member 3 OS=Homo sapiens OX=9606 GN=LILRB3 PE=1 SV=3 && PF13895:Immunoglobulin domain	-	-	-	-
ENSOCUG00000013808	1127	65.2581	363.682	-2.47257	DOWN	7.32e-23	ENSOCUT00000013802	GPR68	G protein-coupled receptor 68 [Source:HGNC Symbol;Acc:HGNC:4519] && sp|Q15743|OGR1_HUMAN Ovarian cancer G-protein coupled receptor 1 OS=Homo sapiens OX=9606 GN=GPR68 PE=1 SV=1 && PF00001:7 transmembrane receptor (rhodopsin family)	-	-	-	-
ENSOCUG00000032201	1941	4.01335	22.2915	-2.47046	DOWN	0.00434121	ENSOCUT00000042331	ENSOCUG00000032201	- && sp|Q8IZF4|AGRG5_HUMAN Adhesion G-protein coupled receptor G5 OS=Homo sapiens OX=9606 GN=ADGRG5 PE=2 SV=3 && PF00002:7 transmembrane receptor (Secretin family)	-	-	-	-
ENSOCUG00000003911	11504	12.7705	69.9585	-2.47005	DOWN	0.000120637	ENSOCUT00000003911,ENSOCUT00000043550	CD40LG	Oryctolagus cuniculus CD40 ligand (CD40LG), mRNA. [Source:RefSeq mRNA;Acc:NM_001256781] && sp|P51749|CD40L_BOVIN CD40 ligand OS=Bos taurus OX=9913 GN=CD40LG PE=2 SV=1 && PF00229:TNF(Tumour Necrosis Factor) family	ocu04514:Cell adhesion molecules; ocu04060:Cytokine-cytokine receptor interaction; ocu04660:T cell receptor signaling pathway; ocu04064:NF-kappa B signaling pathway	GO:0009986~cell surface; GO:0009897~external side of plasma membrane	GO:0005178~integrin binding	GO:0007229~integrin-mediated signaling pathway; GO:0051092~positive regulation of NF-kappaB transcription factor activity
ENSOCUG00000027968	497	16.3033	90.4955	-2.46918	DOWN	0.0130654	ENSOCUT00000023231	ENSOCUG00000027968	- && sp|P62265|RS14_CRIGR 40S ribosomal protein S14 OS=Cricetulus griseus OX=10029 GN=RPS14 PE=2 SV=3 && PF00411:Ribosomal protein S11	-	-	-	-
ENSOCUG00000026607	3576	7.51413	40.6911	-2.45455	DOWN	0.000250957	ENSOCUT00000024930	ENSOCUG00000026607	- && sp|Q65Z59|YPEL1_CHLAE Protein yippee-like 1 OS=Chlorocebus aethiops OX=9534 GN=YPEL1 PE=3 SV=1 && PF03226:Yippee zinc-binding/DNA-binding /Mis18, centromere assembly	-	-	-	-
ENSOCUG00000027908	1865	3.20064	17.7209	-2.45307	DOWN	0.0199674	ENSOCUT00000028513	SKIDA1	SKI/DACH domain containing 1 [Source:HGNC Symbol;Acc:HGNC:32697] && sp|Q1XH10|SKDA1_HUMAN SKI/DACH domain-containing protein 1 OS=Homo sapiens OX=9606 GN=SKIDA1 PE=1 SV=2 && PF15223:Elongin BC and Polycomb repressive complex 2-associated protein	-	-	-	-
ENSOCUG00000017009	21949	358.568	1962.53	-2.45227	DOWN	1.31e-05	ENSOCUT00000017006,ENSOCUT00000035756	ENSOCUG00000017009	- && sp|Q86YT9|JAML_HUMAN Junctional adhesion molecule-like OS=Homo sapiens OX=9606 GN=JAML PE=1 SV=1 && PF07686:Immunoglobulin V-set domain	-	GO:0005886~plasma membrane	-	-
ENSOCUG00000001825	74905	5.20472	28.15	-2.44811	DOWN	0.00377313	ENSOCUT00000001825,ENSOCUT00000044252,ENSOCUT00000053153,ENSOCUT00000041735	FAM171B	family with sequence similarity 171 member B [Source:HGNC Symbol;Acc:HGNC:29412] && sp|Q6P995|F171B_HUMAN Protein FAM171B OS=Homo sapiens OX=9606 GN=FAM171B PE=2 SV=3 && PF10577:Uncharacterised protein family UPF0560	-	-	-	-
ENSOCUG00000031208	40189	4.70631	25.7329	-2.44487	DOWN	0.00392923	ENSOCUT00000040331	ENSOCUG00000031208	- && - && -	-	-	-	-
ENSOCUG00000032444	1746	21.8814	119.546	-2.44168	DOWN	5.21e-08	ENSOCUT00000061564	ENSOCUG00000032444	- && - && -	-	-	-	-
novel.110	1191	23.1151	126.319	-2.44049	DOWN	0.00879539	-	-	- && - && -	-	-	-	-
ENSOCUG00000006190	326227	7.58746	40.7908	-2.43669	DOWN	0.0295701	ENSOCUT00000006189,ENSOCUT00000052596,ENSOCUT00000059477,ENSOCUT00000038573,ENSOCUT00000050850	NCAM1	neural cell adhesion molecule 1 [Source:HGNC Symbol;Acc:HGNC:7656] && sp|P31836|NCAM1_BOVIN Neural cell adhesion molecule 1 OS=Bos taurus OX=9913 GN=NCAM1 PE=1 SV=1 && PF07679:Immunoglobulin I-set domain|PF13927:Immunoglobulin domain|PF00041:Fibronectin type III domain	ocu04514:Cell adhesion molecules	GO:0005829~cytosol; GO:0009897~external side of plasma membrane	-	-
ENSOCUG00000004928	106948	1927.56	10434	-2.43632	DOWN	2.16e-08	ENSOCUT00000039085,ENSOCUT00000023311,ENSOCUT00000036251,ENSOCUT00000035456,ENSOCUT00000046238,ENSOCUT00000045109	TGFBI	transforming growth factor beta induced [Source:HGNC Symbol;Acc:HGNC:11771] && sp|Q95215|BGH3_RABIT Transforming growth factor-beta-induced protein ig-h3 OS=Oryctolagus cuniculus OX=9986 GN=TGFBI PE=2 SV=2 && PF02469:Fasciclin domain	-	-	GO:0005178~integrin binding; GO:0005518~collagen binding	GO:0008283~cell proliferation
ENSOCUG00000039489	1190	24.7283	133.287	-2.43532	DOWN	4.86e-07	ENSOCUT00000050606	ENSOCUG00000039489	- && - && -	-	-	-	-
ENSOCUG00000006416	2005	15.0266	81.218	-2.43444	DOWN	0.0297609	ENSOCUT00000006414	NR0B2	nuclear receptor subfamily 0 group B member 2 [Source:HGNC Symbol;Acc:HGNC:7961] && sp|Q15466|NR0B2_HUMAN Nuclear receptor subfamily 0 group B member 2 OS=Homo sapiens OX=9606 GN=NR0B2 PE=1 SV=2 && PF00104:Ligand-binding domain of nuclear hormone receptor	-	GO:0005634~nucleus; GO:0000785~chromatin; GO:0005737~cytoplasm	GO:0042803~protein homodimerization activity; GO:0019904~protein domain specific binding	GO:0010628~positive regulation of gene expression; GO:0010629~negative regulation of gene expression; GO:0007219~Notch signaling pathway; GO:0043433~negative regulation of sequence-specific DNA binding transcription factor activity
ENSOCUG00000012904	20351	30.355	162.891	-2.42907	DOWN	0.0001016	ENSOCUT00000057708,ENSOCUT00000012903,ENSOCUT00000040558,ENSOCUT00000036140,ENSOCUT00000054480	LAYN	layilin [Source:HGNC Symbol;Acc:HGNC:29471] && sp|Q6UX15|LAYN_HUMAN Layilin OS=Homo sapiens OX=9606 GN=LAYN PE=1 SV=1 && PF00059:Lectin C-type domain	-	-	-	-
ENSOCUG00000005661	19403	24.7446	132.518	-2.42513	DOWN	1.16e-06	ENSOCUT00000005657	XKRX	XK related X-linked [Source:HGNC Symbol;Acc:HGNC:29845] && sp|Q6PP77|XKR2_HUMAN XK-related protein 2 OS=Homo sapiens OX=9606 GN=XKRX PE=2 SV=2 && PF09815:XK-related protein	-	-	-	-
ENSOCUG00000013454	230767	8.918	47.2252	-2.41491	DOWN	8.67e-05	ENSOCUT00000013457,ENSOCUT00000053896	PRDM5	PR/SET domain 5 [Source:HGNC Symbol;Acc:HGNC:9349] && sp|Q9NQX1|PRDM5_HUMAN PR domain zinc finger protein 5 OS=Homo sapiens OX=9606 GN=PRDM5 PE=1 SV=2 && -	-	GO:0005730~nucleolus; GO:0016604~nuclear body; GO:0005634~nucleus	GO:0000978~RNA polymerase II core promoter proximal region sequence-specific DNA binding; GO:0001227~transcriptional repressor activity, RNA polymerase II transcription regulatory region sequence-specific binding; GO:0000976~transcription regulatory region sequence-specific DNA binding	GO:0045944~positive regulation of transcription from RNA polymerase II promoter; GO:1990830~cellular response to leukemia inhibitory factor
ENSOCUG00000010371	45071	22.9545	122.644	-2.41305	DOWN	0.00030138	ENSOCUT00000010372,ENSOCUT00000056450,ENSOCUT00000057121	FRZB	frizzled related protein [Source:HGNC Symbol;Acc:HGNC:3959] && sp|Q92765|SFRP3_HUMAN Secreted frizzled-related protein 3 OS=Homo sapiens OX=9606 GN=FRZB PE=1 SV=2 && PF01759:UNC-6/NTR/C345C module|PF01392:Fz domain	-	-	-	GO:0043065~positive regulation of apoptotic process; GO:0030308~negative regulation of cell growth; GO:0008285~negative regulation of cell proliferation
ENSOCUG00000022122	6718	16.2517	86.1946	-2.413	DOWN	3.65e-07	ENSOCUT00000021902,ENSOCUT00000042244	ZNF467	zinc finger protein 467 [Source:HGNC Symbol;Acc:HGNC:23154] && sp|Q7Z7K2|ZN467_HUMAN Zinc finger protein 467 OS=Homo sapiens OX=9606 GN=ZNF467 PE=1 SV=1 && PF00096:Zinc finger, C2H2 type	-	GO:0005634~nucleus	GO:0003677~DNA binding	-
ENSOCUG00000003536	69274	94.721	504.511	-2.41278	DOWN	0.00011261	ENSOCUT00000062830,ENSOCUT00000003532	WASF3	WASP family member 3 [Source:HGNC Symbol;Acc:HGNC:12734] && sp|Q9UPY6|WASF3_HUMAN Wiskott-Aldrich syndrome protein family member 3 OS=Homo sapiens OX=9606 GN=WASF3 PE=1 SV=2 && PF02205:WH2 motif	ocu04520:Adherens junction; ocu05231:Choline metabolism in cancer; ocu05132:Salmonella infection	GO:0005737~cytoplasm	-	-
ENSOCUG00000013143	157054	10.9362	58.1453	-2.40989	DOWN	2.87e-06	ENSOCUT00000013148,ENSOCUT00000039864,ENSOCUT00000042323,ENSOCUT00000064617	MARK1	microtubule affinity regulating kinase 1 [Source:HGNC Symbol;Acc:HGNC:6896] && sp|Q9P0L2|MARK1_HUMAN Serine/threonine-protein kinase MARK1 OS=Homo sapiens OX=9606 GN=MARK1 PE=1 SV=2 && PF00069:Protein kinase domain|PF02149:Kinase associated domain 1	-	GO:0005737~cytoplasm; GO:0005886~plasma membrane	GO:0004712~protein serine/threonine/tyrosine kinase activity; GO:0004674~protein serine/threonine kinase activity	GO:0010628~positive regulation of gene expression; GO:0010629~negative regulation of gene expression; GO:0035556~intracellular signal transduction
ENSOCUG00000036821	1178	3.60251	19.2055	-2.40732	DOWN	0.0149015	ENSOCUT00000036468	ENSOCUG00000036821	- && - && -	-	-	-	-
ENSOCUG00000037790	290	70.7753	374.343	-2.40576	DOWN	8.92e-12	ENSOCUT00000040619	ENSOCUG00000037790	- && sp|O79436|NU4M_RABIT NADH-ubiquinone oxidoreductase chain 4 OS=Oryctolagus cuniculus OX=9986 GN=MT-ND4 PE=3 SV=1 && -	-	-	-	-
ENSOCUG00000011145	18239	125.51	660.712	-2.39785	DOWN	5.42e-09	ENSOCUT00000029316,ENSOCUT00000034591,ENSOCUT00000059669	OBSL1	Oryctolagus cuniculus obscurin like cytoskeletal adaptor 1 (OBSL1), mRNA. [Source:RefSeq mRNA;Acc:NM_001171485] && sp|O75147|OBSL1_HUMAN Obscurin-like protein 1 OS=Homo sapiens OX=9606 GN=OBSL1 PE=1 SV=4 && PF13927:Immunoglobulin domain|PF07679:Immunoglobulin I-set domain	-	GO:0005794~Golgi apparatus; GO:0005813~centrosome; GO:0048471~perinuclear region of cytoplasm	-	GO:0007030~Golgi organization
novel.938	1868	38.6114	203.142	-2.39474	DOWN	4.52e-08	-	-	- && O43586.1 RecName: Full=Proline-serine-threonine phosphatase-interacting protein 1; Short=PEST phosphatase-interacting protein 1; AltName: Full=CD2-binding protein 1; AltName: Full=H-PIP && PF00018:SH3 domain	-	-	-	-
ENSOCUG00000006139	36763	12.0026	62.8379	-2.38658	DOWN	6.92e-05	ENSOCUT00000006142,ENSOCUT00000060530,ENSOCUT00000057218	SEMA5B	semaphorin 5B [Source:HGNC Symbol;Acc:HGNC:10737] && sp|Q9P283|SEM5B_HUMAN Semaphorin-5B OS=Homo sapiens OX=9606 GN=SEMA5B PE=2 SV=4 && PF01403:Sema domain	ocu04360:Axon guidance	-	-	-
ENSOCUG00000030453	1827	10.5343	55.9905	-2.38636	DOWN	0.00013018	ENSOCUT00000045948	ENSOCUG00000030453	- && sp|P18469|HB2J_MOUSE H-2 class II histocompatibility antigen, I-E beta chain OS=Mus musculus OX=10090 GN=H2-Eb1 PE=1 SV=1 && PF00969:Class II histocompatibility antigen, beta domain	-	-	-	-
novel.609	5802	40.1157	207.834	-2.38032	DOWN	6.03e-11	-	-	- && - && -	-	-	-	-
ENSOCUG00000012610	103200	13.1618	68.327	-2.37632	DOWN	2.46e-05	ENSOCUT00000062368,ENSOCUT00000012613,ENSOCUT00000051306,ENSOCUT00000054001	CDON	cell adhesion associated, oncogene regulated [Source:HGNC Symbol;Acc:HGNC:17104] && sp|Q4KMG0|CDON_HUMAN Cell adhesion molecule-related/down-regulated by oncogenes OS=Homo sapiens OX=9606 GN=CDON PE=1 SV=2 && PF00041:Fibronectin type III domain|PF13927:Immunoglobulin domain|PF07679:Immunoglobulin I-set domain	-	GO:0005887~integral component of plasma membrane	-	-
ENSOCUG00000034551	5416	4.81708	24.7074	-2.37203	DOWN	0.00320205	ENSOCUT00000054408	ENSOCUG00000034551	- && - && -	-	-	-	-
ENSOCUG00000017761	2806	147.065	757.863	-2.36956	DOWN	1.57e-13	ENSOCUT00000017757	TCF21	transcription factor 21 [Source:HGNC Symbol;Acc:HGNC:11632] && sp|O43680|TCF21_HUMAN Transcription factor 21 OS=Homo sapiens OX=9606 GN=TCF21 PE=1 SV=2 && PF00010:Helix-loop-helix DNA-binding domain	-	GO:0005634~nucleus; GO:0005667~transcription factor complex	GO:0001228~transcriptional activator activity, RNA polymerase II transcription regulatory region sequence-specific binding; GO:0001227~transcriptional repressor activity, RNA polymerase II transcription regulatory region sequence-specific binding; GO:0046983~protein dimerization activity; GO:0042826~histone deacetylase binding; GO:0070888~E-box binding	GO:0060021~palate development; GO:0030855~epithelial cell differentiation
ENSOCUG00000010755	263168	73.5619	379.489	-2.36825	DOWN	8.49e-25	ENSOCUT00000045063,ENSOCUT00000010762	PLCB4	phospholipase C beta 4 [Source:HGNC Symbol;Acc:HGNC:9059] && sp|Q15147|PLCB4_HUMAN 1-phosphatidylinositol 4,5-bisphosphate phosphodiesterase beta-4 OS=Homo sapiens OX=9606 GN=PLCB4 PE=1 SV=3 && PF17787:PH domain|PF06631:Protein of unknown function (DUF1154)|PF00387:Phosphatidylinositol-specific phospholipase C, Y domain|PF00388:Phosphatidylinositol-specific phospholipase C, X domain|PF00168:C2 do…	ocu04728:Dopaminergic synapse; ocu04540:Gap junction; ocu04730:Long-term depression; ocu01100:Metabolic pathways; ocu05200:Pathways in cancer; ocu04723:Retrograde endocannabinoid signaling; ocu04070:Phosphatidylinositol signaling system; ocu04724:Glutamatergic synapse; ocu00562:Inositol phosphate metabolism; ocu04071:Sphingolipid signaling pathway; ocu04926:Relaxin signaling pathway; ocu04935:Gro…	-	-	GO:0035556~intracellular signal transduction
ENSOCUG00000002000	397170	3.6811	18.9822	-2.36824	DOWN	0.0348503	ENSOCUT00000001999	SGCD	sarcoglycan delta [Source:HGNC Symbol;Acc:HGNC:10807] && sp|Q92629|SGCD_HUMAN Delta-sarcoglycan OS=Homo sapiens OX=9606 GN=SGCD PE=1 SV=2 && PF04790:Sarcoglycan complex subunit protein	ocu05412:Arrhythmogenic right ventricular cardiomyopathy; ocu05410:Hypertrophic cardiomyopathy	-	-	-
ENSOCUG00000001648	6075	22.635	117.011	-2.36344	DOWN	5.05e-05	ENSOCUT00000029524	OCSTAMP	osteoclast stimulatory transmembrane protein [Source:HGNC Symbol;Acc:HGNC:16116] && sp|Q9BR26|OCSTP_HUMAN Osteoclast stimulatory transmembrane protein OS=Homo sapiens OX=9606 GN=OCSTAMP PE=2 SV=2 && PF07782:DC-STAMP-like protein	-	-	-	GO:0071356~cellular response to tumor necrosis factor
ENSOCUG00000004275	465020	76.5283	393.223	-2.36137	DOWN	1.07e-16	ENSOCUT00000004276	SEMA5A	semaphorin 5A [Source:HGNC Symbol;Acc:HGNC:10736] && sp|Q13591|SEM5A_HUMAN Semaphorin-5A OS=Homo sapiens OX=9606 GN=SEMA5A PE=1 SV=3 && PF01403:Sema domain|PF00090:Thrombospondin type 1 domain	ocu04360:Axon guidance	-	-	-
novel.1272	16257	6.18351	31.7273	-2.36071	DOWN	0.0416373	-	-	- && A8MXV4.1 RecName: Full=Nucleoside diphosphate-linked moiety X motif 19; Short=Nudix motif 19 && -	-	-	-	-
ENSOCUG00000007427	534326	7.12649	36.0549	-2.35947	DOWN	0.000714922	ENSOCUT00000021543,ENSOCUT00000037547	FAT3	FAT atypical cadherin 3 [Source:HGNC Symbol;Acc:HGNC:23112] && sp|Q8TDW7|FAT3_HUMAN Protocadherin Fat 3 OS=Homo sapiens OX=9606 GN=FAT3 PE=2 SV=3 && PF02210:Laminin G domain|PF00028:Cadherin domain	-	GO:0005886~plasma membrane	-	-
ENSOCUG00000007231	110786	33.0639	169.301	-2.35688	DOWN	4.34e-08	ENSOCUT00000007232	EMCN	endomucin [Source:HGNC Symbol;Acc:HGNC:16041] && sp|Q9ULC0|MUCEN_HUMAN Endomucin OS=Homo sapiens OX=9606 GN=EMCN PE=1 SV=2 && PF07010:Endomucin	-	GO:0005886~plasma membrane	-	GO:0001525~angiogenesis; GO:0098609~cell-cell adhesion
ENSOCUG00000001802	7459	3.72225	18.837	-2.35489	DOWN	0.0241633	ENSOCUT00000001185,ENSOCUT00000046790,ENSOCUT00000048122	COPZ2	coatomer protein complex subunit zeta 2 [Source:HGNC Symbol;Acc:HGNC:19356] && sp|Q9P299|COPZ2_HUMAN Coatomer subunit zeta-2 OS=Homo sapiens OX=9606 GN=COPZ2 PE=2 SV=1 && PF01217:Clathrin adaptor complex small chain	-	-	-	-
ENSOCUG00000027387	2059	43.3917	221.715	-2.35431	DOWN	1.36e-05	ENSOCUT00000030719	B4GAT1	beta-1,4-glucuronyltransferase 1 [Source:HGNC Symbol;Acc:HGNC:15685] && sp|O43505|B4GA1_HUMAN Beta-1,4-glucuronyltransferase 1 OS=Homo sapiens OX=9606 GN=B4GAT1 PE=1 SV=1 && PF13896:Glycosyl-transferase for dystroglycan	ocu01100:Metabolic pathways	-	-	-
ENSOCUG00000001412	3388	233.326	1189.59	-2.35209	DOWN	1.19e-18	ENSOCUT00000001412	IGFBP6	insulin like growth factor binding protein 6 [Source:HGNC Symbol;Acc:HGNC:5475] && sp|Q05718|IBP6_BOVIN Insulin-like growth factor-binding protein 6 OS=Bos taurus OX=9913 GN=IGFBP6 PE=2 SV=2 && PF00086:Thyroglobulin type-1 repeat	-	-	GO:0042802~identical protein binding	GO:0016477~cell migration
ENSOCUG00000009866	63032	16.6947	84.9522	-2.34552	DOWN	9.68e-06	ENSOCUT00000009864,ENSOCUT00000034146,ENSOCUT00000054890	ANKRD29	ankyrin repeat domain 29 [Source:HGNC Symbol;Acc:HGNC:27110] && sp|Q8N6D5|ANR29_HUMAN Ankyrin repeat domain-containing protein 29 OS=Homo sapiens OX=9606 GN=ANKRD29 PE=1 SV=2 && PF12796:Ankyrin repeats (3 copies)	-	-	-	-
ENSOCUG00000001920	21136	18.1951	92.5254	-2.34464	DOWN	0.000639717	ENSOCUT00000023764,ENSOCUT00000044915	GPRC5B	G protein-coupled receptor class C group 5 member B [Source:HGNC Symbol;Acc:HGNC:13308] && sp|Q923Z0|GPC5B_MOUSE G-protein coupled receptor family C group 5 member B OS=Mus musculus OX=10090 GN=Gprc5b PE=1 SV=1 && -	-	GO:0005886~plasma membrane	-	-
ENSOCUG00000013482	10760	43.0182	218.663	-2.34251	DOWN	5.31e-05	ENSOCUT00000013474,ENSOCUT00000060963	ENSOCUG00000013482	- && sp|Q9NRR1|CYTL1_HUMAN Cytokine-like protein 1 OS=Homo sapiens OX=9606 GN=CYTL1 PE=1 SV=1 && -	-	-	-	-
ENSOCUG00000009376	474379	23.8802	121.378	-2.34231	DOWN	5.6e-05	ENSOCUT00000009377	MAML3	mastermind like transcriptional coactivator 3 [Source:HGNC Symbol;Acc:HGNC:16272] && sp|Q96JK9|MAML3_HUMAN Mastermind-like protein 3 OS=Homo sapiens OX=9606 GN=MAML3 PE=1 SV=4 && PF09596:MamL-1 domain	-	GO:0016607~nuclear speck	GO:0003713~transcription coactivator activity	GO:0045944~positive regulation of transcription from RNA polymerase II promoter; GO:0007219~Notch signaling pathway
ENSOCUG00000011014	165866	919.314	4654.61	-2.34053	DOWN	7.45e-13	ENSOCUT00000011016,ENSOCUT00000041988,ENSOCUT00000040298,ENSOCUT00000044330	P3H2	prolyl 3-hydroxylase 2 [Source:HGNC Symbol;Acc:HGNC:19317] && sp|Q4KLM6|P3H2_RAT Prolyl 3-hydroxylase 2 OS=Rattus norvegicus OX=10116 GN=P3h2 PE=1 SV=1 && PF13640:2OG-Fe(II) oxygenase superfamily	-	GO:0005654~nucleoplasm; GO:0005829~cytosol; GO:0005794~Golgi apparatus; GO:0005783~endoplasmic reticulum	-	GO:0008285~negative regulation of cell proliferation
ENSOCUG00000000077	3142	12.8616	65.5436	-2.33838	DOWN	0.00221746	ENSOCUT00000000077	RILP	Rab interacting lysosomal protein [Source:HGNC Symbol;Acc:HGNC:30266] && sp|Q5ND29|RILP_MOUSE Rab-interacting lysosomal protein OS=Mus musculus OX=10090 GN=Rilp PE=1 SV=1 && PF09744:JNK_SAPK-associated protein-1|PF11461:Rab interacting lysosomal protein	ocu05132:Salmonella infection	GO:0005829~cytosol; GO:0032991~macromolecular complex; GO:0005770~late endosome; GO:0010008~endosome membrane; GO:0005764~lysosome	GO:0046983~protein dimerization activity; GO:0031267~small GTPase binding	-
ENSOCUG00000027184	181612	8.87677	45.3032	-2.33617	DOWN	0.00149989	ENSOCUT00000047225,ENSOCUT00000042083,ENSOCUT00000022369,ENSOCUT00000025541,ENSOCUT00000059564,ENSOCUT00000062204,ENSOCUT00000007174,ENSOCUT00000037822,ENSOCUT00000026034	ENSOCUG00000027184	- && sp|P47844|CBR1_RABIT Carbonyl reductase [NADPH] 1 OS=Oryctolagus cuniculus OX=9986 GN=CBR1 PE=2 SV=2 && -	ocu01100:Metabolic pathways	-	-	-
ENSOCUG00000023629	55132	222.394	1117.65	-2.32848	DOWN	2.05e-06	ENSOCUT00000024456	TPCN1	two pore segment channel 1 [Source:HGNC Symbol;Acc:HGNC:18182] && sp|Q9ULQ1|TPC1_HUMAN Two pore calcium channel protein 1 OS=Homo sapiens OX=9606 GN=TPCN1 PE=1 SV=3 && PF00520:Ion transport protein	ocu04020:Calcium signaling pathway	-	GO:0042803~protein homodimerization activity	GO:0010508~positive regulation of autophagy
ENSOCUG00000023093	18757	14.9265	74.608	-2.32505	DOWN	0.00147206	ENSOCUT00000030331,ENSOCUT00000022829	HOXB5	homeobox B5 [Source:HGNC Symbol;Acc:HGNC:5116] && sp|P09079|HXB5_MOUSE Homeobox protein Hox-B5 OS=Mus musculus OX=10090 GN=Hoxb5 PE=1 SV=3 && PF00046:Homeodomain	-	GO:0005654~nucleoplasm; GO:0005829~cytosol; GO:0001650~fibrillar center	GO:0001228~transcriptional activator activity, RNA polymerase II transcription regulatory region sequence-specific binding; GO:0000978~RNA polymerase II core promoter proximal region sequence-specific DNA binding	GO:0009952~anterior/posterior pattern specification
ENSOCUG00000031548	2577	4.48484	22.2405	-2.32327	DOWN	0.0171734	ENSOCUT00000049564	ENSOCUG00000031548	- && sp|Q9P055|JKAMP_HUMAN JNK1/MAPK8-associated membrane protein OS=Homo sapiens OX=9606 GN=JKAMP PE=1 SV=4 && PF05571:JNK1/MAPK8-associated membrane protein	-	-	-	-
ENSOCUG00000014059	56409	4.44732	22.797	-2.32246	DOWN	0.0187092	ENSOCUT00000024157	LRRC63	leucine rich repeat containing 63 [Source:HGNC Symbol;Acc:HGNC:34296] && sp|Q05C16|LRC63_HUMAN Leucine-rich repeat-containing protein 63 OS=Homo sapiens OX=9606 GN=LRRC63 PE=2 SV=2 && PF13855:Leucine rich repeat	-	-	-	-
ENSOCUG00000010157	5042	4.14733	20.3424	-2.31931	DOWN	0.0143873	ENSOCUT00000010156	ZFP30	ZFP30 zinc finger protein [Source:HGNC Symbol;Acc:HGNC:29555] && sp|Q9BE27|ZFP30_MACFA Zinc finger protein 30 homolog OS=Macaca fascicularis OX=9541 GN=ZFP30 PE=2 SV=1 && -	-	-	-	-
ENSOCUG00000002690	52833	546.851	2728.18	-2.31853	DOWN	8.84e-16	ENSOCUT00000002692,ENSOCUT00000043275,ENSOCUT00000053616,ENSOCUT00000059167	ACSF2	acyl-CoA synthetase family member 2 [Source:HGNC Symbol;Acc:HGNC:26101] && sp|Q4R4Z9|ACSF2_MACFA Medium-chain acyl-CoA ligase ACSF2, mitochondrial OS=Macaca fascicularis OX=9541 GN=ACSF2 PE=2 SV=1 && PF00501:AMP-binding enzyme|PF13193:AMP-binding enzyme C-terminal domain	-	-	-	-
ENSOCUG00000021767	20355	17.4805	86.737	-2.31828	DOWN	2.5e-06	ENSOCUT00000061963,ENSOCUT00000025346	HYKK	hydroxylysine kinase [Source:HGNC Symbol;Acc:HGNC:34403] && sp|A5PJU6|HYKK_BOVIN Hydroxylysine kinase OS=Bos taurus OX=9913 GN=HYKK PE=2 SV=1 && PF01636:Phosphotransferase enzyme family	ocu01100:Metabolic pathways	-	-	-
ENSOCUG00000006402	342188	351.108	1750.73	-2.31794	DOWN	7.48e-10	ENSOCUT00000006401,ENSOCUT00000046491	ENSOCUG00000006402	- && sp|Q3UBG2|PCLI1_MOUSE PTB-containing, cubilin and LRP1-interacting protein OS=Mus musculus OX=10090 GN=Pid1 PE=1 SV=2 && PF14719:Phosphotyrosine interaction domain (PTB/PID)	-	-	-	-
ENSOCUG00000035342	3442	18.7003	92.9462	-2.31403	DOWN	2.35e-07	ENSOCUT00000044322	ENSOCUG00000035342	- && - && -	-	-	-	-
ENSOCUG00000022891	28662	21.6225	107.203	-2.30996	DOWN	1.24e-06	ENSOCUT00000021814,ENSOCUT00000027672	NOVA2	NOVA alternative splicing regulator 2 [Source:HGNC Symbol;Acc:HGNC:7887] && sp|Q9UNW9|NOVA2_HUMAN RNA-binding protein Nova-2 OS=Homo sapiens OX=9606 GN=NOVA2 PE=1 SV=1 && PF00013:KH domain	-	-	-	-
ENSOCUG00000003436	78048	4.80285	23.7347	-2.3098	DOWN	0.0132692	ENSOCUT00000053140,ENSOCUT00000003442	SPTBN4	spectrin beta, non-erythrocytic 4 [Source:HGNC Symbol;Acc:HGNC:14896] && sp|Q9H254|SPTN4_HUMAN Spectrin beta chain, non-erythrocytic 4 OS=Homo sapiens OX=9606 GN=SPTBN4 PE=1 SV=2 && PF00435:Spectrin repeat|PF00307:Calponin homology (CH) domain	-	GO:0016605~PML body; GO:0016363~nuclear matrix	GO:0005543~phospholipid binding	-
ENSOCUG00000001305	782	4.29021	21.4704	-2.30844	DOWN	0.013548	ENSOCUT00000001304	PHETA2	PH domain containing endocytic trafficking adaptor 2 [Source:HGNC Symbol;Acc:HGNC:27161] && sp|Q1RMU7|SESQ2_BOVIN Sesquipedalian-2 OS=Bos taurus OX=9913 GN=PHETA2 PE=2 SV=1 && PF00169:PH domain	-	GO:0005829~cytosol; GO:0005769~early endosome; GO:0055037~recycling endosome	GO:0042803~protein homodimerization activity	-
ENSOCUG00000007440	31530	228.039	1124.55	-2.30088	DOWN	6.76e-11	ENSOCUT00000064170,ENSOCUT00000050933,ENSOCUT00000056519,ENSOCUT00000058361,ENSOCUT00000045494,ENSOCUT00000007442,ENSOCUT00000049434,ENSOCUT00000039514,ENSOCUT00000051733	ITGAD	integrin subunit alpha D [Source:HGNC Symbol;Acc:HGNC:6146] && sp|Q13349|ITAD_HUMAN Integrin alpha-D OS=Homo sapiens OX=9606 GN=ITGAD PE=1 SV=2 && PF01839:FG-GAP repeat|PF00092:von Willebrand factor type A domain|PF08441:Integrin alpha	ocu04810:Regulation of actin cytoskeleton	-	-	GO:0007229~integrin-mediated signaling pathway
novel.77	78847	5.10292	25.2032	-2.29979	DOWN	0.0198051	-	-	- && Q63HQ2.2 RecName: Full=Pikachurin; AltName: Full=Agrin-like protein; AltName: Full=EGF-like, fibronectin type-III and laminin G-like domain-containing protein; Flags: Precursor && PF00041:Fibronectin type III domain	-	-	-	-
ENSOCUG00000037107	11106	49.0977	242.766	-2.29948	DOWN	1.32e-12	ENSOCUT00000049339	TNFSF12	TNF superfamily member 12 [Source:HGNC Symbol;Acc:HGNC:11927] && sp|O54907|TNF12_MOUSE Tumor necrosis factor ligand superfamily member 12 OS=Mus musculus OX=10090 GN=Tnfsf12 PE=2 SV=2 && PF00229:TNF(Tumour Necrosis Factor) family	ocu04060:Cytokine-cytokine receptor interaction	-	-	-
ENSOCUG00000016642	102246	29.8259	145.997	-2.29468	DOWN	8.67e-11	ENSOCUT00000058681,ENSOCUT00000038651,ENSOCUT00000016648,ENSOCUT00000060063	PROM1	prominin 1 [Source:HGNC Symbol;Acc:HGNC:9454] && sp|O43490|PROM1_HUMAN Prominin-1 OS=Homo sapiens OX=9606 GN=PROM1 PE=1 SV=1 && PF05478:Prominin	-	-	-	-
ENSOCUG00000008676	1448	70.4473	345.555	-2.2941	DOWN	1.18e-07	ENSOCUT00000008671	CLEC14A	C-type lectin domain containing 14A [Source:HGNC Symbol;Acc:HGNC:19832] && sp|Q86T13|CLC14_HUMAN C-type lectin domain family 14 member A OS=Homo sapiens OX=9606 GN=CLEC14A PE=1 SV=1 && -	-	GO:0009897~external side of plasma membrane	-	-
ENSOCUG00000023741	10862	77.1077	377.074	-2.29327	DOWN	1.78e-09	ENSOCUT00000028529	ORAI2	ORAI calcium release-activated calcium modulator 2 [Source:HGNC Symbol;Acc:HGNC:21667] && sp|Q96SN7|ORAI2_HUMAN Protein orai-2 OS=Homo sapiens OX=9606 GN=ORAI2 PE=1 SV=1 && PF07856:Mediator of CRAC channel activity	ocu04020:Calcium signaling pathway	-	-	-
ENSOCUG00000000603	23312	6.01743	29.2555	-2.29291	DOWN	0.027686	ENSOCUT00000000604	HHIPL2	HHIP like 2 [Source:HGNC Symbol;Acc:HGNC:25842] && sp|Q6UWX4|HIPL2_HUMAN HHIP-like protein 2 OS=Homo sapiens OX=9606 GN=HHIPL2 PE=1 SV=1 && PF03024:Folate receptor family|PF07995:Glucose / Sorbosone dehydrogenase	-	-	GO:0003824~catalytic activity	-
novel.967	163660	4.73849	23.1812	-2.29215	DOWN	0.00968015	-	-	- && D3YXG0.1 RecName: Full=Hemicentin-1; AltName: Full=Fibulin-6; Short=FIBL-6; Flags: Precursor && -	-	-	-	-
ENSOCUG00000010931	52337	9.68422	47.6176	-2.28903	DOWN	0.000540084	ENSOCUT00000010937	CCDC38	coiled-coil domain containing 38 [Source:HGNC Symbol;Acc:HGNC:26843] && sp|Q95JL6|CCD38_MACFA Coiled-coil domain-containing protein 38 OS=Macaca fascicularis OX=9541 GN=CCDC38 PE=2 SV=1 && PF13863:Domain of unknown function (DUF4200)	-	GO:0005813~centrosome	-	-
ENSOCUG00000027941	75983	25.3266	124.961	-2.28805	DOWN	5.74e-07	ENSOCUT00000030502	KCNMB4	potassium calcium-activated channel subfamily M regulatory beta subunit 4 [Source:HGNC Symbol;Acc:HGNC:6289] && sp|Q86W47|KCMB4_HUMAN Calcium-activated potassium channel subunit beta-4 OS=Homo sapiens OX=9606 GN=KCNMB4 PE=1 SV=2 && PF03185:Calcium-activated potassium channel, beta subunit	ocu04270:Vascular smooth muscle contraction	-	-	-
ENSOCUG00000024222	5658	3.27923	15.9405	-2.28489	DOWN	0.0416373	ENSOCUT00000037159,ENSOCUT00000030458	ENSOCUG00000024222	izumo sperm-egg fusion 1 [Source:HGNC Symbol;Acc:HGNC:28539] && sp|Q8IYV9|IZUM1_HUMAN Izumo sperm-egg fusion protein 1 OS=Homo sapiens OX=9606 GN=IZUMO1 PE=1 SV=2 && PF15005:Izumo sperm-egg fusion, Ig domain-associated|PF16706:Izumo-like Immunoglobulin domain	-	-	GO:0005102~receptor binding	-
ENSOCUG00000007642	164281	88.5588	430.968	-2.28458	DOWN	2.37e-06	ENSOCUT00000040697,ENSOCUT00000053289,ENSOCUT00000007642,ENSOCUT00000057325,ENSOCUT00000048188	DEPTOR	DEP domain containing MTOR interacting protein [Source:HGNC Symbol;Acc:HGNC:22953] && sp|Q8TB45|DPTOR_HUMAN DEP domain-containing mTOR-interacting protein OS=Homo sapiens OX=9606 GN=DEPTOR PE=1 SV=2 && PF00610:Domain found in Dishevelled, Egl-10, and Pleckstrin (DEP)	ocu04150:mTOR signaling pathway	-	-	GO:0035556~intracellular signal transduction
ENSOCUG00000025012	27907	83.4377	406.203	-2.28441	DOWN	4.36e-09	ENSOCUT00000022392,ENSOCUT00000053300	ANGPT4	angiopoietin 4 [Source:HGNC Symbol;Acc:HGNC:487] && sp|Q24K15|ANGP4_BOVIN Angiopoietin-4 OS=Bos taurus OX=9913 GN=ANGPT4 PE=2 SV=1 && PF00147:Fibrinogen beta and gamma chains, C-terminal globular domain	ocu04010:MAPK signaling pathway; ocu04014:Ras signaling pathway; ocu04151:PI3K-Akt signaling pathway; ocu04015:Rap1 signaling pathway	-	GO:0030971~receptor tyrosine kinase binding	GO:0001525~angiogenesis; GO:0007219~Notch signaling pathway; GO:0071456~cellular response to hypoxia
ENSOCUG00000021273	34910	26.2106	127.865	-2.28437	DOWN	0.000347551	ENSOCUT00000029561	ENSOCUG00000021273	- && sp|Q95M68|DEFB1_GORGO Beta-defensin 1 OS=Gorilla gorilla gorilla OX=9595 GN=DEFB1 PE=3 SV=1 && PF00711:Beta defensin	-	-	-	-
ENSOCUG00000005561	14945	33.477	162.139	-2.2775	DOWN	6.16e-06	ENSOCUT00000005559	TMEM9	transmembrane protein 9 [Source:HGNC Symbol;Acc:HGNC:18823] && sp|Q9P0T7|TMEM9_HUMAN Proton-transporting V-type ATPase complex assembly regulator TMEM9 OS=Homo sapiens OX=9606 GN=TMEM9 PE=1 SV=1 && PF05434:TMEM9	-	GO:0045171~intercellular bridge; GO:0072686~mitotic spindle	-	GO:0090263~positive regulation of canonical Wnt signaling pathway
ENSOCUG00000008011	73722	1049.51	5086.83	-2.2773	DOWN	2.45e-14	ENSOCUT00000008019,ENSOCUT00000045384,ENSOCUT00000042443,ENSOCUT00000064157,ENSOCUT00000036575,ENSOCUT00000044781,ENSOCUT00000035191,ENSOCUT00000037800,ENSOCUT00000040014	ABCA8	ATP binding cassette subfamily A member 8 [Source:HGNC Symbol;Acc:HGNC:38] && sp|O94911|ABCA8_HUMAN ABC-type organic anion transporter ABCA8 OS=Homo sapiens OX=9606 GN=ABCA8 PE=1 SV=4 && PF00005:ABC transporter|PF12698:ABC-2 family transporter protein	-	-	-	-
ENSOCUG00000030256	98622	7.43189	35.4105	-2.27635	DOWN	0.0279973	ENSOCUT00000007207	TET1	tet methylcytosine dioxygenase 1 [Source:HGNC Symbol;Acc:HGNC:29484] && sp|Q8NFU7|TET1_HUMAN Methylcytosine dioxygenase TET1 OS=Homo sapiens OX=9606 GN=TET1 PE=1 SV=2 && PF02008:CXXC zinc finger domain|PF12851:Oxygenase domain of the 2OGFeDO superfamily	-	GO:0005634~nucleus	GO:0008270~zinc ion binding	GO:0008284~positive regulation of cell proliferation
ENSOCUG00000002128	16135	9.42159	45.7808	-2.27446	DOWN	7.32e-05	ENSOCUT00000030414	ANKRD35	ankyrin repeat domain 35 [Source:HGNC Symbol;Acc:HGNC:26323] && sp|Q8N283|ANR35_HUMAN Ankyrin repeat domain-containing protein 35 OS=Homo sapiens OX=9606 GN=ANKRD35 PE=2 SV=2 && PF12796:Ankyrin repeats (3 copies)	-	-	-	-
ENSOCUG00000009911	610753	145.198	703.26	-2.27418	DOWN	5.89e-19	ENSOCUT00000009911	SLC9A9	solute carrier family 9 member A9 [Source:HGNC Symbol;Acc:HGNC:20653] && sp|Q8IVB4|SL9A9_HUMAN Sodium/hydrogen exchanger 9 OS=Homo sapiens OX=9606 GN=SLC9A9 PE=1 SV=1 && PF00999:Sodium/hydrogen exchanger family	-	GO:0010008~endosome membrane; GO:0055037~recycling endosome	-	-
ENSOCUG00000004091	106387	11.7206	56.3818	-2.27381	DOWN	0.0218777	ENSOCUT00000004096,ENSOCUT00000053834,ENSOCUT00000049226,ENSOCUT00000064688	EPB41L1	erythrocyte membrane protein band 4.1 like 1 [Source:HGNC Symbol;Acc:HGNC:3378] && sp|Q9H4G0|E41L1_HUMAN Band 4.1-like protein 1 OS=Homo sapiens OX=9606 GN=EPB41L1 PE=1 SV=2 && PF09380:FERM C-terminal PH-like domain|PF08736:FERM adjacent (FA)|PF09379:FERM N-terminal domain|PF00373:FERM central domain|PF05902:4.1 protein C-terminal domain (CTD)|PF04382:SAB domain	-	-	-	-
ENSOCUG00000024108	2988	35.2273	170.497	-2.27228	DOWN	2.42e-05	ENSOCUT00000030685	ENSOCUG00000024108	- && sp|Q63959|KCNC3_MOUSE Potassium voltage-gated channel subfamily C member 3 OS=Mus musculus OX=10090 GN=Kcnc3 PE=1 SV=3 && PF00520:Ion transport protein|PF02214:BTB/POZ domain	-	-	-	GO:0051260~protein homooligomerization
ENSOCUG00000004855	140485	73.4247	355.005	-2.2713	DOWN	1.88e-09	ENSOCUT00000037023,ENSOCUT00000063086,ENSOCUT00000004854	XYLT1	xylosyltransferase 1 [Source:HGNC Symbol;Acc:HGNC:15516] && sp|Q86Y38|XYLT1_HUMAN Xylosyltransferase 1 OS=Homo sapiens OX=9606 GN=XYLT1 PE=1 SV=1 && PF02485:Core-2/I-Branching enzyme|PF12529:Xylosyltransferase C terminal	ocu01100:Metabolic pathways	-	-	-
ENSOCUG00000012475	27153	14.0068	67.0979	-2.26788	DOWN	0.0100667	ENSOCUT00000012472	SBSPON	somatomedin B and thrombospondin type 1 domain containing [Source:HGNC Symbol;Acc:HGNC:30362] && sp|Q8IVN8|SBSPO_HUMAN Somatomedin-B and thrombospondin type-1 domain-containing protein OS=Homo sapiens OX=9606 GN=SBSPON PE=1 SV=2 && -	-	-	-	-
ENSOCUG00000010284	351783	22.6081	108.741	-2.26568	DOWN	3.05e-05	ENSOCUT00000010287,ENSOCUT00000047278	DISC1	DISC1 scaffold protein [Source:HGNC Symbol;Acc:HGNC:2888] && sp|Q9NRI5|DISC1_HUMAN Disrupted in schizophrenia 1 protein OS=Homo sapiens OX=9606 GN=DISC1 PE=1 SV=3 && -	-	GO:0005813~centrosome; GO:0005739~mitochondrion; GO:0036064~ciliary basal body	-	GO:0001764~neuron migration
ENSOCUG00000008704	126472	23.8945	113.653	-2.25364	DOWN	0.000173806	ENSOCUT00000047643,ENSOCUT00000061995,ENSOCUT00000052540,ENSOCUT00000008707	SPATA6	spermatogenesis associated 6 [Source:HGNC Symbol;Acc:HGNC:18309] && sp|Q2KJG1|SPAT6_BOVIN Spermatogenesis-associated protein 6 OS=Bos taurus OX=9913 GN=SPATA6 PE=2 SV=2 && PF14909:Spermatogenesis-assoc protein 6	-	-	-	GO:0007283~spermatogenesis
ENSOCUG00000000706	487759	498.189	2374.64	-2.25244	DOWN	9.72e-11	ENSOCUT00000000707,ENSOCUT00000062383,ENSOCUT00000049186,ENSOCUT00000055457,ENSOCUT00000038821,ENSOCUT00000040432,ENSOCUT00000035515,ENSOCUT00000057521,ENSOCUT00000054457	FHOD3	formin homology 2 domain containing 3 [Source:HGNC Symbol;Acc:HGNC:26178] && sp|Q76LL6|FHOD3_MOUSE FH1/FH2 domain-containing protein 3 OS=Mus musculus OX=10090 GN=Fhod3 PE=1 SV=1 && -	-	-	-	-
ENSOCUG00000003341	20495	4.52599	21.2357	-2.25022	DOWN	0.0206877	ENSOCUT00000003345	ENSOCUG00000003341	- && sp|O15061|SYNEM_HUMAN Synemin OS=Homo sapiens OX=9606 GN=SYNM PE=1 SV=2 && -	-	-	-	-
ENSOCUG00000012184	568247	13.4028	62.885	-2.24196	DOWN	1.39e-05	ENSOCUT00000012184	NCAM2	neural cell adhesion molecule 2 [Source:HGNC Symbol;Acc:HGNC:7657] && sp|O15394|NCAM2_HUMAN Neural cell adhesion molecule 2 OS=Homo sapiens OX=9606 GN=NCAM2 PE=1 SV=2 && PF00041:Fibronectin type III domain|PF07679:Immunoglobulin I-set domain|PF13927:Immunoglobulin domain	ocu04514:Cell adhesion molecules	GO:0016604~nuclear body; GO:0005886~plasma membrane	GO:0042802~identical protein binding	-
ENSOCUG00000016738	220407	26.9648	127.813	-2.24147	DOWN	0.0040915	ENSOCUT00000016736,ENSOCUT00000029638,ENSOCUT00000046313	GRIN3A	glutamate ionotropic receptor NMDA type subunit 3A [Source:HGNC Symbol;Acc:HGNC:16767] && sp|Q8TCU5|NMD3A_HUMAN Glutamate receptor ionotropic, NMDA 3A OS=Homo sapiens OX=9606 GN=GRIN3A PE=1 SV=2 && PF01094:Receptor family ligand binding region|PF00060:Ligand-gated ion channel|PF10613:Ligated ion channel L-glutamate- and glycine-binding site	ocu04080:Neuroactive ligand-receptor interaction; ocu04024:cAMP signaling pathway; ocu04724:Glutamatergic synapse; ocu04020:Calcium signaling pathway	GO:0098978~glutamatergic synapse; GO:0043005~neuron projection; GO:0043025~neuronal cell body; GO:0045211~postsynaptic membrane	GO:0042802~identical protein binding	-
ENSOCUG00000007702	4345	178.371	843.937	-2.24109	DOWN	3.24e-33	ENSOCUT00000029479,ENSOCUT00000037777	TBC1D10C	TBC1 domain family member 10C [Source:HGNC Symbol;Acc:HGNC:24702] && sp|Q8IV04|TB10C_HUMAN Carabin OS=Homo sapiens OX=9606 GN=TBC1D10C PE=1 SV=1 && PF00566:Rab-GTPase-TBC domain	-	GO:0005829~cytosol	-	-
ENSOCUG00000000774	972246	65.0687	308.196	-2.23876	DOWN	2.81e-11	ENSOCUT00000055120,ENSOCUT00000061207,ENSOCUT00000000774,ENSOCUT00000051408,ENSOCUT00000060910,ENSOCUT00000038822	PCDH9	protocadherin 9 [Source:HGNC Symbol;Acc:HGNC:8661] && sp|Q9HC56|PCDH9_HUMAN Protocadherin-9 OS=Homo sapiens OX=9606 GN=PCDH9 PE=1 SV=2 && PF08266:Cadherin-like|PF08374:Protocadherin|PF00028:Cadherin domain	-	GO:0005886~plasma membrane	-	-
ENSOCUG00000013453	277669	168.146	792.379	-2.23735	DOWN	2.56e-16	ENSOCUT00000013515	HMCN1	hemicentin 1 [Source:HGNC Symbol;Acc:HGNC:19194] && sp|Q96RW7|HMCN1_HUMAN Hemicentin-1 OS=Homo sapiens OX=9606 GN=HMCN1 PE=1 SV=2 && PF13927:Immunoglobulin domain|PF07645:Calcium-binding EGF domain|PF12662:Complement Clr-like EGF-like|PF00090:Thrombospondin type 1 domain|PF07679:Immunoglobulin I-set domain|PF07474:G2F domain	-	GO:0005737~cytoplasm	-	-
ENSOCUG00000002805	41898	26.4755	124.448	-2.23307	DOWN	0.000582996	ENSOCUT00000034800,ENSOCUT00000002802,ENSOCUT00000034336	AMPD3	adenosine monophosphate deaminase 3 [Source:HGNC Symbol;Acc:HGNC:470] && sp|Q01432|AMPD3_HUMAN AMP deaminase 3 OS=Homo sapiens OX=9606 GN=AMPD3 PE=1 SV=1 && PF00962:Adenosine/AMP deaminase	ocu00230:Purine metabolism; ocu01100:Metabolic pathways; ocu01232:Nucleotide metabolism	-	-	-
ENSOCUG00000011201	20075	10.0165	46.8448	-2.23221	DOWN	0.0393333	ENSOCUT00000043107,ENSOCUT00000052396,ENSOCUT00000011201,ENSOCUT00000044821,ENSOCUT00000034095	CYP4B1	Oryctolagus cuniculus CYP4B1-like isozyme short form (CYP4B1), mRNA. [Source:RefSeq mRNA;Acc:NM_001082103] && sp|P15128|CP4B1_RABIT Cytochrome P450 4B1 OS=Oryctolagus cuniculus OX=9986 GN=CYP4B1 PE=1 SV=1 && PF00067:Cytochrome P450	-	-	-	-
ENSOCUG00000029475	6890	8.88056	41.6641	-2.2318	DOWN	0.0105659	ENSOCUT00000033195	MYPOP	Myb related transcription factor, partner of profilin [Source:HGNC Symbol;Acc:HGNC:20178] && sp|Q8R4U1|MYPOP_MOUSE Myb-related transcription factor, partner of profilin OS=Mus musculus OX=10090 GN=Mypop PE=1 SV=1 && PF13873:Myb/SANT-like DNA-binding domain	-	GO:0005634~nucleus	GO:0042802~identical protein binding; GO:0000978~RNA polymerase II core promoter proximal region sequence-specific DNA binding; GO:0001227~transcriptional repressor activity, RNA polymerase II transcription regulatory region sequence-specific binding	-
ENSOCUG00000007053	2332	14.7781	69.5721	-2.23147	DOWN	0.0480856	ENSOCUT00000007049	CYP21A2	cytochrome P450 family 21 subfamily A member 2 [Source:HGNC Symbol;Acc:HGNC:2600] && sp|P15540|CP21A_PIG Steroid 21-hydroxylase OS=Sus scrofa OX=9823 GN=CYP21 PE=1 SV=2 && PF00067:Cytochrome P450	ocu01100:Metabolic pathways; ocu04927:Cortisol synthesis and secretion; ocu04934:Cushing syndrome; ocu04925:Aldosterone synthesis and secretion	-	-	-
ENSOCUG00000003322	65279	27.3056	127.416	-2.2312	DOWN	1.13e-05	ENSOCUT00000003325,ENSOCUT00000045259,ENSOCUT00000024618	EGFLAM	EGF like, fibronectin type III and laminin G domains [Source:HGNC Symbol;Acc:HGNC:26810] && sp|Q63HQ2|EGFLA_HUMAN Pikachurin OS=Homo sapiens OX=9606 GN=EGFLAM PE=1 SV=2 && -	-	-	-	GO:0030198~extracellular matrix organization
ENSOCUG00000010129	22407	49.2087	230.706	-2.23045	DOWN	2.44e-06	ENSOCUT00000063315,ENSOCUT00000010126	SLC46A3	solute carrier family 46 member 3 [Source:HGNC Symbol;Acc:HGNC:27501] && sp|Q7Z3Q1|S46A3_HUMAN Solute carrier family 46 member 3 OS=Homo sapiens OX=9606 GN=SLC46A3 PE=1 SV=1 && PF07690:Major Facilitator Superfamily	-	-	-	-
novel.951	4358	15.198	71.4429	-2.2291	DOWN	0.0111584	-	-	- && - && -	-	-	-	-
ENSOCUG00000005897	7813	17.6503	82.5598	-2.22786	DOWN	0.000617325	ENSOCUT00000005895	B4GALT2	beta-1,4-galactosyltransferase 2 [Source:HGNC Symbol;Acc:HGNC:925] && sp|Q80WN9|B4GT2_CRIGR Beta-1,4-galactosyltransferase 2 OS=Cricetulus griseus OX=10029 GN=B4GALT2 PE=2 SV=1 && PF13733:N-terminal region of glycosyl transferase group 7|PF02709:N-terminal domain of galactosyltransferase	ocu01100:Metabolic pathways	GO:0005654~nucleoplasm	GO:0016757~transferase activity, transferring glycosyl groups	GO:0007626~locomotory behavior; GO:0006486~protein glycosylation
ENSOCUG00000016222	43848	18.4502	87.3631	-2.22725	DOWN	6.54e-06	ENSOCUT00000016217	TXLNB	taxilin beta [Source:HGNC Symbol;Acc:HGNC:21617] && sp|Q8N3L3|TXLNB_HUMAN Beta-taxilin OS=Homo sapiens OX=9606 GN=TXLNB PE=1 SV=3 && PF09728:Myosin-like coiled-coil protein	-	GO:0005737~cytoplasm	-	-
novel.1222	6416	16.432	76.592	-2.22168	DOWN	3.72e-07	-	-	- && Q9HAZ2.3 RecName: Full=PR domain zinc finger protein 16; AltName: Full=PR domain-containing protein 16; AltName: Full=Transcription factor MEL1; Short=MDS1/EVI1-like gene 1 && -	-	-	-	-
ENSOCUG00000014917	51079	423.688	1975.46	-2.2213	DOWN	3.64e-05	ENSOCUT00000023739,ENSOCUT00000048318	PDE2A	phosphodiesterase 2A [Source:HGNC Symbol;Acc:HGNC:8777] && sp|P14099|PDE2A_BOVIN cGMP-dependent 3',5'-cyclic phosphodiesterase OS=Bos taurus OX=9913 GN=PDE2A PE=1 SV=2 && PF00233:3'5'-cyclic nucleotide phosphodiesterase|PF13185:GAF domain|PF01590:GAF domain	ocu00230:Purine metabolism; ocu01100:Metabolic pathways; ocu05032:Morphine addiction; ocu04925:Aldosterone synthesis and secretion	GO:0005829~cytosol; GO:0005634~nucleus; GO:0048471~perinuclear region of cytoplasm; GO:0005886~plasma membrane	GO:0042803~protein homodimerization activity; GO:0008270~zinc ion binding	GO:0000122~negative regulation of transcription from RNA polymerase II promoter
ENSOCUG00000002877	222191	6.05487	27.7433	-2.21996	DOWN	0.00806382	ENSOCUT00000002874	PLCXD3	phosphatidylinositol specific phospholipase C X domain containing 3 [Source:HGNC Symbol;Acc:HGNC:31822] && sp|A6QNU9|PLCX3_BOVIN PI-PLC X domain-containing protein 3 OS=Bos taurus OX=9913 GN=PLCXD3 PE=2 SV=1 && -	-	-	-	-
ENSOCUG00000011603	3143	8.37317	39.0771	-2.2185	DOWN	0.000379809	ENSOCUT00000015908	MEX3B	mex-3 RNA binding family member B [Source:HGNC Symbol;Acc:HGNC:25297] && sp|Q6ZN04|MEX3B_HUMAN RNA-binding protein MEX3B OS=Homo sapiens OX=9606 GN=MEX3B PE=1 SV=1 && PF00013:KH domain|PF13920:Zinc finger, C3HC4 type (RING finger)	-	GO:0005654~nucleoplasm; GO:0005829~cytosol; GO:0000932~P-body	-	-
ENSOCUG00000013580	70703	59.6733	277.998	-2.2177	DOWN	2.94e-13	ENSOCUT00000042401,ENSOCUT00000033976,ENSOCUT00000013591,ENSOCUT00000034296,ENSOCUT00000054798,ENSOCUT00000050583	MOV10L1	Mov10 like RISC complex RNA helicase 1 [Source:HGNC Symbol;Acc:HGNC:7201] && sp|Q9BXT6|M10L1_HUMAN RNA helicase Mov10l1 OS=Homo sapiens OX=9606 GN=MOV10L1 PE=2 SV=1 && PF13087:AAA domain|PF13086:AAA domain	-	-	-	-
ENSOCUG00000014622	7974	77.297	358.219	-2.21415	DOWN	1.72e-09	ENSOCUT00000014617	ENSOCUG00000014622	- && sp|O95154|ARK73_HUMAN Aflatoxin B1 aldehyde reductase member 3 OS=Homo sapiens OX=9606 GN=AKR7A3 PE=1 SV=2 && PF00248:Aldo/keto reductase family	-	GO:0005737~cytoplasm	-	-
ENSOCUG00000006034	68217	128.259	596.424	-2.21385	DOWN	3.57e-12	ENSOCUT00000058047,ENSOCUT00000040479,ENSOCUT00000037481,ENSOCUT00000041779,ENSOCUT00000026168,ENSOCUT00000062616	FHL1	four and a half LIM domains 1 [Source:HGNC Symbol;Acc:HGNC:3702] && sp|Q13642|FHL1_HUMAN Four and a half LIM domains protein 1 OS=Homo sapiens OX=9606 GN=FHL1 PE=1 SV=4 && PF00412:LIM domain	ocu04630:JAK-STAT signaling pathway	-	-	-
ENSOCUG00000015578	2053	39.4275	183.83	-2.21133	DOWN	5.65e-05	ENSOCUT00000015571	CXCR3	C-X-C motif chemokine receptor 3 [Source:HGNC Symbol;Acc:HGNC:4540] && sp|P49682|CXCR3_HUMAN C-X-C chemokine receptor type 3 OS=Homo sapiens OX=9606 GN=CXCR3 PE=1 SV=2 && PF00001:7 transmembrane receptor (rhodopsin family)	ocu04060:Cytokine-cytokine receptor interaction	GO:0005886~plasma membrane	-	GO:0001525~angiogenesis
novel.360	8957	14.3173	65.9028	-2.20912	DOWN	3.77e-05	-	-	- && - && -	-	-	-	-
ENSOCUG00000011514	39777	9.66998	44.887	-2.20797	DOWN	0.0349395	ENSOCUT00000048230,ENSOCUT00000011510	MFAP3L	microfibril associated protein 3 like [Source:HGNC Symbol;Acc:HGNC:29083] && sp|O75121|MFA3L_HUMAN Microfibrillar-associated protein 3-like OS=Homo sapiens OX=9606 GN=MFAP3L PE=1 SV=3 && -	-	GO:0005886~plasma membrane	-	-
ENSOCUG00000030659	984	53.6529	247.58	-2.20693	DOWN	0.000102766	ENSOCUT00000035146	ENSOCUG00000030659	- && sp|Q9NZV5|SELN_HUMAN Selenoprotein N OS=Homo sapiens OX=9606 GN=SELENON PE=1 SV=5 && -	-	-	-	-
ENSOCUG00000039306	1307	15.2408	69.6451	-2.20493	DOWN	9.34e-06	ENSOCUT00000060111	ENSOCUG00000039306	- && sp|Q9DC11|PXDC2_MOUSE Plexin domain-containing protein 2 OS=Mus musculus OX=10090 GN=Plxdc2 PE=1 SV=1 && -	-	-	-	-
novel.1137	1009	3.66687	16.8534	-2.20399	DOWN	0.0254194	-	-	- && Q6UXK2.1 RecName: Full=Immunoglobulin superfamily containing leucine-rich repeat protein 2; AltName: Full=Leucine-rich repeat domain and immunoglobulin domain-containing axon extension protein; Flags: Precursor && PF13855:Leucine rich repeat	-	-	-	-
ENSOCUG00000039606	206	22.344	102.516	-2.2008	DOWN	3.61e-09	ENSOCUT00000043341	ENSOCUG00000039606	- && - && -	-	-	-	-
ENSOCUG00000039083	2554	1141.8	5248.98	-2.20075	DOWN	0.0454524	ENSOCUT00000047757	ENSOCUG00000039083	- && sp|Q3T051|RL39_BOVIN 60S ribosomal protein L39 OS=Bos taurus OX=9913 GN=RPL39 PE=3 SV=3 && -	-	-	-	-
ENSOCUG00000022861	8561	16.2606	74.9012	-2.19942	DOWN	6.79e-05	ENSOCUT00000037768,ENSOCUT00000029097	FBXO24	F-box protein 24 [Source:HGNC Symbol;Acc:HGNC:13595] && sp|Q4R327|FBX24_MACFA F-box only protein 24 OS=Macaca fascicularis OX=9541 GN=FBXO24 PE=2 SV=1 && PF00415:Regulator of chromosome condensation (RCC1) repeat|PF12937:F-box-like	-	-	-	-
ENSOCUG00000016798	11052	45.5235	209.537	-2.19806	DOWN	0.00684473	ENSOCUT00000016802,ENSOCUT00000047590,ENSOCUT00000060598,ENSOCUT00000062741,ENSOCUT00000035035	CLEC7A	C-type lectin domain containing 7A [Source:HGNC Symbol;Acc:HGNC:14558] && sp|Q9BXN2|CLC7A_HUMAN C-type lectin domain family 7 member A OS=Homo sapiens OX=9606 GN=CLEC7A PE=1 SV=1 && PF00059:Lectin C-type domain	-	GO:0005737~cytoplasm; GO:0009897~external side of plasma membrane	-	GO:0008284~positive regulation of cell proliferation; GO:0030335~positive regulation of cell migration; GO:0032757~positive regulation of interleukin-8 production; GO:0050731~positive regulation of peptidyl-tyrosine phosphorylation; GO:0032755~positive regulation of interleukin-6 production; GO:0098609~cell-cell adhesion; GO:0051092~positive regulation of NF-kappaB transcription factor activity
ENSOCUG00000014424	6500	102.602	469.713	-2.19688	DOWN	2.81e-15	ENSOCUT00000045605,ENSOCUT00000014427,ENSOCUT00000061748,ENSOCUT00000040409,ENSOCUT00000052902	HFE	homeostatic iron regulator [Source:HGNC Symbol;Acc:HGNC:4886] && sp|Q9GL42|HFE_DICSU Hereditary hemochromatosis protein homolog OS=Dicerorhinus sumatrensis OX=89632 GN=HFE PE=2 SV=1 && PF00129:Class I Histocompatibility antigen, domains alpha 1 and 2|PF07654:Immunoglobulin C1-set domain	ocu04350:TGF-beta signaling pathway	GO:0005654~nucleoplasm; GO:0048471~perinuclear region of cytoplasm; GO:0005769~early endosome; GO:0009897~external side of plasma membrane; GO:0045177~apical part of cell; GO:0055037~recycling endosome	-	GO:0030509~BMP signaling pathway
ENSOCUG00000017729	94342	15.73	72.6133	-2.19687	DOWN	5.89e-06	ENSOCUT00000054975,ENSOCUT00000017732	SCN7A	sodium voltage-gated channel alpha subunit 7 [Source:HGNC Symbol;Acc:HGNC:10594] && sp|Q01118|SCN7A_HUMAN Sodium channel protein type 7 subunit alpha OS=Homo sapiens OX=9606 GN=SCN7A PE=1 SV=2 && PF06512:Sodium ion transport-associated|PF00520:Ion transport protein	ocu04261:Adrenergic signaling in cardiomyocytes	-	-	-
ENSOCUG00000030281	137335	22.099	102.158	-2.19405	DOWN	0.000900256	ENSOCUT00000043270	ENSOCUG00000030281	- && sp|Q8MJZ2|LIRA6_PANTR Leukocyte immunoglobulin-like receptor subfamily A member 6 OS=Pan troglodytes OX=9598 GN=LILRA6 PE=2 SV=1 && PF13895:Immunoglobulin domain	-	-	-	-
ENSOCUG00000017547	44254	10.5807	48.8767	-2.19235	DOWN	0.00218946	ENSOCUT00000037729,ENSOCUT00000017560	ENSOCUG00000017547	- && sp|Q02343|CAC1E_RABIT Voltage-dependent R-type calcium channel subunit alpha-1E OS=Oryctolagus cuniculus OX=9986 GN=CACNA1E PE=2 SV=1 && PF16905:Voltage-dependent L-type calcium channel, IQ-associated|PF00520:Ion transport protein|PF08763:Voltage gated calcium channel IQ domain	ocu04010:MAPK signaling pathway; ocu04020:Calcium signaling pathway	-	-	-
ENSOCUG00000009952	169968	23.4066	106.759	-2.19107	DOWN	3.11e-08	ENSOCUT00000009953	NDST3	N-deacetylase and N-sulfotransferase 3 [Source:HGNC Symbol;Acc:HGNC:7682] && sp|O95803|NDST3_HUMAN Bifunctional heparan sulfate N-deacetylase/N-sulfotransferase 3 OS=Homo sapiens OX=9606 GN=NDST3 PE=2 SV=1 && PF12062:heparan sulfate-N-deacetylase|PF00685:Sulfotransferase domain	ocu01100:Metabolic pathways	-	-	-
ENSOCUG00000004455	63571	183.894	840.417	-2.19103	DOWN	0.000954691	ENSOCUT00000004454,ENSOCUT00000061164,ENSOCUT00000056158,ENSOCUT00000035437,ENSOCUT00000064427	GUCY1A1	guanylate cyclase 1 soluble subunit alpha 1 [Source:HGNC Symbol;Acc:HGNC:4685] && sp|Q02108|GCYA1_HUMAN Guanylate cyclase soluble subunit alpha-1 OS=Homo sapiens OX=9606 GN=GUCY1A1 PE=1 SV=2 && PF00211:Adenylate and Guanylate cyclase catalytic domain|PF07701:Heme NO binding associated	ocu00230:Purine metabolism; ocu04540:Gap junction; ocu04730:Long-term depression; ocu01100:Metabolic pathways; ocu04270:Vascular smooth muscle contraction; ocu04713:Circadian entrainment; ocu04924:Renin secretion	GO:0098978~glutamatergic synapse	-	GO:0008217~regulation of blood pressure; GO:0035556~intracellular signal transduction
ENSOCUG00000017422	18664	82.6884	378.113	-2.1903	DOWN	1.25e-10	ENSOCUT00000017426	ITGAX	integrin subunit alpha X [Source:HGNC Symbol;Acc:HGNC:6152] && sp|P20702|ITAX_HUMAN Integrin alpha-X OS=Homo sapiens OX=9606 GN=ITGAX PE=1 SV=3 && PF00092:von Willebrand factor type A domain|PF01839:FG-GAP repeat|PF08441:Integrin alpha	ocu04810:Regulation of actin cytoskeleton	GO:0009897~external side of plasma membrane	GO:0030971~receptor tyrosine kinase binding	GO:0010628~positive regulation of gene expression; GO:0008284~positive regulation of cell proliferation; GO:0030335~positive regulation of cell migration; GO:0007229~integrin-mediated signaling pathway
ENSOCUG00000031740	36949	9.69327	44.0637	-2.19017	DOWN	0.0169641	ENSOCUT00000060451,ENSOCUT00000054525	ENSOCUG00000031740	- && sp|P09923|PPBI_HUMAN Intestinal-type alkaline phosphatase OS=Homo sapiens OX=9606 GN=ALPI PE=1 SV=2 && PF00245:Alkaline phosphatase	ocu01100:Metabolic pathways; ocu00730:Thiamine metabolism	-	-	-
ENSOCUG00000005885	174026	105.338	478.934	-2.19009	DOWN	1.06e-15	ENSOCUT00000005881,ENSOCUT00000037251,ENSOCUT00000005885	IGSF10	immunoglobulin superfamily member 10 [Source:HGNC Symbol;Acc:HGNC:26384] && sp|Q6WRI0|IGS10_HUMAN Immunoglobulin superfamily member 10 OS=Homo sapiens OX=9606 GN=IGSF10 PE=1 SV=1 && PF07679:Immunoglobulin I-set domain|PF13855:Leucine rich repeat|PF13927:Immunoglobulin domain	-	-	-	-
ENSOCUG00000039281	5096	8.81627	39.7962	-2.18949	DOWN	0.0208459	ENSOCUT00000037350	ENSOCUG00000039281	- && sp|P43353|AL3B1_HUMAN Aldehyde dehydrogenase family 3 member B1 OS=Homo sapiens OX=9606 GN=ALDH3B1 PE=1 SV=1 && PF00171:Aldehyde dehydrogenase family	-	-	-	-
ENSOCUG00000003220	1127	59.6036	271.783	-2.18286	DOWN	9.09e-11	ENSOCUT00000003217	GPR34	G protein-coupled receptor 34 [Source:HGNC Symbol;Acc:HGNC:4490] && sp|Q6XCF2|GPR34_GORGO Probable G-protein coupled receptor 34 OS=Gorilla gorilla gorilla OX=9595 GN=GPR34 PE=3 SV=1 && PF00001:7 transmembrane receptor (rhodopsin family)	-	-	-	-
ENSOCUG00000025551	401	20.8294	94.0233	-2.18096	DOWN	0.0021243	ENSOCUT00000029568	ENSOCUG00000025551	- && sp|P62847|RS24_HUMAN 40S ribosomal protein S24 OS=Homo sapiens OX=9606 GN=RPS24 PE=1 SV=1 && PF01282:Ribosomal protein S24e	-	GO:0005829~cytosol	-	-
ENSOCUG00000023392	2105	10.9594	49.5167	-2.18067	DOWN	0.015596	ENSOCUT00000039141	ENSOCUG00000023392	- && sp|Q08708|CLM6_HUMAN CMRF35-like molecule 6 OS=Homo sapiens OX=9606 GN=CD300C PE=1 SV=1 && PF07686:Immunoglobulin V-set domain	-	-	-	-
novel.845	23686	9.05198	40.7289	-2.17938	DOWN	0.00774052	-	-	- && - && -	-	-	-	-
ENSOCUG00000002751	93460	100.803	457.221	-2.17837	DOWN	2.04e-13	ENSOCUT00000002752,ENSOCUT00000063167,ENSOCUT00000038288,ENSOCUT00000050818	SFXN3	sideroflexin 3 [Source:HGNC Symbol;Acc:HGNC:16087] && sp|Q5RD16|SFXN3_PONAB Sideroflexin-3 OS=Pongo abelii OX=9601 GN=SFXN3 PE=2 SV=1 && -	-	GO:0005739~mitochondrion	-	-
ENSOCUG00000014345	297969	19.7988	90.1498	-2.17719	DOWN	2.67e-07	ENSOCUT00000039503,ENSOCUT00000057785,ENSOCUT00000014338,ENSOCUT00000036826	NHSL2	NHS like 2 [Source:HGNC Symbol;Acc:HGNC:33737] && sp|Q5HYW2|NHSL2_HUMAN NHS-like protein 2 OS=Homo sapiens OX=9606 GN=NHSL2 PE=1 SV=2 && PF15273:NHS-like	-	-	-	-
ENSOCUG00000038704	8425	124.976	561.403	-2.16804	DOWN	0.000105599	ENSOCUT00000044812	ENSOCUG00000038704	- && sp|Q6IR41|C1QT6_MOUSE Complement C1q tumor necrosis factor-related protein 6 OS=Mus musculus OX=10090 GN=C1qtnf6 PE=2 SV=1 && PF00386:C1q domain|PF01391:Collagen triple helix repeat (20 copies)	-	-	-	-
ENSOCUG00000023580	2025	7.70349	34.0909	-2.16786	DOWN	0.0181814	ENSOCUT00000031121	ITPKA	inositol-trisphosphate 3-kinase A [Source:HGNC Symbol;Acc:HGNC:6178] && sp|P23677|IP3KA_HUMAN Inositol-trisphosphate 3-kinase A OS=Homo sapiens OX=9606 GN=ITPKA PE=1 SV=1 && PF03770:Inositol polyphosphate kinase	ocu01100:Metabolic pathways; ocu04070:Phosphatidylinositol signaling system; ocu00562:Inositol phosphate metabolism; ocu04020:Calcium signaling pathway	-	-	-
ENSOCUG00000000435	122087	62.9134	283.352	-2.16739	DOWN	8.4e-07	ENSOCUT00000056626,ENSOCUT00000049131,ENSOCUT00000000438,ENSOCUT00000055104	DAPK2	death associated protein kinase 2 [Source:HGNC Symbol;Acc:HGNC:2675] && sp|Q9UIK4|DAPK2_HUMAN Death-associated protein kinase 2 OS=Homo sapiens OX=9606 GN=DAPK2 PE=1 SV=1 && PF00069:Protein kinase domain	ocu05200:Pathways in cancer	-	GO:0004672~protein kinase activity; GO:0004674~protein serine/threonine kinase activity	-
ENSOCUG00000007208	2509	59.3477	267.086	-2.16633	DOWN	7.08e-07	ENSOCUT00000007204	MSC	musculin [Source:HGNC Symbol;Acc:HGNC:7321] && sp|O60682|MUSC_HUMAN Musculin OS=Homo sapiens OX=9606 GN=MSC PE=1 SV=2 && -	-	GO:0005654~nucleoplasm	GO:0000978~RNA polymerase II core promoter proximal region sequence-specific DNA binding; GO:0001227~transcriptional repressor activity, RNA polymerase II transcription regulatory region sequence-specific binding; GO:0046983~protein dimerization activity	GO:1990830~cellular response to leukemia inhibitory factor; GO:0060021~palate development
ENSOCUG00000016945	103947	108.83	489.52	-2.16577	DOWN	1.91e-07	ENSOCUT00000016950,ENSOCUT00000039388	ITIH5	inter-alpha-trypsin inhibitor heavy chain 5 [Source:HGNC Symbol;Acc:HGNC:21449] && sp|Q86UX2|ITIH5_HUMAN Inter-alpha-trypsin inhibitor heavy chain H5 OS=Homo sapiens OX=9606 GN=ITIH5 PE=2 SV=2 && PF00092:von Willebrand factor type A domain|PF06668:Inter-alpha-trypsin inhibitor heavy chain C-terminus|PF08487:Vault protein inter-alpha-trypsin domain	-	-	-	-
ENSOCUG00000011934	119416	214.516	959.404	-2.16144	DOWN	4.58e-07	ENSOCUT00000059740,ENSOCUT00000035685,ENSOCUT00000011932,ENSOCUT00000054188,ENSOCUT00000034300	EPHX1	Oryctolagus cuniculus epoxide hydrolase 1 (EPHX1), mRNA. [Source:RefSeq mRNA;Acc:NM_001082275] && sp|P04068|HYEP_RABIT Epoxide hydrolase 1 OS=Oryctolagus cuniculus OX=9986 GN=EPHX1 PE=1 SV=2 && -	-	-	-	-
ENSOCUG00000008504	13484	163.41	732.062	-2.16122	DOWN	1.46e-16	ENSOCUT00000059483,ENSOCUT00000008504	CD300LG	CD300 molecule like family member g [Source:HGNC Symbol;Acc:HGNC:30455] && sp|Q6UXG3|CLM9_HUMAN CMRF35-like molecule 9 OS=Homo sapiens OX=9606 GN=CD300LG PE=1 SV=2 && -	-	-	-	-
ENSOCUG00000036174	8736	4.24905	19.154	-2.1573	DOWN	0.0391741	ENSOCUT00000056497	ENSOCUG00000036174	- && sp|Q9UC06|ZNF70_HUMAN Zinc finger protein 70 OS=Homo sapiens OX=9606 GN=ZNF70 PE=2 SV=2 && PF00096:Zinc finger, C2H2 type|PF13465:Zinc-finger double domain	-	-	-	-
ENSOCUG00000006656	107844	121.18	540.183	-2.15678	DOWN	5.14e-06	ENSOCUT00000038066,ENSOCUT00000006660,ENSOCUT00000045102	DAAM2	dishevelled associated activator of morphogenesis 2 [Source:HGNC Symbol;Acc:HGNC:18143] && sp|Q86T65|DAAM2_HUMAN Disheveled-associated activator of morphogenesis 2 OS=Homo sapiens OX=9606 GN=DAAM2 PE=1 SV=3 && PF06371:Diaphanous GTPase-binding Domain|PF06367:Diaphanous FH3 Domain|PF02181:Formin Homology 2 Domain	-	-	GO:0031267~small GTPase binding	-
ENSOCUG00000017588	3077	17.3824	77.651	-2.15664	DOWN	0.00141743	ENSOCUT00000017585	KLHDC8B	kelch domain containing 8B [Source:HGNC Symbol;Acc:HGNC:28557] && sp|Q8IXV7|KLD8B_HUMAN Kelch domain-containing protein 8B OS=Homo sapiens OX=9606 GN=KLHDC8B PE=2 SV=1 && PF01344:Kelch motif	-	GO:0005829~cytosol; GO:0030496~midbody; GO:0045171~intercellular bridge	-	-
novel.240	763	6.91384	31.2728	-2.15538	DOWN	0.0251446	-	-	- && - && -	-	-	-	-
ENSOCUG00000017651	21195	1021.81	4541.68	-2.15206	DOWN	3.55e-09	ENSOCUT00000040203,ENSOCUT00000023411	CREG1	cellular repressor of E1A stimulated genes 1 [Source:HGNC Symbol;Acc:HGNC:2351] && sp|O75629|CREG1_HUMAN Protein CREG1 OS=Homo sapiens OX=9606 GN=CREG1 PE=1 SV=1 && PF13883:Pyridoxamine 5'-phosphate oxidase	-	-	-	-
ENSOCUG00000002024	3035	64.0431	284.395	-2.15109	DOWN	0.00512361	ENSOCUT00000002023,ENSOCUT00000039892,ENSOCUT00000055509,ENSOCUT00000060909	ENSOCUG00000002024	- && sp|P22398|PSPC_RABIT Pulmonary surfactant-associated protein C OS=Oryctolagus cuniculus OX=9986 GN=SFTPC PE=1 SV=3 && PF04089:BRICHOS domain|PF08999:Surfactant protein C, N terminal propeptide	-	-	-	-
ENSOCUG00000004997	4427	4.32765	19.3014	-2.14938	DOWN	0.0446908	ENSOCUT00000059393,ENSOCUT00000004996	MST1	macrophage stimulating 1 [Source:HGNC Symbol;Acc:HGNC:7380] && sp|P26927|HGFL_HUMAN Hepatocyte growth factor-like protein OS=Homo sapiens OX=9606 GN=MST1 PE=1 SV=2 && PF00051:Kringle domain|PF00089:Trypsin|PF00024:PAN domain	ocu04020:Calcium signaling pathway	-	GO:0030971~receptor tyrosine kinase binding	-
ENSOCUG00000037248	1232747	31.3729	138.155	-2.14804	DOWN	8.58e-05	ENSOCUT00000062636,ENSOCUT00000036727,ENSOCUT00000050569	GPC6	glypican 6 [Source:HGNC Symbol;Acc:HGNC:4454] && sp|Q9Y625|GPC6_HUMAN Glypican-6 OS=Homo sapiens OX=9606 GN=GPC6 PE=1 SV=1 && PF01153:Glypican	-	-	-	-
ENSOCUG00000005375	3738	5.33862	23.9156	-2.14548	DOWN	0.0108814	ENSOCUT00000005376	MANEAL	mannosidase endo-alpha like [Source:HGNC Symbol;Acc:HGNC:26452] && sp|Q5VSG8|MANEL_HUMAN Glycoprotein endo-alpha-1,2-mannosidase-like protein OS=Homo sapiens OX=9606 GN=MANEAL PE=2 SV=1 && -	-	-	-	-
ENSOCUG00000007056	48221	137.716	610.647	-2.14516	DOWN	6.45e-09	ENSOCUT00000007067	ENSOCUG00000007056	- && sp|P22105|TENX_HUMAN Tenascin-X OS=Homo sapiens OX=9606 GN=TNXB PE=1 SV=5 && PF00147:Fibrinogen beta and gamma chains, C-terminal globular domain|PF00041:Fibronectin type III domain	-	-	-	-
ENSOCUG00000032718	8620	8.30882	36.7628	-2.14204	DOWN	0.00301116	ENSOCUT00000062566	ZNF180	zinc finger protein 180 [Source:HGNC Symbol;Acc:HGNC:12970] && sp|Q9UJW8|ZN180_HUMAN Zinc finger protein 180 OS=Homo sapiens OX=9606 GN=ZNF180 PE=1 SV=2 && PF00096:Zinc finger, C2H2 type	-	-	-	-
ENSOCUG00000011825	13212	30.6618	134.869	-2.1403	DOWN	2.35e-06	ENSOCUT00000011834,ENSOCUT00000040497	ZDHHC1	zinc finger DHHC-type containing 1 [Source:HGNC Symbol;Acc:HGNC:17916] && sp|Q8R0N9|ZDHC1_MOUSE Palmitoyltransferase ZDHHC1 OS=Mus musculus OX=10090 GN=Zdhhc1 PE=1 SV=2 && PF01529:DHHC palmitoyltransferase	-	-	-	-
ENSOCUG00000014801	116819	528.127	2325.21	-2.13833	DOWN	4e-07	ENSOCUT00000049263,ENSOCUT00000056455,ENSOCUT00000062006,ENSOCUT00000036880,ENSOCUT00000057240,ENSOCUT00000014794,ENSOCUT00000050121,ENSOCUT00000007173	ENSOCUG00000014801	- && sp|O00767|SCD_HUMAN Stearoyl-CoA desaturase OS=Homo sapiens OX=9606 GN=SCD PE=1 SV=2 && -	ocu01100:Metabolic pathways; ocu04152:AMPK signaling pathway	-	-	-
ENSOCUG00000002824	85061	3.55609	15.7748	-2.13129	DOWN	0.0420122	ENSOCUT00000046872,ENSOCUT00000040542,ENSOCUT00000052813,ENSOCUT00000002826,ENSOCUT00000038364	PITPNM3	PITPNM family member 3 [Source:HGNC Symbol;Acc:HGNC:21043] && sp|Q9BZ71|PITM3_HUMAN Membrane-associated phosphatidylinositol transfer protein 3 OS=Homo sapiens OX=9606 GN=PITPNM3 PE=1 SV=2 && PF02862:DDHD domain	-	-	-	-
ENSOCUG00000009918	42486	69.2901	303.22	-2.12888	DOWN	5.04e-05	ENSOCUT00000009916,ENSOCUT00000021581,ENSOCUT00000056701,ENSOCUT00000057399	SCARA3	scavenger receptor class A member 3 [Source:HGNC Symbol;Acc:HGNC:19000] && sp|Q6AZY7|SCAR3_HUMAN Scavenger receptor class A member 3 OS=Homo sapiens OX=9606 GN=SCARA3 PE=1 SV=1 && -	-	GO:0005783~endoplasmic reticulum	-	-
ENSOCUG00000003187	7502	97.059	424.293	-2.12883	DOWN	0.000523674	ENSOCUT00000003184	REM1	RRAD and GEM like GTPase 1 [Source:HGNC Symbol;Acc:HGNC:15922] && sp|O75628|REM1_HUMAN GTP-binding protein REM 1 OS=Homo sapiens OX=9606 GN=REM1 PE=1 SV=2 && PF00071:Ras family	-	-	-	-
ENSOCUG00000022570	296	9.2555	40.3396	-2.12744	DOWN	0.002181	ENSOCUT00000029391	ENSOCUG00000022570	- && sp|O95848|NUD14_HUMAN Uridine diphosphate glucose pyrophosphatase NUDT14 OS=Homo sapiens OX=9606 GN=NUDT14 PE=1 SV=2 && -	-	-	-	-
novel.618	707	3.17743	14.1098	-2.12556	DOWN	0.0496411	-	-	- && - && -	-	-	-	-
ENSOCUG00000022123	1559	4.98324	21.2675	-2.12129	DOWN	0.0465455	ENSOCUT00000028511	ENSOCUG00000022123	Phospholemman [Source:UniProtKB/Swiss-Prot;Acc:G1TZA0] && sp|G1TZA0|PLM_RABIT Phospholemman OS=Oryctolagus cuniculus OX=9986 GN=FXYD1 PE=1 SV=1 && PF02038:ATP1G1/PLM/MAT8 family	-	-	-	-
ENSOCUG00000014661	15858	354.918	1540.51	-2.1184	DOWN	9.81e-05	ENSOCUT00000014658,ENSOCUT00000059745,ENSOCUT00000036739	NAAA	N-acylethanolamine acid amidase [Source:HGNC Symbol;Acc:HGNC:736] && sp|G1T7U7|NAAA_RABIT N-acylethanolamine-hydrolyzing acid amidase OS=Oryctolagus cuniculus OX=9986 GN=NAAA PE=1 SV=2 && PF15508:beta subunit of N-acylethanolamine-hydrolyzing acid amidase|PF02275:Linear amide C-N hydrolases, choloylglycine hydrolase family	-	GO:0005764~lysosome	-	-
ENSOCUG00000023521	1809	556.081	2410.55	-2.11611	DOWN	1.49e-07	ENSOCUT00000027926	AIF1	allograft inflammatory factor 1 [Source:HGNC Symbol;Acc:HGNC:352] && sp|P55008|AIF1_HUMAN Allograft inflammatory factor 1 OS=Homo sapiens OX=9606 GN=AIF1 PE=1 SV=1 && -	-	GO:0005829~cytosol; GO:0005634~nucleus; GO:0048471~perinuclear region of cytoplasm; GO:0005737~cytoplasm	-	GO:0032755~positive regulation of interleukin-6 production
ENSOCUG00000015005	120180	81.1196	351.122	-2.11542	DOWN	0.000125534	ENSOCUT00000046754,ENSOCUT00000015003,ENSOCUT00000040601,ENSOCUT00000054929,ENSOCUT00000053651,ENSOCUT00000039009	GPC4	glypican 4 [Source:HGNC Symbol;Acc:HGNC:4452] && sp|O75487|GPC4_HUMAN Glypican-4 OS=Homo sapiens OX=9606 GN=GPC4 PE=1 SV=4 && PF01153:Glypican	-	-	-	-
ENSOCUG00000015887	288923	32.2408	139.673	-2.1148	DOWN	2.48e-08	ENSOCUT00000015883	WSCD2	WSC domain containing 2 [Source:HGNC Symbol;Acc:HGNC:29117] && sp|Q2TBF2|WSCD2_HUMAN WSC domain-containing protein 2 OS=Homo sapiens OX=9606 GN=WSCD2 PE=2 SV=2 && -	-	-	-	-
ENSOCUG00000025201	108519	22.3026	96.6855	-2.10513	DOWN	0.0034738	ENSOCUT00000037910,ENSOCUT00000053972,ENSOCUT00000025921,ENSOCUT00000045696,ENSOCUT00000042316,ENSOCUT00000029892,ENSOCUT00000010104	ENSOCUG00000025201	- && sp|Q60651|KLRA4_MOUSE Killer cell lectin-like receptor 4 OS=Mus musculus OX=10090 GN=Klra4 PE=1 SV=2 && PF00059:Lectin C-type domain|PF08391:Ly49-like protein, N-terminal region	-	GO:0005886~plasma membrane	-	-
ENSOCUG00000015248	4817	26.9556	116.193	-2.10134	DOWN	0.0242242	ENSOCUT00000015237	SHISA2	shisa family member 2 [Source:HGNC Symbol;Acc:HGNC:20366] && sp|Q6UWI4|SHSA2_HUMAN Protein shisa-2 homolog OS=Homo sapiens OX=9606 GN=SHISA2 PE=1 SV=1 && PF13908:Wnt and FGF inhibitory regulator	-	-	-	-
ENSOCUG00000016839	195704	4.20271	17.7052	-2.09871	DOWN	0.0473883	ENSOCUT00000016839,ENSOCUT00000036237	CSRNP3	cysteine and serine rich nuclear protein 3 [Source:HGNC Symbol;Acc:HGNC:30729] && sp|Q8WYN3|CSRN3_HUMAN Cysteine/serine-rich nuclear protein 3 OS=Homo sapiens OX=9606 GN=CSRNP3 PE=2 SV=1 && PF16019:Cysteine/serine-rich nuclear protein N-terminus	-	GO:0005634~nucleus	-	-
ENSOCUG00000003387	103260	27.9917	119.441	-2.09795	DOWN	9.53e-07	ENSOCUT00000003387,ENSOCUT00000063676,ENSOCUT00000046530,ENSOCUT00000053008	KATNAL1	Katanin p60 ATPase-containing subunit A-like 1 [Source:UniProtKB/Swiss-Prot;Acc:B7NZ88] && sp|B7NZ88|KATL1_RABIT Katanin p60 ATPase-containing subunit A-like 1 OS=Oryctolagus cuniculus OX=9986 GN=KATNAL1 PE=3 SV=1 && PF09336:Vps4 C terminal oligomerisation domain|PF17862:AAA+ lid domain|PF00004:ATPase family associated with various cellular activities (AAA)	-	GO:0005813~centrosome; GO:0005737~cytoplasm; GO:0030496~midbody; GO:0000922~spindle pole	GO:0042802~identical protein binding; GO:0008017~microtubule binding	GO:0007283~spermatogenesis
ENSOCUG00000035077	46283	11.3561	48.494	-2.09665	DOWN	0.00376001	ENSOCUT00000054852	ENSOCUG00000035077	- && - && -	-	-	-	-
ENSOCUG00000021032	651	7.29258	31.1743	-2.0954	DOWN	0.0026078	ENSOCUT00000021991	ENSOCUG00000021032	- && sp|P01733|TVBL3_HUMAN T cell receptor beta variable 12-3 OS=Homo sapiens OX=9606 GN=TRBV12-3 PE=1 SV=2 && PF07686:Immunoglobulin V-set domain	-	-	-	-
novel.148	1087	5.17254	21.975	-2.09375	DOWN	0.0204908	-	-	- && - && -	-	-	-	-
novel.466	7188	5.21895	22.0041	-2.08936	DOWN	0.018311	-	-	- && - && -	-	-	-	-
ENSOCUG00000008137	328043	27.9701	118.229	-2.08882	DOWN	9.53e-06	ENSOCUT00000008136,ENSOCUT00000038561,ENSOCUT00000046898,ENSOCUT00000045627	MLLT3	MLLT3 super elongation complex subunit [Source:HGNC Symbol;Acc:HGNC:7136] && sp|P42568|AF9_HUMAN Protein AF-9 OS=Homo sapiens OX=9606 GN=MLLT3 PE=1 SV=2 && PF17793:ANC1 homology domain (AHD)|PF03366:YEATS family	-	GO:0005829~cytosol; GO:0005634~nucleus	GO:0003682~chromatin binding	GO:0009952~anterior/posterior pattern specification
novel.1097	4629	26.7286	113.158	-2.08709	DOWN	0.000930544	-	-	- && - && -	-	-	-	-
ENSOCUG00000013489	56985	10.8576	46.8231	-2.08512	DOWN	0.00120211	ENSOCUT00000013481,ENSOCUT00000034873,ENSOCUT00000047152	ENSOCUG00000013489	- && sp|Q2TBV0|BEX2_BOVIN Protein BEX2 OS=Bos taurus OX=9913 GN=BEX2 PE=2 SV=1 && PF04538:Brain expressed X-linked like family	-	-	-	-
ENSOCUG00000007457	28738	27.447	115.97	-2.08499	DOWN	4.1e-07	ENSOCUT00000007459	PIGB	phosphatidylinositol glycan anchor biosynthesis class B [Source:HGNC Symbol;Acc:HGNC:8959] && sp|Q92521|PIGB_HUMAN GPI mannosyltransferase 3 OS=Homo sapiens OX=9606 GN=PIGB PE=1 SV=1 && PF03901:Alg9-like mannosyltransferase family	ocu01100:Metabolic pathways	-	-	-
ENSOCUG00000014618	33165	167.527	710.365	-2.08364	DOWN	2.63e-13	ENSOCUT00000014613,ENSOCUT00000046587	RGS10	regulator of G protein signaling 10 [Source:HGNC Symbol;Acc:HGNC:9992] && sp|O43665|RGS10_HUMAN Regulator of G-protein signaling 10 OS=Homo sapiens OX=9606 GN=RGS10 PE=1 SV=3 && PF00615:Regulator of G protein signaling domain	-	-	-	-
ENSOCUG00000005171	8555	32.0851	135.801	-2.08278	DOWN	8.56e-07	ENSOCUT00000023978,ENSOCUT00000056452,ENSOCUT00000005168	ENSOCUG00000005171	- && sp|P00569|KAD1_RABIT Adenylate kinase isoenzyme 1 OS=Oryctolagus cuniculus OX=9986 GN=AK1 PE=1 SV=1 && PF00406:Adenylate kinase	ocu00230:Purine metabolism; ocu01100:Metabolic pathways; ocu01232:Nucleotide metabolism; ocu00730:Thiamine metabolism	GO:0005737~cytoplasm	-	-
ENSOCUG00000000659	12376	5.96204	25.0625	-2.08233	DOWN	0.0250481	ENSOCUT00000026547	NGF	nerve growth factor [Source:HGNC Symbol;Acc:HGNC:7808] && sp|P01138|NGF_HUMAN Beta-nerve growth factor OS=Homo sapiens OX=9606 GN=NGF PE=1 SV=3 && -	ocu04060:Cytokine-cytokine receptor interaction; ocu04010:MAPK signaling pathway; ocu04014:Ras signaling pathway; ocu04151:PI3K-Akt signaling pathway; ocu04210:Apoptosis; ocu04015:Rap1 signaling pathway; ocu04020:Calcium signaling pathway	-	GO:0005102~receptor binding	GO:0010628~positive regulation of gene expression
ENSOCUG00000028986	995	9.41254	40.2143	-2.08122	DOWN	0.0273239	ENSOCUT00000033003	ZNF660	zinc finger protein 660 [Source:HGNC Symbol;Acc:HGNC:26720] && sp|Q6AZW8|ZN660_HUMAN Zinc finger protein 660 OS=Homo sapiens OX=9606 GN=ZNF660 PE=1 SV=1 && PF00096:Zinc finger, C2H2 type	-	-	GO:1990837~sequence-specific double-stranded DNA binding	-
ENSOCUG00000016029	8905	4.52591	19.5439	-2.07879	DOWN	0.0293065	ENSOCUT00000016022	IQCD	IQ motif containing D [Source:HGNC Symbol;Acc:HGNC:25168] && sp|Q96DY2|DRC10_HUMAN Dynein regulatory complex protein 10 OS=Homo sapiens OX=9606 GN=IQCD PE=1 SV=2 && -	-	GO:0005737~cytoplasm; GO:0036064~ciliary basal body	-	-
novel.448	18279	10.9879	46.2736	-2.07597	DOWN	0.00812909	-	-	- && - && -	-	-	-	-
ENSOCUG00000002483	41653	18.0073	75.5269	-2.07269	DOWN	1.77e-06	ENSOCUT00000002482	NKIRAS1	NFKB inhibitor interacting Ras like 1 [Source:HGNC Symbol;Acc:HGNC:17899] && sp|Q9BH04|KBRS1_MACFA NF-kappa-B inhibitor-interacting Ras-like protein 1 OS=Macaca fascicularis OX=9541 GN=NKIRAS1 PE=2 SV=1 && PF00071:Ras family	-	GO:0005829~cytosol; GO:0005783~endoplasmic reticulum	-	-
ENSOCUG00000023791	1899	6.62275	28.2901	-2.06944	DOWN	0.0169641	ENSOCUT00000030954	CCR10	C-C motif chemokine receptor 10 [Source:HGNC Symbol;Acc:HGNC:4474] && sp|P46092|CCR10_HUMAN C-C chemokine receptor type 10 OS=Homo sapiens OX=9606 GN=CCR10 PE=1 SV=3 && PF00001:7 transmembrane receptor (rhodopsin family)	ocu04060:Cytokine-cytokine receptor interaction	GO:0005783~endoplasmic reticulum; GO:0009986~cell surface	-	-
ENSOCUG00000038942	3277	143.344	600.133	-2.0686	DOWN	7.02e-19	ENSOCUT00000057418	ENSOCUG00000038942	- && sp|Q5PXD3|CD3G_PIG T-cell surface glycoprotein CD3 gamma chain OS=Sus scrofa OX=9823 GN=CD3G PE=2 SV=1 && PF16680:T-cell surface glycoprotein CD3 delta chain|PF02189:Immunoreceptor tyrosine-based activation motif	-	-	-	-
ENSOCUG00000012804	8608	23.5546	99.1741	-2.06715	DOWN	0.00849915	ENSOCUT00000000591	ENSOCUG00000012804	- && sp|P14943|EST2_RABIT Cocaine esterase OS=Oryctolagus cuniculus OX=9986 GN=CES2 PE=1 SV=2 && PF00135:Carboxylesterase family	-	-	-	-
ENSOCUG00000035226	15135	8.57685	35.3196	-2.06657	DOWN	0.0297063	ENSOCUT00000061955,ENSOCUT00000043152,ENSOCUT00000056289,ENSOCUT00000053338,ENSOCUT00000037432	ENSOCUG00000035226	- && - && -	-	-	-	-
ENSOCUG00000002988	4121	9.06088	37.8323	-2.06392	DOWN	0.0158346	ENSOCUT00000002988	ATP1B2	Oryctolagus cuniculus ATPase Na+/K+ transporting subunit beta 2 (ATP1B2), mRNA. [Source:RefSeq mRNA;Acc:NM_001082780] && sp|Q8WMG3|AT1B2_RABIT Sodium/potassium-transporting ATPase subunit beta-2 OS=Oryctolagus cuniculus OX=9986 GN=ATP1B2 PE=2 SV=1 && PF00287:Sodium / potassium ATPase beta chain	ocu04024:cAMP signaling pathway; ocu04261:Adrenergic signaling in cardiomyocytes; ocu04918:Thyroid hormone synthesis; ocu04978:Mineral absorption; ocu04960:Aldosterone-regulated sodium reabsorption; ocu04971:Gastric acid secretion; ocu04925:Aldosterone synthesis and secretion; ocu04972:Pancreatic secretion	GO:0005737~cytoplasm; GO:0009897~external side of plasma membrane; GO:0016328~lateral plasma membrane; GO:0016324~apical plasma membrane; GO:0001917~photoreceptor inner segment	GO:0051117~ATPase binding; GO:0030674~protein binding, bridging	GO:0050821~protein stabilization; GO:0010976~positive regulation of neuron projection development
ENSOCUG00000004894	6175	32.5746	135.996	-2.06243	DOWN	3.22e-05	ENSOCUT00000004894	PHYHD1	phytanoyl-CoA dioxygenase domain containing 1 [Source:HGNC Symbol;Acc:HGNC:23396] && sp|Q5SRE7|PHYD1_HUMAN Phytanoyl-CoA dioxygenase domain-containing protein 1 OS=Homo sapiens OX=9606 GN=PHYHD1 PE=1 SV=2 && PF05721:Phytanoyl-CoA dioxygenase (PhyH)	-	-	-	-
ENSOCUG00000027758	8768	6.22993	26.0303	-2.06146	DOWN	0.0139333	ENSOCUT00000046471,ENSOCUT00000023508	ENSOCUG00000027758	- && sp|Q3V3N7|BBS1_MOUSE Bardet-Biedl syndrome 1 protein homolog OS=Mus musculus OX=10090 GN=Bbs1 PE=1 SV=1 && -	-	-	-	-
ENSOCUG00000030693	326	10.5809	43.623	-2.05977	DOWN	0.00186009	ENSOCUT00000049926	ENSOCUG00000030693	- && sp|Q6P1L5|F117B_HUMAN Protein FAM117B OS=Homo sapiens OX=9606 GN=FAM117B PE=1 SV=2 && PF15388:Protein Family FAM117	-	-	-	-
ENSOCUG00000014121	6540	6.35493	26.1063	-2.05678	DOWN	0.0112815	ENSOCUT00000056913,ENSOCUT00000038697,ENSOCUT00000014119,ENSOCUT00000056032	B4GALNT1	beta-1,4-N-acetyl-galactosaminyltransferase 1 [Source:HGNC Symbol;Acc:HGNC:4117] && sp|Q00973|B4GN1_HUMAN Beta-1,4 N-acetylgalactosaminyltransferase 1 OS=Homo sapiens OX=9606 GN=B4GALNT1 PE=1 SV=2 && PF00535:Glycosyl transferase family 2	ocu01100:Metabolic pathways	-	-	-
ENSOCUG00000017021	19014	6.45674	26.4368	-2.05541	DOWN	0.0174114	ENSOCUT00000033318,ENSOCUT00000017020,ENSOCUT00000041730	ENSOCUG00000017021	- && sp|Q99726|ZNT3_HUMAN Zinc transporter 3 OS=Homo sapiens OX=9606 GN=SLC30A3 PE=1 SV=2 && PF01545:Cation efflux family	-	-	-	-
ENSOCUG00000001894	6503	142.058	587.645	-2.05221	DOWN	4.29e-10	ENSOCUT00000046350,ENSOCUT00000023061	LFNG	LFNG O-fucosylpeptide 3-beta-N-acetylglucosaminyltransferase [Source:HGNC Symbol;Acc:HGNC:6560] && sp|Q924T4|LFNG_RAT Beta-1,3-N-acetylglucosaminyltransferase lunatic fringe OS=Rattus norvegicus OX=10116 GN=Lfng PE=2 SV=1 && PF02434:Fringe-like	-	-	GO:0016757~transferase activity, transferring glycosyl groups	-
ENSOCUG00000016696	48738	5.56017	22.8956	-2.0518	DOWN	0.0405538	ENSOCUT00000021098	TTLL9	tubulin tyrosine ligase like 9 [Source:HGNC Symbol;Acc:HGNC:16118] && sp|Q3SZH6|TTLL9_BOVIN Probable tubulin polyglutamylase TTLL9 OS=Bos taurus OX=9913 GN=TTLL9 PE=2 SV=1 && PF03133:Tubulin-tyrosine ligase family	-	-	-	-
ENSOCUG00000012806	11856	133.976	555.986	-2.04966	DOWN	5.86e-15	ENSOCUT00000012814	RGS14	regulator of G protein signaling 14 [Source:HGNC Symbol;Acc:HGNC:9996] && sp|O43566|RGS14_HUMAN Regulator of G-protein signaling 14 OS=Homo sapiens OX=9606 GN=RGS14 PE=1 SV=4 && PF00615:Regulator of G protein signaling domain|PF02188:GoLoco motif|PF02196:Raf-like Ras-binding domain	ocu04015:Rap1 signaling pathway	GO:0005813~centrosome; GO:0016604~nuclear body; GO:0098978~glutamatergic synapse; GO:0005737~cytoplasm; GO:0005886~plasma membrane	GO:0005096~GTPase activator activity; GO:0008017~microtubule binding	GO:0043547~positive regulation of GTPase activity; GO:0035556~intracellular signal transduction
ENSOCUG00000003754	150413	12.7794	52.6389	-2.04378	DOWN	0.000246701	ENSOCUT00000050903,ENSOCUT00000044388,ENSOCUT00000003755,ENSOCUT00000041516,ENSOCUT00000039402	RUNX1T1	RUNX1 partner transcriptional co-repressor 1 [Source:HGNC Symbol;Acc:HGNC:1535] && sp|Q06455|MTG8_HUMAN Protein CBFA2T1 OS=Homo sapiens OX=9606 GN=RUNX1T1 PE=1 SV=2 && -	ocu05200:Pathways in cancer; ocu05221:Acute myeloid leukemia	GO:0005634~nucleus	-	-
ENSOCUG00000000629	337366	17.193	71.0587	-2.04233	DOWN	0.00607907	ENSOCUT00000000628	ARHGEF28	Rho guanine nucleotide exchange factor 28 [Source:HGNC Symbol;Acc:HGNC:30322] && sp|Q8N1W1|ARG28_HUMAN Rho guanine nucleotide exchange factor 28 OS=Homo sapiens OX=9606 GN=ARHGEF28 PE=1 SV=3 && PF00130:Phorbol esters/diacylglycerol binding domain (C1 domain)|PF17838:PH domain|PF00621:RhoGEF domain	-	GO:0005737~cytoplasm	-	GO:0035556~intracellular signal transduction
ENSOCUG00000003982	30716	17.777	72.3733	-2.0399	DOWN	0.00305739	ENSOCUT00000041780,ENSOCUT00000056484,ENSOCUT00000003985	CORO2B	coronin 2B [Source:HGNC Symbol;Acc:HGNC:2256] && sp|Q9UQ03|COR2B_HUMAN Coronin-2B OS=Homo sapiens OX=9606 GN=CORO2B PE=1 SV=4 && PF16300:Type of WD40 repeat	-	-	-	-
ENSOCUG00000004952	16803	350.286	1435.81	-2.03697	DOWN	1.41e-15	ENSOCUT00000004954	FCRL1	Fc receptor like 1 [Source:HGNC Symbol;Acc:HGNC:18509] && sp|Q96LA6|FCRL1_HUMAN Fc receptor-like protein 1 OS=Homo sapiens OX=9606 GN=FCRL1 PE=1 SV=1 && PF13895:Immunoglobulin domain|PF13927:Immunoglobulin domain	-	-	-	-
ENSOCUG00000012916	14414	119.193	488.633	-2.03619	DOWN	2.08e-20	ENSOCUT00000012922,ENSOCUT00000048744	P3H3	prolyl 3-hydroxylase 3 [Source:HGNC Symbol;Acc:HGNC:19318] && sp|Q8IVL6|P3H3_HUMAN Prolyl 3-hydroxylase 3 OS=Homo sapiens OX=9606 GN=P3H3 PE=1 SV=1 && PF13640:2OG-Fe(II) oxygenase superfamily	-	-	-	GO:0008285~negative regulation of cell proliferation
ENSOCUG00000008627	166427	5.97627	24.2	-2.03582	DOWN	0.012267	ENSOCUT00000008632,ENSOCUT00000041060,ENSOCUT00000055372,ENSOCUT00000035478	SNCAIP	synuclein alpha interacting protein [Source:HGNC Symbol;Acc:HGNC:11139] && sp|Q9Y6H5|SNCAP_HUMAN Synphilin-1 OS=Homo sapiens OX=9606 GN=SNCAIP PE=1 SV=2 && PF12796:Ankyrin repeats (3 copies)|PF16700:Synphilin-1 alpha-Synuclein-binding domain	-	GO:0005654~nucleoplasm	GO:0042802~identical protein binding; GO:0031625~ubiquitin protein ligase binding	-
ENSOCUG00000002748	12586	33.2122	135.644	-2.03459	DOWN	1.81e-06	ENSOCUT00000002748	S100A13	S100 calcium binding protein A13 [Source:HGNC Symbol;Acc:HGNC:10490] && sp|P79342|S10AD_BOVIN Protein S100-A13 OS=Bos taurus OX=9913 GN=S100A13 PE=3 SV=2 && PF01023:S-100/ICaBP type calcium binding domain	-	-	-	-
ENSOCUG00000003314	27517	8.86261	36.1559	-2.03428	DOWN	0.00164103	ENSOCUT00000030420,ENSOCUT00000063561	MPP3	membrane palmitoylated protein 3 [Source:HGNC Symbol;Acc:HGNC:7221] && sp|Q13368|MPP3_HUMAN MAGUK p55 subfamily member 3 OS=Homo sapiens OX=9606 GN=MPP3 PE=1 SV=2 && -	-	-	-	-
ENSOCUG00000011017	28122	45.8238	187.867	-2.03374	DOWN	1.48e-08	ENSOCUT00000011015,ENSOCUT00000063809	ADORA1	Adenosine receptor A1 [Source:UniProtKB/Swiss-Prot;Acc:P34970] && sp|P34970|AA1R_RABIT Adenosine receptor A1 OS=Oryctolagus cuniculus OX=9986 GN=ADORA1 PE=2 SV=1 && -	ocu04080:Neuroactive ligand-receptor interaction; ocu04024:cAMP signaling pathway; ocu05032:Morphine addiction; ocu04071:Sphingolipid signaling pathway; ocu04924:Renin secretion; ocu04923:Regulation of lipolysis in adipocytes	GO:0005886~plasma membrane	-	GO:0050728~negative regulation of inflammatory response
ENSOCUG00000012238	187996	28.9346	118.023	-2.03116	DOWN	1.11e-06	ENSOCUT00000012236	NWD2	NACHT and WD repeat domain containing 2 [Source:HGNC Symbol;Acc:HGNC:29229] && sp|Q9ULI1|NWD2_HUMAN NACHT and WD repeat domain-containing protein 2 OS=Homo sapiens OX=9606 GN=NWD2 PE=2 SV=3 && -	-	GO:0005829~cytosol	-	-
ENSOCUG00000025215	1860	9.31986	37.6455	-2.02707	DOWN	0.00181429	ENSOCUT00000021062	ENSOCUG00000025215	- && sp|P18911|RARG_MOUSE Retinoic acid receptor gamma OS=Mus musculus OX=10090 GN=Rarg PE=1 SV=3 && PF00104:Ligand-binding domain of nuclear hormone receptor	-	GO:0005634~nucleus	GO:1990837~sequence-specific double-stranded DNA binding	-
ENSOCUG00000021918	21665	160.418	653.538	-2.02466	DOWN	4.69e-09	ENSOCUT00000027296	DGKA	diacylglycerol kinase alpha [Source:HGNC Symbol;Acc:HGNC:2849] && sp|P23743|DGKA_HUMAN Diacylglycerol kinase alpha OS=Homo sapiens OX=9606 GN=DGKA PE=1 SV=3 && PF00781:Diacylglycerol kinase catalytic domain|PF00130:Phorbol esters/diacylglycerol binding domain (C1 domain)|PF13499:EF-hand domain pair|PF00609:Diacylglycerol kinase accessory domain|PF14513:Diacylglycerol kinase N-terminus	ocu01100:Metabolic pathways; ocu04070:Phosphatidylinositol signaling system; ocu00564:Glycerophospholipid metabolism; ocu05231:Choline metabolism in cancer	GO:0005829~cytosol; GO:0005886~plasma membrane	GO:0005543~phospholipid binding	GO:0035556~intracellular signal transduction
ENSOCUG00000023599	14681	8496.88	34506.9	-2.02189	DOWN	2.93e-06	ENSOCUT00000031511	APOD	Oryctolagus cuniculus apolipoprotein D (APOD), mRNA. [Source:RefSeq mRNA;Acc:NM_001082258] && sp|P37153|APOD_RABIT Apolipoprotein D OS=Oryctolagus cuniculus OX=9986 GN=APOD PE=2 SV=1 && PF00061:Lipocalin / cytosolic fatty-acid binding protein family	-	GO:0005783~endoplasmic reticulum; GO:0048471~perinuclear region of cytoplasm; GO:0043025~neuronal cell body	-	GO:0007420~brain development
ENSOCUG00000029603	7372	27.197	110.01	-2.02183	DOWN	6.07e-05	ENSOCUT00000064224,ENSOCUT00000034165	ZNF74	zinc finger protein 74 [Source:HGNC Symbol;Acc:HGNC:13144] && sp|Q16587|ZNF74_HUMAN Zinc finger protein 74 OS=Homo sapiens OX=9606 GN=ZNF74 PE=1 SV=3 && PF01352:KRAB box|PF00096:Zinc finger, C2H2 type	-	-	-	-
ENSOCUG00000004077	10355	31.053	126.236	-2.01844	DOWN	3.91e-07	ENSOCUT00000004082	SLC4A11	solute carrier family 4 member 11 [Source:HGNC Symbol;Acc:HGNC:16438] && sp|A2AJN7|S4A11_MOUSE Sodium bicarbonate transporter-like protein 11 OS=Mus musculus OX=10090 GN=Slc4a11 PE=2 SV=1 && PF00955:HCO3- transporter family	-	GO:0016323~basolateral plasma membrane; GO:0016324~apical plasma membrane	GO:0046983~protein dimerization activity	-
ENSOCUG00000005560	7163	11.6935	47.8635	-2.01685	DOWN	0.000575896	ENSOCUT00000005557	GNAT2	G protein subunit alpha transducin 2 [Source:HGNC Symbol;Acc:HGNC:4394] && sp|P50149|GNAT2_MOUSE Guanine nucleotide-binding protein G(t) subunit alpha-2 OS=Mus musculus OX=10090 GN=Gnat2 PE=2 SV=2 && PF00503:G-protein alpha subunit	-	-	-	-
ENSOCUG00000029263	56088	174.786	705.977	-2.01535	DOWN	1e-08	ENSOCUT00000033275	RARRES1	retinoic acid receptor responder 1 [Source:HGNC Symbol;Acc:HGNC:9867] && sp|P49788|TIG1_HUMAN Retinoic acid receptor responder protein 1 OS=Homo sapiens OX=9606 GN=RARRES1 PE=1 SV=2 && PF06907:Latexin	-	-	-	-
ENSOCUG00000003918	48125	41.9375	169.774	-2.0125	DOWN	1.83e-05	ENSOCUT00000060709,ENSOCUT00000036892,ENSOCUT00000003918	CORO2A	coronin 2A [Source:HGNC Symbol;Acc:HGNC:2255] && sp|Q92828|COR2A_HUMAN Coronin-2A OS=Homo sapiens OX=9606 GN=CORO2A PE=1 SV=2 && -	-	GO:0017053~transcriptional repressor complex	-	-
ENSOCUG00000001437	1199	15.7069	63.2769	-2.01197	DOWN	0.000269535	ENSOCUT00000001436	S1PR5	sphingosine-1-phosphate receptor 5 [Source:HGNC Symbol;Acc:HGNC:14299] && sp|Q684M3|S1PR5_PIG Sphingosine 1-phosphate receptor 5 OS=Sus scrofa OX=9823 GN=S1PR5 PE=3 SV=1 && PF00001:7 transmembrane receptor (rhodopsin family)	ocu04080:Neuroactive ligand-receptor interaction; ocu04071:Sphingolipid signaling pathway	GO:0005886~plasma membrane	-	-
ENSOCUG00000006444	164071	8.29458	33.6884	-2.0107	DOWN	0.00361675	ENSOCUT00000006452,ENSOCUT00000051341	CD109	CD109 molecule [Source:HGNC Symbol;Acc:HGNC:21685] && sp|Q6YHK3|CD109_HUMAN CD109 antigen OS=Homo sapiens OX=9606 GN=CD109 PE=1 SV=2 && PF01835:MG2 domain|PF07678:A-macroglobulin TED domain|PF07703:Alpha-2-macroglobulin bait region domain|PF00207:Alpha-2-macroglobulin family|PF07677:A-macroglobulin receptor binding domain	-	GO:0005829~cytosol; GO:0005886~plasma membrane	-	-
ENSOCUG00000014633	201655	21.7654	87.7794	-2.0094	DOWN	0.000104707	ENSOCUT00000022468	PKNOX2	PBX/knotted 1 homeobox 2 [Source:HGNC Symbol;Acc:HGNC:16714] && sp|Q8BG99|PKNX2_MOUSE Homeobox protein PKNOX2 OS=Mus musculus OX=10090 GN=Pknox2 PE=2 SV=1 && -	-	GO:0005654~nucleoplasm; GO:0005737~cytoplasm; GO:0045171~intercellular bridge; GO:0015629~actin cytoskeleton; GO:0015630~microtubule cytoskeleton	GO:0000977~RNA polymerase II regulatory region sequence-specific DNA binding	GO:0006357~regulation of transcription from RNA polymerase II promoter
ENSOCUG00000016822	32514	721.837	2905.49	-2.00938	DOWN	2.91e-16	ENSOCUT00000058468,ENSOCUT00000016823,ENSOCUT00000054770,ENSOCUT00000061742,ENSOCUT00000051904,ENSOCUT00000052740,ENSOCUT00000051925	PDCD4	programmed cell death 4 [Source:HGNC Symbol;Acc:HGNC:8763] && sp|Q53EL6|PDCD4_HUMAN Programmed cell death protein 4 OS=Homo sapiens OX=9606 GN=PDCD4 PE=1 SV=2 && PF02847:MA3 domain	ocu05205:Proteoglycans in cancer	GO:0005737~cytoplasm	-	-
novel.659	2294	18.945	76.224	-2.00921	DOWN	6.12e-06	-	-	- && - && -	-	-	-	-
ENSOCUG00000014678	1946	5.62972	22.8861	-2.00775	DOWN	0.036044	ENSOCUT00000014674	KLHL34	kelch like family member 34 [Source:HGNC Symbol;Acc:HGNC:26634] && sp|Q8N239|KLH34_HUMAN Kelch-like protein 34 OS=Homo sapiens OX=9606 GN=KLHL34 PE=2 SV=1 && PF00651:BTB/POZ domain|PF07707:BTB And C-terminal Kelch|PF13964:Kelch motif|PF01344:Kelch motif	-	-	-	-
ENSOCUG00000008781	322314	65.8911	265.207	-2.00731	DOWN	0.000176683	ENSOCUT00000008786	ADAM12	ADAM metallopeptidase domain 12 [Source:HGNC Symbol;Acc:HGNC:190] && sp|O43184|ADA12_HUMAN Disintegrin and metalloproteinase domain-containing protein 12 OS=Homo sapiens OX=9606 GN=ADAM12 PE=1 SV=3 && PF01562:Reprolysin family propeptide|PF08516:ADAM cysteine-rich|PF01421:Reprolysin (M12B) family zinc metalloprotease|PF00200:Disintegrin	-	-	-	-
ENSOCUG00000015492	79463	19.7524	79.2386	-2.00356	DOWN	0.00586467	ENSOCUT00000034784,ENSOCUT00000015494,ENSOCUT00000038048,ENSOCUT00000035221,ENSOCUT00000051447	GLP2R	glucagon like peptide 2 receptor [Source:HGNC Symbol;Acc:HGNC:4325] && sp|O95838|GLP2R_HUMAN Glucagon-like peptide 2 receptor OS=Homo sapiens OX=9606 GN=GLP2R PE=2 SV=1 && PF00002:7 transmembrane receptor (Secretin family)|PF02793:Hormone receptor domain	ocu04080:Neuroactive ligand-receptor interaction	GO:0005886~plasma membrane	-	-
ENSOCUG00000006703	1706	944.366	3786.07	-2.00318	DOWN	8.49e-05	ENSOCUT00000006703,ENSOCUT00000031168	LTB	lymphotoxin beta [Source:HGNC Symbol;Acc:HGNC:6711] && sp|Q5TM22|TNFC_MACMU Lymphotoxin-beta OS=Macaca mulatta OX=9544 GN=LTB PE=3 SV=1 && PF00229:TNF(Tumour Necrosis Factor) family	ocu04060:Cytokine-cytokine receptor interaction; ocu04064:NF-kappa B signaling pathway	-	-	-
ENSOCUG00000029681	1780629	12.8707	51.6058	-2.00138	DOWN	0.0423745	ENSOCUT00000054005,ENSOCUT00000059455,ENSOCUT00000044774,ENSOCUT00000003902,ENSOCUT00000033954,ENSOCUT00000024057	ENSOCUG00000029681	neurexin 3 [Source:HGNC Symbol;Acc:HGNC:8010] && sp|Q6P9K9|NRX3A_MOUSE Neurexin-3 OS=Mus musculus OX=10090 GN=Nrxn3 PE=1 SV=2 && PF02210:Laminin G domain|PF01034:Syndecan domain	ocu04514:Cell adhesion molecules	-	-	-
ENSOCUG00000004841	80284	51.8678	208.363	-1.99948	DOWN	3.91e-05	ENSOCUT00000044075,ENSOCUT00000004838	DKK3	dickkopf WNT signaling pathway inhibitor 3 [Source:HGNC Symbol;Acc:HGNC:2893] && sp|Q9UBP4|DKK3_HUMAN Dickkopf-related protein 3 OS=Homo sapiens OX=9606 GN=DKK3 PE=1 SV=2 && PF04706:Dickkopf N-terminal cysteine-rich region	-	-	-	-
ENSOCUG00000001555	18546	102.423	407.176	-1.99169	DOWN	7.18e-05	ENSOCUT00000025673,ENSOCUT00000039506	ACE	Oryctolagus cuniculus angiotensin I converting enzyme (ACE), transcript variant 2, mRNA. [Source:RefSeq mRNA;Acc:NM_001171069] && sp|P12822|ACE_RABIT Angiotensin-converting enzyme OS=Oryctolagus cuniculus OX=9986 GN=ACE PE=1 SV=3 && PF01401:Angiotensin-converting enzyme	ocu05142:Chagas disease; ocu05410:Hypertrophic cardiomyopathy; ocu04924:Renin secretion	GO:0005737~cytoplasm; GO:0005886~plasma membrane; GO:0009897~external side of plasma membrane; GO:0005764~lysosome; GO:0005768~endosome	GO:0008270~zinc ion binding	GO:0010629~negative regulation of gene expression; GO:0007283~spermatogenesis; GO:0001822~kidney development; GO:0032092~positive regulation of protein binding
ENSOCUG00000008909	5566	27.3841	108.678	-1.98891	DOWN	0.0010566	ENSOCUT00000008910	ENSOCUG00000008909	- && sp|O43374|RASL2_HUMAN Ras GTPase-activating protein 4 OS=Homo sapiens OX=9606 GN=RASA4 PE=2 SV=2 && PF00168:C2 domain	-	-	-	-
ENSOCUG00000036161	1250	71.0475	281.275	-1.98855	DOWN	1.72e-06	ENSOCUT00000056195	ENSOCUG00000036161	- && - && -	-	-	-	-
ENSOCUG00000027440	31031	6.31378	24.7565	-1.98515	DOWN	0.0464223	ENSOCUT00000041555,ENSOCUT00000037743,ENSOCUT00000057295,ENSOCUT00000023998	ENSOCUG00000027440	- && sp|P30205|WC11_BOVIN Antigen WC1.1 OS=Bos taurus OX=9913 PE=2 SV=1 && PF00530:Scavenger receptor cysteine-rich domain	-	-	-	-
ENSOCUG00000003668	25697	448.233	1769.49	-1.98076	DOWN	6.69e-14	ENSOCUT00000003670	LCK	LCK proto-oncogene, Src family tyrosine kinase [Source:HGNC Symbol;Acc:HGNC:6524] && sp|P06239|LCK_HUMAN Tyrosine-protein kinase Lck OS=Homo sapiens OX=9606 GN=LCK PE=1 SV=6 && PF00017:SH2 domain|PF00018:SH3 domain|PF07714:Protein tyrosine kinase	ocu04660:T cell receptor signaling pathway; ocu05235:PD-L1 expression and PD-1 checkpoint pathway in cancer; ocu04064:NF-kappa B signaling pathway	GO:0005829~cytosol; GO:0045121~membrane raft; GO:0001772~immunological synapse	GO:0042802~identical protein binding; GO:0019901~protein kinase binding; GO:0004712~protein serine/threonine/tyrosine kinase activity; GO:0008022~protein C-terminus binding; GO:0051117~ATPase binding; GO:0019903~protein phosphatase binding; GO:0004722~protein serine/threonine phosphatase activity; GO:0004715~non-membrane spanning protein tyrosine kinase activity	GO:0035556~intracellular signal transduction
novel.458	9579	13.3796	52.3641	-1.9768	DOWN	0.000943937	-	-	- && Q86XR5.2 RecName: Full=Proline-rich membrane anchor 1; Short=PRiMA; Flags: Precursor && -	-	-	-	-
ENSOCUG00000028216	2073	39.4277	155.179	-1.97675	DOWN	1.98e-05	ENSOCUT00000029819,ENSOCUT00000062685,ENSOCUT00000043937,ENSOCUT00000035944	TNFSF13	Oryctolagus cuniculus TNF superfamily member 13 (TNFSF13), mRNA. [Source:RefSeq mRNA;Acc:NM_001105676] && sp|O75888|TNF13_HUMAN Tumor necrosis factor ligand superfamily member 13 OS=Homo sapiens OX=9606 GN=TNFSF13 PE=1 SV=1 && PF00229:TNF(Tumour Necrosis Factor) family	ocu04060:Cytokine-cytokine receptor interaction	GO:0005737~cytoplasm	-	-
novel.1223	7606	19.7578	77.0114	-1.97395	DOWN	7.71e-05	-	-	- && A2A935.1 RecName: Full=PR domain zinc finger protein 16; AltName: Full=PR domain-containing protein 16; AltName: Full=Transcription factor MEL1; Short=MDS1/EVI1-like gene 1 && -	-	-	-	-
ENSOCUG00000022884	10103	12.165	47.9826	-1.97362	DOWN	0.00256826	ENSOCUT00000023386,ENSOCUT00000039818	ENSOCUG00000022884	- && sp|Q9BZM5|ULBP2_HUMAN UL16-binding protein 2 OS=Homo sapiens OX=9606 GN=ULBP2 PE=1 SV=1 && PF00129:Class I Histocompatibility antigen, domains alpha 1 and 2	-	-	-	-
ENSOCUG00000005249	162501	96.2607	377.874	-1.97359	DOWN	0.000876113	ENSOCUT00000005249,ENSOCUT00000042855,ENSOCUT00000062551	DDAH1	dimethylarginine dimethylaminohydrolase 1 [Source:HGNC Symbol;Acc:HGNC:2715] && sp|O94760|DDAH1_HUMAN N(G),N(G)-dimethylarginine dimethylaminohydrolase 1 OS=Homo sapiens OX=9606 GN=DDAH1 PE=1 SV=3 && PF02274:Amidinotransferase	-	-	-	GO:0008285~negative regulation of cell proliferation
ENSOCUG00000010828	1121	98.8648	387.818	-1.97298	DOWN	0.000269721	ENSOCUT00000010822	P2RY1	purinergic receptor P2Y1 [Source:HGNC Symbol;Acc:HGNC:8539] && sp|P48042|P2RY1_BOVIN P2Y purinoceptor 1 OS=Bos taurus OX=9913 GN=P2RY1 PE=2 SV=1 && PF00001:7 transmembrane receptor (rhodopsin family)	ocu04080:Neuroactive ligand-receptor interaction; ocu04015:Rap1 signaling pathway	GO:0005887~integral component of plasma membrane; GO:0005929~cilium	-	-
ENSOCUG00000000438	2242	174.905	686.063	-1.97265	DOWN	3.36e-06	ENSOCUT00000042208,ENSOCUT00000000437	ENSOCUG00000000438	- && sp|Q95LI8|CD3D_MACFA T-cell surface glycoprotein CD3 delta chain OS=Macaca fascicularis OX=9541 GN=CD3D PE=2 SV=1 && PF16680:T-cell surface glycoprotein CD3 delta chain|PF02189:Immunoreceptor tyrosine-based activation motif	-	-	-	-
ENSOCUG00000030901	1656	114.671	450.012	-1.97244	DOWN	3.93e-05	ENSOCUT00000037200	ENSOCUG00000030901	- && sp|P97334|NKX23_MOUSE Homeobox protein Nkx-2.3 OS=Mus musculus OX=10090 GN=Nkx2-3 PE=2 SV=2 && -	-	-	-	-
ENSOCUG00000012081	17915	6.36391	24.7724	-1.9724	DOWN	0.0306023	ENSOCUT00000055510,ENSOCUT00000006412,ENSOCUT00000046861,ENSOCUT00000056507	CACNB1	calcium voltage-gated channel auxiliary subunit beta 1 [Source:HGNC Symbol;Acc:HGNC:1401] && sp|Q8R3Z5|CACB1_MOUSE Voltage-dependent L-type calcium channel subunit beta-1 OS=Mus musculus OX=10090 GN=Cacnb1 PE=1 SV=1 && PF00625:Guanylate kinase|PF12052:Voltage gated calcium channel subunit beta domain 4Aa N terminal	ocu04010:MAPK signaling pathway; ocu05412:Arrhythmogenic right ventricular cardiomyopathy; ocu05410:Hypertrophic cardiomyopathy; ocu04261:Adrenergic signaling in cardiomyocytes	-	-	-
ENSOCUG00000013771	19864	64.6403	252.164	-1.96858	DOWN	5.41e-11	ENSOCUT00000022252,ENSOCUT00000058754	UNC119	unc-119 lipid binding chaperone [Source:HGNC Symbol;Acc:HGNC:12565] && sp|O19177|U119A_CANLF Protein unc-119 homolog A OS=Canis lupus familiaris OX=9615 GN=UNC119 PE=2 SV=2 && PF05351:GMP-PDE, delta subunit	-	GO:0005813~centrosome; GO:0045171~intercellular bridge; GO:0000922~spindle pole	-	GO:0000281~mitotic cytokinesis
ENSOCUG00000014125	275152	306.076	1197.9	-1.96833	DOWN	0.000285364	ENSOCUT00000054755,ENSOCUT00000060406,ENSOCUT00000014124,ENSOCUT00000053298,ENSOCUT00000052704,ENSOCUT00000051282,ENSOCUT00000037720	PGM5	phosphoglucomutase 5 [Source:HGNC Symbol;Acc:HGNC:8908] && sp|Q8BZF8|PGM5_MOUSE Phosphoglucomutase-like protein 5 OS=Mus musculus OX=10090 GN=Pgm5 PE=1 SV=2 && PF02879:Phosphoglucomutase/phosphomannomutase, alpha/beta/alpha domain II|PF02880:Phosphoglucomutase/phosphomannomutase, alpha/beta/alpha domain III|PF02878:Phosphoglucomutase/phosphomannomutase, alpha/beta/alpha domain I	-	-	-	-
novel.94	4584	18.4645	72.3451	-1.96745	DOWN	1.31e-05	-	-	- && - && -	-	-	-	-
ENSOCUG00000000448	67449	19.4806	76.7811	-1.96707	DOWN	0.0059853	ENSOCUT00000037124,ENSOCUT00000000448	LRRC55	leucine rich repeat containing 55 [Source:HGNC Symbol;Acc:HGNC:32324] && sp|Q6ZSA7|LRC55_HUMAN Leucine-rich repeat-containing protein 55 OS=Homo sapiens OX=9606 GN=LRRC55 PE=1 SV=3 && PF13855:Leucine rich repeat	-	-	GO:0044325~ion channel binding	-
ENSOCUG00000029173	4258	80.8254	315.123	-1.96349	DOWN	8.57e-07	ENSOCUT00000045545,ENSOCUT00000009376,ENSOCUT00000036122	ENSOCUG00000029173	- && sp|P41688|CD8A_FELCA T-cell surface glycoprotein CD8 alpha chain OS=Felis catus OX=9685 GN=CD8A PE=2 SV=1 && PF07686:Immunoglobulin V-set domain	-	GO:0005886~plasma membrane	-	-
ENSOCUG00000002289	1597	126.607	492.255	-1.96133	DOWN	1.41e-15	ENSOCUT00000002289	VKORC1	vitamin K epoxide reductase complex subunit 1 [Source:HGNC Symbol;Acc:HGNC:23663] && sp|Q9BQB6|VKOR1_HUMAN Vitamin K epoxide reductase complex subunit 1 OS=Homo sapiens OX=9606 GN=VKORC1 PE=1 SV=1 && PF07884:Vitamin K epoxide reductase family	ocu01100:Metabolic pathways	-	-	-
ENSOCUG00000001875	88731	110.596	429.856	-1.96039	DOWN	0.000549404	ENSOCUT00000039796,ENSOCUT00000021189,ENSOCUT00000064314	TSPAN12	tetraspanin 12 [Source:HGNC Symbol;Acc:HGNC:21641] && sp|Q8BKT6|TSN12_MOUSE Tetraspanin-12 OS=Mus musculus OX=10090 GN=Tspan12 PE=1 SV=1 && PF00335:Tetraspanin family	-	-	-	-
ENSOCUG00000023899	2952	366.602	1427.1	-1.95962	DOWN	1.14e-18	ENSOCUT00000027639,ENSOCUT00000060995	YPEL3	yippee like 3 [Source:HGNC Symbol;Acc:HGNC:18327] && sp|A6QPH8|YPEL3_BOVIN Protein yippee-like 3 OS=Bos taurus OX=9913 GN=YPEL3 PE=3 SV=2 && PF03226:Yippee zinc-binding/DNA-binding /Mis18, centromere assembly	-	-	-	-
ENSOCUG00000016171	322222	111.582	432.517	-1.95701	DOWN	3.1e-08	ENSOCUT00000030842,ENSOCUT00000056786,ENSOCUT00000038725,ENSOCUT00000051203	CDH23	cadherin related 23 [Source:HGNC Symbol;Acc:HGNC:13733] && sp|Q9H251|CAD23_HUMAN Cadherin-23 OS=Homo sapiens OX=9606 GN=CDH23 PE=1 SV=2 && PF00028:Cadherin domain	-	GO:0005886~plasma membrane	-	GO:0007605~sensory perception of sound; GO:0007626~locomotory behavior
ENSOCUG00000017891	10157	415.186	1612.59	-1.95679	DOWN	8.13e-20	ENSOCUT00000003514	SLC29A1	solute carrier family 29 member 1 (Augustine blood group) [Source:HGNC Symbol;Acc:HGNC:11003] && sp|Q99808|S29A1_HUMAN Equilibrative nucleoside transporter 1 OS=Homo sapiens OX=9606 GN=SLC29A1 PE=1 SV=3 && PF01733:Nucleoside transporter	-	GO:0016323~basolateral plasma membrane; GO:0005887~integral component of plasma membrane; GO:0016324~apical plasma membrane	-	-
ENSOCUG00000015732	124005	85.353	329.928	-1.95259	DOWN	0.000698987	ENSOCUT00000056462,ENSOCUT00000040091,ENSOCUT00000046726,ENSOCUT00000052654,ENSOCUT00000029320,ENSOCUT00000056221	GASK1B	golgi associated kinase 1B [Source:HGNC Symbol;Acc:HGNC:25312] && sp|Q6UWH4|GAK1B_HUMAN Golgi-associated kinase 1B OS=Homo sapiens OX=9606 GN=GASK1B PE=2 SV=1 && PF15051:FAM198 protein	-	GO:0005794~Golgi apparatus	-	-
ENSOCUG00000003362	72324	9.13057	34.9103	-1.94898	DOWN	0.0384419	ENSOCUT00000003365,ENSOCUT00000043563,ENSOCUT00000034453	LVRN	laeverin [Source:HGNC Symbol;Acc:HGNC:26904] && sp|Q6Q4G3|AMPQ_HUMAN Aminopeptidase Q OS=Homo sapiens OX=9606 GN=LVRN PE=1 SV=4 && -	-	-	GO:0008270~zinc ion binding	-
ENSOCUG00000030546	2737	40.6977	156.711	-1.94512	DOWN	3.55e-05	ENSOCUT00000035101	ENSOCUG00000030546	- && - && -	-	-	-	-
novel.944	3718	13.5367	52.5309	-1.94401	DOWN	0.000755034	-	-	- && - && -	-	-	-	-
ENSOCUG00000037115	33954	35.1648	134.686	-1.94354	DOWN	0.0185532	ENSOCUT00000047546,ENSOCUT00000057600,ENSOCUT00000063018,ENSOCUT00000052729,ENSOCUT00000042113,ENSOCUT00000053710,ENSOCUT00000042381,ENSOCUT00000053544	ENSOCUG00000037115	- && - && -	-	-	-	-
ENSOCUG00000000775	117069	15.8874	60.304	-1.94043	DOWN	0.00330068	ENSOCUT00000041922,ENSOCUT00000035932,ENSOCUT00000050792,ENSOCUT00000023786	ADRA1A	Oryctolagus cuniculus adrenoceptor alpha 1A (ADRA1A), mRNA. [Source:RefSeq mRNA;Acc:NM_001082380] && sp|O02824|ADA1A_RABIT Alpha-1A adrenergic receptor OS=Oryctolagus cuniculus OX=9986 GN=ADRA1A PE=2 SV=1 && PF00001:7 transmembrane receptor (rhodopsin family)	ocu04080:Neuroactive ligand-receptor interaction; ocu04261:Adrenergic signaling in cardiomyocytes; ocu04270:Vascular smooth muscle contraction; ocu04020:Calcium signaling pathway; ocu04152:AMPK signaling pathway	GO:0005654~nucleoplasm; GO:0005829~cytosol; GO:0005634~nucleus; GO:0005737~cytoplasm; GO:0005886~plasma membrane	GO:0046982~protein heterodimerization activity	GO:0043410~positive regulation of MAPK cascade
ENSOCUG00000023105	6716	33.5339	128.774	-1.9387	DOWN	3.39e-08	ENSOCUT00000021059	RFLNB	refilin B [Source:HGNC Symbol;Acc:HGNC:28705] && sp|Q6AXS9|RFLB_RAT Refilin-B OS=Rattus norvegicus OX=10116 GN=Rflnb PE=2 SV=1 && PF15068:FAM101 family	-	GO:0005737~cytoplasm	-	-
ENSOCUG00000009761	41106	36.3933	139.712	-1.93838	DOWN	2.29e-09	ENSOCUT00000031942,ENSOCUT00000042444	TMEM71	transmembrane protein 71 [Source:HGNC Symbol;Acc:HGNC:26572] && sp|Q6P5X7|TMM71_HUMAN Transmembrane protein 71 OS=Homo sapiens OX=9606 GN=TMEM71 PE=1 SV=2 && PF15121:TMEM71 protein family	-	GO:0005739~mitochondrion	-	-
ENSOCUG00000010687	44763	150.98	578.938	-1.93686	DOWN	2.07e-19	ENSOCUT00000022795,ENSOCUT00000038991	KCNAB2	potassium voltage-gated channel subfamily A regulatory beta subunit 2 [Source:HGNC Symbol;Acc:HGNC:6229] && sp|Q27955|KCAB2_BOVIN Voltage-gated potassium channel subunit beta-2 OS=Bos taurus OX=9913 GN=KCNAB2 PE=1 SV=1 && PF00248:Aldo/keto reductase family	-	GO:0005737~cytoplasm; GO:0005886~plasma membrane; GO:0030424~axon	-	-
ENSOCUG00000013948	131882	24.7252	94.3755	-1.93494	DOWN	0.00586766	ENSOCUT00000013949,ENSOCUT00000039995	ARHGAP20	Rho GTPase activating protein 20 [Source:HGNC Symbol;Acc:HGNC:18357] && sp|Q9P2F6|RHG20_HUMAN Rho GTPase-activating protein 20 OS=Homo sapiens OX=9606 GN=ARHGAP20 PE=1 SV=2 && PF00620:RhoGAP domain|PF00788:Ras association (RalGDS/AF-6) domain	-	-	GO:0005096~GTPase activator activity	-
ENSOCUG00000006336	3770	227.328	867.193	-1.9345	DOWN	6.87e-22	ENSOCUT00000006333	CALHM2	calcium homeostasis modulator family member 2 [Source:HGNC Symbol;Acc:HGNC:23493] && sp|Q8VEC4|CAHM2_MOUSE Calcium homeostasis modulator protein 2 OS=Mus musculus OX=10090 GN=Calhm2 PE=2 SV=1 && PF14798:Calcium homeostasis modulator	-	-	-	GO:0043065~positive regulation of apoptotic process
ENSOCUG00000010594	70317	16.6408	63.4548	-1.9309	DOWN	0.00959015	ENSOCUT00000010596,ENSOCUT00000064737,ENSOCUT00000061127	CASQ2	calsequestrin 2 [Source:HGNC Symbol;Acc:HGNC:1513] && sp|P31235|CASQ2_RABIT Calsequestrin-2 OS=Oryctolagus cuniculus OX=9986 GN=CASQ2 PE=1 SV=1 && PF01216:Calsequestrin	ocu04020:Calcium signaling pathway	-	-	-
ENSOCUG00000013508	13843	12.0311	46.0145	-1.93081	DOWN	0.00175799	ENSOCUT00000013510	IL17RB	interleukin 17 receptor B [Source:HGNC Symbol;Acc:HGNC:18015] && sp|Q9NRM6|I17RB_HUMAN Interleukin-17 receptor B OS=Homo sapiens OX=9606 GN=IL17RB PE=1 SV=2 && PF16556:Interleukin-17 receptor, fibronectin-III-like domain 1|PF08357:SEFIR domain|PF16578:Interleukin 17 receptor D	ocu04060:Cytokine-cytokine receptor interaction; ocu04657:IL-17 signaling pathway	GO:0005654~nucleoplasm; GO:0005886~plasma membrane; GO:0034451~centriolar satellite; GO:0072686~mitotic spindle	-	-
ENSOCUG00000031797	98662	7.1818	27.5172	-1.9295	DOWN	0.0129032	ENSOCUT00000041208	ENSOCUG00000031797	- && sp|P17948|VGFR1_HUMAN Vascular endothelial growth factor receptor 1 OS=Homo sapiens OX=9606 GN=FLT1 PE=1 SV=2 && -	-	-	-	-
ENSOCUG00000003931	1484	198.693	755.738	-1.92882	DOWN	8e-07	ENSOCUT00000003932	GJA3	gap junction protein alpha 3 [Source:HGNC Symbol;Acc:HGNC:4277] && sp|Q64448|CXA3_MOUSE Gap junction alpha-3 protein OS=Mus musculus OX=10090 GN=Gja3 PE=2 SV=4 && PF00029:Connexin	-	GO:0005887~integral component of plasma membrane	-	GO:0007601~visual perception
ENSOCUG00000034490	24953	12.8295	48.6379	-1.92777	DOWN	0.00254796	ENSOCUT00000053966	NREP	neuronal regeneration related protein [Source:HGNC Symbol;Acc:HGNC:16834] && sp|Q5NVD3|NREP_PONAB Neuronal regeneration-related protein OS=Pongo abelii OX=9601 GN=NREP PE=3 SV=1 && -	-	-	-	-
ENSOCUG00000012544	573251	4.79388	18.0412	-1.92235	DOWN	0.0410749	ENSOCUT00000012544,ENSOCUT00000058243	KIRREL3	kirre like nephrin family adhesion molecule 3 [Source:HGNC Symbol;Acc:HGNC:23204] && sp|Q8IZU9|KIRR3_HUMAN Kin of IRRE-like protein 3 OS=Homo sapiens OX=9606 GN=KIRREL3 PE=1 SV=1 && PF13927:Immunoglobulin domain	-	GO:0005886~plasma membrane; GO:0030424~axon	-	GO:0001764~neuron migration
ENSOCUG00000034940	14844	31.8405	119.95	-1.92053	DOWN	3.65e-06	ENSOCUT00000051050	ENSOCUG00000034940	- && sp|A3KN33|EGFLA_BOVIN Pikachurin OS=Bos taurus OX=9913 GN=EGFLAM PE=2 SV=1 && PF02210:Laminin G domain	-	-	-	-
ENSOCUG00000021287	1935	21.6136	81.776	-1.92011	DOWN	0.000874588	ENSOCUT00000025154	HSPB6	heat shock protein family B (small) member 6 [Source:HGNC Symbol;Acc:HGNC:26511] && sp|P97541|HSPB6_RAT Heat shock protein beta-6 OS=Rattus norvegicus OX=10116 GN=Hspb6 PE=1 SV=1 && PF00011:Hsp20/alpha crystallin family|PF00525:Alpha crystallin A chain, N terminal	-	GO:0005829~cytosol; GO:0005794~Golgi apparatus; GO:0005730~nucleolus	-	-
ENSOCUG00000005790	97596	5.38504	20.4538	-1.91964	DOWN	0.0474662	ENSOCUT00000044307,ENSOCUT00000054543,ENSOCUT00000005790	FAM81A	family with sequence similarity 81 member A [Source:HGNC Symbol;Acc:HGNC:28379] && sp|Q8TBF8|FA81A_HUMAN Protein FAM81A OS=Homo sapiens OX=9606 GN=FAM81A PE=1 SV=3 && -	-	-	-	-
ENSOCUG00000008922	12414	560.759	2119.3	-1.91664	DOWN	1.05e-21	ENSOCUT00000008924	FGR	FGR proto-oncogene, Src family tyrosine kinase [Source:HGNC Symbol;Acc:HGNC:3697] && sp|P09769|FGR_HUMAN Tyrosine-protein kinase Fgr OS=Homo sapiens OX=9606 GN=FGR PE=1 SV=2 && PF00017:SH2 domain|PF07714:Protein tyrosine kinase|PF00018:SH3 domain	-	GO:0015629~actin cytoskeleton	GO:0019901~protein kinase binding; GO:0004712~protein serine/threonine/tyrosine kinase activity; GO:0004715~non-membrane spanning protein tyrosine kinase activity	GO:0046777~protein autophosphorylation; GO:0014068~positive regulation of phosphatidylinositol 3-kinase signaling; GO:0030335~positive regulation of cell migration; GO:0007229~integrin-mediated signaling pathway
ENSOCUG00000010384	136262	382.472	1445.2	-1.91661	DOWN	1.35e-31	ENSOCUT00000058615,ENSOCUT00000064252,ENSOCUT00000010388	IL16	interleukin 16 [Source:HGNC Symbol;Acc:HGNC:5980] && sp|Q14005|IL16_HUMAN Pro-interleukin-16 OS=Homo sapiens OX=9606 GN=IL16 PE=1 SV=4 && PF17820:PDZ domain|PF00595:PDZ domain	ocu04060:Cytokine-cytokine receptor interaction	GO:0005634~nucleus; GO:0005737~cytoplasm	-	-
ENSOCUG00000003962	118857	116.48	439.048	-1.91659	DOWN	1.88e-09	ENSOCUT00000047219,ENSOCUT00000051351,ENSOCUT00000033401,ENSOCUT00000064541,ENSOCUT00000041645,ENSOCUT00000003964,ENSOCUT00000064391,ENSOCUT00000038824	PHLDB2	pleckstrin homology like domain family B member 2 [Source:HGNC Symbol;Acc:HGNC:29573] && sp|Q86SQ0|PHLB2_HUMAN Pleckstrin homology-like domain family B member 2 OS=Homo sapiens OX=9606 GN=PHLDB2 PE=1 SV=2 && PF00169:PH domain	-	GO:0005829~cytosol; GO:0005886~plasma membrane; GO:0005925~focal adhesion	-	-
ENSOCUG00000007887	85673	103.18	389.241	-1.91637	DOWN	9.35e-06	ENSOCUT00000007895,ENSOCUT00000046269,ENSOCUT00000053412,ENSOCUT00000044664,ENSOCUT00000037335,ENSOCUT00000046444	ABCC5	ATP binding cassette subfamily C member 5 [Source:HGNC Symbol;Acc:HGNC:56] && sp|O15440|MRP5_HUMAN Multidrug resistance-associated protein 5 OS=Homo sapiens OX=9606 GN=ABCC5 PE=1 SV=2 && PF00005:ABC transporter|PF00664:ABC transporter transmembrane region	-	-	-	-
ENSOCUG00000017803	24777	13.9422	53.0413	-1.91594	DOWN	0.00331635	ENSOCUT00000035238,ENSOCUT00000017802	ENSOCUG00000017803	- && sp|Q00493|CBPE_MOUSE Carboxypeptidase E OS=Mus musculus OX=10090 GN=Cpe PE=1 SV=2 && -	-	-	GO:0008270~zinc ion binding	-
ENSOCUG00000004926	1142	7.51413	28.0111	-1.91429	DOWN	0.0184854	ENSOCUT00000004926	GJB3	gap junction protein beta 3 [Source:HGNC Symbol;Acc:HGNC:4285] && sp|Q58D78|CXB3_BOVIN Gap junction beta-3 protein OS=Bos taurus OX=9913 GN=GJB3 PE=2 SV=2 && PF00029:Connexin	-	GO:0005737~cytoplasm; GO:0043231~intracellular membrane-bounded organelle	-	-
novel.998	1410	10.1236	37.8748	-1.91161	DOWN	0.0119458	-	-	- && - && -	-	-	-	-
ENSOCUG00000000805	11473	16.5428	61.8553	-1.90961	DOWN	0.00120211	ENSOCUT00000000805,ENSOCUT00000036953	FKBP14	FKBP prolyl isomerase 14 [Source:HGNC Symbol;Acc:HGNC:18625] && sp|Q9NWM8|FKB14_HUMAN Peptidyl-prolyl cis-trans isomerase FKBP14 OS=Homo sapiens OX=9606 GN=FKBP14 PE=1 SV=1 && PF00254:FKBP-type peptidyl-prolyl cis-trans isomerase	-	GO:0005783~endoplasmic reticulum	-	-
ENSOCUG00000024080	8496	146.869	551.038	-1.90897	DOWN	4.89e-18	ENSOCUT00000031136,ENSOCUT00000060322,ENSOCUT00000043576	SH3BP1	SH3 domain binding protein 1 [Source:HGNC Symbol;Acc:HGNC:10824] && sp|Q9Y3L3|3BP1_HUMAN SH3 domain-binding protein 1 OS=Homo sapiens OX=9606 GN=SH3BP1 PE=1 SV=3 && PF03114:BAR domain|PF00620:RhoGAP domain	-	GO:0005737~cytoplasm	-	-
ENSOCUG00000012197	78809	38.6744	144.37	-1.90569	DOWN	3.54e-06	ENSOCUT00000060928,ENSOCUT00000057860,ENSOCUT00000063305,ENSOCUT00000012194	EHHADH	enoyl-CoA hydratase and 3-hydroxyacyl CoA dehydrogenase [Source:HGNC Symbol;Acc:HGNC:3247] && sp|Q5R5M8|ECHP_PONAB Peroxisomal bifunctional enzyme OS=Pongo abelii OX=9601 GN=EHHADH PE=2 SV=1 && PF00378:Enoyl-CoA hydratase/isomerase|PF02737:3-hydroxyacyl-CoA dehydrogenase, NAD binding domain|PF00725:3-hydroxyacyl-CoA dehydrogenase, C-terminal domain	ocu01100:Metabolic pathways	-	-	-
ENSOCUG00000022531	190492	160.006	599.605	-1.90553	DOWN	3.29e-06	ENSOCUT00000027819,ENSOCUT00000037949,ENSOCUT00000060877	CLIC5	chloride intracellular channel 5 [Source:HGNC Symbol;Acc:HGNC:13517] && sp|Q9EPT8|CLIC5_RAT Chloride intracellular channel protein 5 OS=Rattus norvegicus OX=10116 GN=Clic5 PE=1 SV=1 && -	-	GO:0005737~cytoplasm	-	GO:0007605~sensory perception of sound
ENSOCUG00000027078	5002	6.27634	23.3762	-1.90496	DOWN	0.0179777	ENSOCUT00000027355	ENSOCUG00000027078	- && sp|O75781|PALM_HUMAN Paralemmin-1 OS=Homo sapiens OX=9606 GN=PALM PE=1 SV=2 && PF03285:Paralemmin	-	-	-	-
ENSOCUG00000026304	15674	1018.89	3806.41	-1.90124	DOWN	9.54e-06	ENSOCUT00000024582	ECRG4	ECRG4 augurin precursor [Source:HGNC Symbol;Acc:HGNC:24642] && sp|Q9H1Z8|AUGN_HUMAN Augurin OS=Homo sapiens OX=9606 GN=ECRG4 PE=1 SV=1 && PF15187:Oesophageal cancer-related gene 4	-	GO:0005737~cytoplasm; GO:0016324~apical plasma membrane	-	-
ENSOCUG00000014332	18735	24.7088	91.4938	-1.89975	DOWN	4e-05	ENSOCUT00000014334,ENSOCUT00000045133	ENSOCUG00000014332	Src homology 2 domain containing F [Source:HGNC Symbol;Acc:HGNC:25116] && sp|Q8CG80|SHF_MOUSE SH2 domain-containing adapter protein F OS=Mus musculus OX=10090 GN=Shf PE=1 SV=2 && PF00017:SH2 domain	-	-	-	-
ENSOCUG00000010547	135128	79.2879	296.586	-1.89961	DOWN	7.55e-12	ENSOCUT00000010542,ENSOCUT00000042586,ENSOCUT00000041401,ENSOCUT00000059136	HLF	HLF transcription factor, PAR bZIP family member [Source:HGNC Symbol;Acc:HGNC:4977] && sp|Q16534|HLF_HUMAN Hepatic leukemia factor OS=Homo sapiens OX=9606 GN=HLF PE=1 SV=1 && PF07716:Basic region leucine zipper	-	GO:0005654~nucleoplasm; GO:0005634~nucleus	GO:0001228~transcriptional activator activity, RNA polymerase II transcription regulatory region sequence-specific binding; GO:1990837~sequence-specific double-stranded DNA binding; GO:0003700~transcription factor activity, sequence-specific DNA binding; GO:0003677~DNA binding	GO:0006357~regulation of transcription from RNA polymerase II promoter; GO:0035914~skeletal muscle cell differentiation
ENSOCUG00000015928	15072	25.7467	95.8211	-1.89908	DOWN	0.00425772	ENSOCUT00000015951	WNK4	WNK lysine deficient protein kinase 4 [Source:HGNC Symbol;Acc:HGNC:14544] && sp|Q80UE6|WNK4_MOUSE Serine/threonine-protein kinase WNK4 OS=Mus musculus OX=10090 GN=Wnk4 PE=1 SV=1 && PF00069:Protein kinase domain|PF12202:Oxidative-stress-responsive kinase 1 C-terminal domain	-	GO:0005737~cytoplasm; GO:0005923~bicellular tight junction	GO:0004712~protein serine/threonine/tyrosine kinase activity; GO:0004674~protein serine/threonine kinase activity	-
ENSOCUG00000008023	146539	375.95	1401.05	-1.89857	DOWN	2.21e-07	ENSOCUT00000008033,ENSOCUT00000044012,ENSOCUT00000046185,ENSOCUT00000062106,ENSOCUT00000048268	ABCC9	Oryctolagus cuniculus ATP binding cassette subfamily C member 9 (ABCC9), mRNA. [Source:RefSeq mRNA;Acc:NM_001082044] && sp|P82451|ABCC9_RABIT ATP-binding cassette sub-family C member 9 OS=Oryctolagus cuniculus OX=9986 GN=ABCC9 PE=2 SV=1 && PF00005:ABC transporter|PF00664:ABC transporter transmembrane region	-	-	GO:0044325~ion channel binding	-
ENSOCUG00000004334	67775	62.0343	231.742	-1.89665	DOWN	2.07e-07	ENSOCUT00000004331,ENSOCUT00000055605,ENSOCUT00000046963,ENSOCUT00000040888,ENSOCUT00000053349,ENSOCUT00000060894	TMEM255A	transmembrane protein 255A [Source:HGNC Symbol;Acc:HGNC:26086] && sp|Q5JRV8|T255A_HUMAN Transmembrane protein 255A OS=Homo sapiens OX=9606 GN=TMEM255A PE=2 SV=1 && PF14967:FAM70 protein	-	-	-	-
ENSOCUG00000023813	3318	28.624	106.198	-1.89335	DOWN	5.42e-06	ENSOCUT00000031003	ENSOCUG00000023813	NME/NM23 nucleoside diphosphate kinase 4 [Source:HGNC Symbol;Acc:HGNC:7852] && sp|O00746|NDKM_HUMAN Nucleoside diphosphate kinase, mitochondrial OS=Homo sapiens OX=9606 GN=NME4 PE=1 SV=1 && PF00334:Nucleoside diphosphate kinase	ocu00230:Purine metabolism; ocu01100:Metabolic pathways; ocu01232:Nucleotide metabolism	-	-	-
ENSOCUG00000023956	1811	20.0667	74.9499	-1.89277	DOWN	2.67e-05	ENSOCUT00000028596	HOXD9	homeobox D9 [Source:HGNC Symbol;Acc:HGNC:5140] && sp|P28356|HXD9_HUMAN Homeobox protein Hox-D9 OS=Homo sapiens OX=9606 GN=HOXD9 PE=1 SV=5 && -	-	GO:0005654~nucleoplasm; GO:0005730~nucleolus	GO:0001227~transcriptional repressor activity, RNA polymerase II transcription regulatory region sequence-specific binding; GO:0000977~RNA polymerase II regulatory region sequence-specific DNA binding	GO:0045944~positive regulation of transcription from RNA polymerase II promoter; GO:0009952~anterior/posterior pattern specification; GO:0008344~adult locomotory behavior
ENSOCUG00000030520	2208	8.89998	33.3003	-1.89274	DOWN	0.0303844	ENSOCUT00000050384	ENSOCUG00000030520	- && sp|A6NI73|LIRA5_HUMAN Leukocyte immunoglobulin-like receptor subfamily A member 5 OS=Homo sapiens OX=9606 GN=LILRA5 PE=1 SV=1 && -	-	-	-	-
ENSOCUG00000002272	21651	7.38014	27.324	-1.89063	DOWN	0.015596	ENSOCUT00000002282,ENSOCUT00000035714	MYH7B	myosin heavy chain 7B [Source:HGNC Symbol;Acc:HGNC:15906] && sp|A7E2Y1|MYH7B_HUMAN Myosin-7B OS=Homo sapiens OX=9606 GN=MYH7B PE=1 SV=4 && PF00063:Myosin head (motor domain)|PF01576:Myosin tail|PF02736:Myosin N-terminal SH3-like domain	-	-	-	-
ENSOCUG00000001587	49436	440.088	1628.8	-1.88754	DOWN	1.87e-05	ENSOCUT00000046703,ENSOCUT00000001589	ITGAM	integrin subunit alpha M [Source:HGNC Symbol;Acc:HGNC:6149] && sp|P11215|ITAM_HUMAN Integrin alpha-M OS=Homo sapiens OX=9606 GN=ITGAM PE=1 SV=2 && PF01839:FG-GAP repeat|PF00092:von Willebrand factor type A domain|PF08441:Integrin alpha	ocu04514:Cell adhesion molecules; ocu04015:Rap1 signaling pathway; ocu04810:Regulation of actin cytoskeleton; ocu05221:Acute myeloid leukemia; ocu05146:Amoebiasis	-	-	GO:0007229~integrin-mediated signaling pathway
ENSOCUG00000004645	173518	160.776	594.33	-1.88693	DOWN	1.76e-08	ENSOCUT00000041961,ENSOCUT00000004647,ENSOCUT00000044578,ENSOCUT00000056826,ENSOCUT00000036967,ENSOCUT00000035826	WHRN	whirlin [Source:HGNC Symbol;Acc:HGNC:16361] && sp|Q9P202|WHRN_HUMAN Whirlin OS=Homo sapiens OX=9606 GN=WHRN PE=1 SV=4 && PF00595:PDZ domain	-	GO:0005737~cytoplasm; GO:0036064~ciliary basal body; GO:0001917~photoreceptor inner segment	GO:0042802~identical protein binding	GO:0010628~positive regulation of gene expression; GO:0007605~sensory perception of sound
ENSOCUG00000003217	308699	11.4077	42.1293	-1.88628	DOWN	0.0249929	ENSOCUT00000056676,ENSOCUT00000003221	COL23A1	collagen type XXIII alpha 1 chain [Source:HGNC Symbol;Acc:HGNC:22990] && sp|Q86Y22|CONA1_HUMAN Collagen alpha-1(XXIII) chain OS=Homo sapiens OX=9606 GN=COL23A1 PE=1 SV=1 && PF01391:Collagen triple helix repeat (20 copies)	-	-	-	-
ENSOCUG00000023065	20383	350.264	1292.89	-1.88492	DOWN	8.48e-11	ENSOCUT00000049595,ENSOCUT00000061126,ENSOCUT00000054564,ENSOCUT00000047953,ENSOCUT00000046136,ENSOCUT00000022237,ENSOCUT00000026245,ENSOCUT00000050282,ENSOCUT00000061391,ENSOCUT00000021615	ENSOCUG00000023065	- && sp|Q08708|CLM6_HUMAN CMRF35-like molecule 6 OS=Homo sapiens OX=9606 GN=CD300C PE=1 SV=1 && -	-	-	-	-
ENSOCUG00000006453	21890	70.7297	259.822	-1.88142	DOWN	7.67e-06	ENSOCUT00000006456,ENSOCUT00000051959,ENSOCUT00000056606,ENSOCUT00000063767	NPR2	natriuretic peptide receptor 2 [Source:HGNC Symbol;Acc:HGNC:7944] && sp|P46197|ANPRB_BOVIN Atrial natriuretic peptide receptor 2 OS=Bos taurus OX=9913 GN=NPR2 PE=2 SV=1 && -	ocu00230:Purine metabolism; ocu01100:Metabolic pathways; ocu04270:Vascular smooth muscle contraction	GO:0005887~integral component of plasma membrane	GO:0042802~identical protein binding; GO:0004672~protein kinase activity	GO:0035556~intracellular signal transduction
ENSOCUG00000010846	32551	129.904	477.282	-1.87548	DOWN	2.7e-12	ENSOCUT00000037322,ENSOCUT00000029439	ENSOCUG00000010846	- && sp|Q6ZSZ5|ARHGI_HUMAN Rho guanine nucleotide exchange factor 18 OS=Homo sapiens OX=9606 GN=ARHGEF18 PE=1 SV=4 && -	-	-	-	-
ENSOCUG00000006229	14004	95.6528	350.468	-1.87437	DOWN	1.54e-06	ENSOCUT00000006232,ENSOCUT00000059673	TYRO3	TYRO3 protein tyrosine kinase [Source:HGNC Symbol;Acc:HGNC:12446] && sp|Q06418|TYRO3_HUMAN Tyrosine-protein kinase receptor TYRO3 OS=Homo sapiens OX=9606 GN=TYRO3 PE=1 SV=1 && PF07679:Immunoglobulin I-set domain|PF07714:Protein tyrosine kinase|PF00041:Fibronectin type III domain	-	GO:0005634~nucleus; GO:0009986~cell surface; GO:0005886~plasma membrane	GO:0004712~protein serine/threonine/tyrosine kinase activity	GO:0007283~spermatogenesis; GO:0046777~protein autophosphorylation; GO:0043524~negative regulation of neuron apoptotic process; GO:0050728~negative regulation of inflammatory response
ENSOCUG00000006048	9927	472.03	1729.68	-1.87346	DOWN	4.98e-22	ENSOCUT00000006049,ENSOCUT00000035673,ENSOCUT00000055396,ENSOCUT00000038539,ENSOCUT00000051234,ENSOCUT00000036910,ENSOCUT00000044852	MICAL1	microtubule associated monooxygenase, calponin and LIM domain containing 1 [Source:HGNC Symbol;Acc:HGNC:20619] && sp|Q8TDZ2|MICA1_HUMAN [F-actin]-monooxygenase MICAL1 OS=Homo sapiens OX=9606 GN=MICAL1 PE=1 SV=2 && PF00307:Calponin homology (CH) domain|PF12130:Bivalent Mical/EHBP Rab binding domain|PF01494:FAD binding domain|PF00412:LIM domain	-	-	-	-
ENSOCUG00000002435	6451	35.6306	130.993	-1.87303	DOWN	0.00158009	ENSOCUT00000002432,ENSOCUT00000038771	ENSOCUG00000002435	- && sp|P09106|HBAT_PAPAN Hemoglobin subunit theta-1 OS=Papio anubis OX=9555 GN=HBQ1 PE=3 SV=2 && PF00042:Globin	-	-	-	-
ENSOCUG00000013769	229756	309.327	1133.04	-1.87286	DOWN	1.29e-11	ENSOCUT00000059086,ENSOCUT00000052666,ENSOCUT00000038221,ENSOCUT00000013776,ENSOCUT00000034632	SH3PXD2A	SH3 and PX domains 2A [Source:HGNC Symbol;Acc:HGNC:23664] && sp|Q5TCZ1|SPD2A_HUMAN SH3 and PX domain-containing protein 2A OS=Homo sapiens OX=9606 GN=SH3PXD2A PE=1 SV=1 && -	-	GO:0005737~cytoplasm	GO:0035091~phosphatidylinositol binding	-
ENSOCUG00000009922	7588	121.564	444.657	-1.87051	DOWN	2.65e-05	ENSOCUT00000021140	ZNF219	zinc finger protein 219 [Source:HGNC Symbol;Acc:HGNC:13011] && sp|Q9P2Y4|ZN219_HUMAN Zinc finger protein 219 OS=Homo sapiens OX=9606 GN=ZNF219 PE=1 SV=2 && -	-	GO:0005654~nucleoplasm	GO:0000978~RNA polymerase II core promoter proximal region sequence-specific DNA binding; GO:0001227~transcriptional repressor activity, RNA polymerase II transcription regulatory region sequence-specific binding	GO:0045944~positive regulation of transcription from RNA polymerase II promoter
ENSOCUG00000033151	29543	146.202	533.638	-1.86728	DOWN	5.36e-05	ENSOCUT00000047019,ENSOCUT00000034617,ENSOCUT00000042257,ENSOCUT00000040130,ENSOCUT00000057036,ENSOCUT00000038777,ENSOCUT00000044332	AOC3	amine oxidase copper containing 3 [Source:HGNC Symbol;Acc:HGNC:550] && sp|Q9TTK6|AOC3_BOVIN Membrane primary amine oxidase OS=Bos taurus OX=9913 GN=AOC3 PE=2 SV=3 && PF01179:Copper amine oxidase, enzyme domain|PF02728:Copper amine oxidase, N3 domain|PF02727:Copper amine oxidase, N2 domain	ocu01100:Metabolic pathways	-	-	-
ENSOCUG00000000227	50079	11.4758	41.7216	-1.86485	DOWN	0.0431925	ENSOCUT00000000228,ENSOCUT00000034231	ASAP3	ArfGAP with SH3 domain, ankyrin repeat and PH domain 3 [Source:HGNC Symbol;Acc:HGNC:14987] && sp|Q8TDY4|ASAP3_HUMAN Arf-GAP with SH3 domain, ANK repeat and PH domain-containing protein 3 OS=Homo sapiens OX=9606 GN=ASAP3 PE=1 SV=1 && PF01412:Putative GTPase activating protein for Arf|PF16746:BAR domain of APPL family|PF12796:Ankyrin repeats (3 copies)|PF00169:PH domain	-	GO:0005654~nucleoplasm; GO:0005829~cytosol; GO:0005737~cytoplasm; GO:0005925~focal adhesion	GO:0005096~GTPase activator activity	GO:0043547~positive regulation of GTPase activity; GO:0016477~cell migration
ENSOCUG00000000006	27847	151.155	550.933	-1.86419	DOWN	1.47e-08	ENSOCUT00000053854,ENSOCUT00000000007	INPP1	inositol polyphosphate-1-phosphatase [Source:HGNC Symbol;Acc:HGNC:6071] && sp|P49441|INPP_HUMAN Inositol polyphosphate 1-phosphatase OS=Homo sapiens OX=9606 GN=INPP1 PE=1 SV=1 && PF00459:Inositol monophosphatase family	ocu01100:Metabolic pathways; ocu04070:Phosphatidylinositol signaling system; ocu00562:Inositol phosphate metabolism	-	-	-
ENSOCUG00000012997	3625	15.5318	56.2985	-1.86276	DOWN	0.000442746	ENSOCUT00000012990	EPHX3	epoxide hydrolase 3 [Source:HGNC Symbol;Acc:HGNC:23760] && sp|Q9H6B9|EPHX3_HUMAN Epoxide hydrolase 3 OS=Homo sapiens OX=9606 GN=EPHX3 PE=1 SV=1 && PF12697:Alpha/beta hydrolase family	-	GO:0043231~intracellular membrane-bounded organelle	-	-
ENSOCUG00000008775	29468	68.0428	247.714	-1.86145	DOWN	1.12e-08	ENSOCUT00000008778,ENSOCUT00000046778	AUTS2	activator of transcription and developmental regulator AUTS2 [Source:HGNC Symbol;Acc:HGNC:14262] && sp|Q8WXX7|AUTS2_HUMAN Autism susceptibility gene 2 protein OS=Homo sapiens OX=9606 GN=AUTS2 PE=1 SV=1 && PF15336:Autism susceptibility gene 2 protein	-	-	GO:0003682~chromatin binding	GO:0045944~positive regulation of transcription from RNA polymerase II promoter
ENSOCUG00000030478	1112	18.4467	66.31	-1.86035	DOWN	0.0016071	ENSOCUT00000042527	ENSOCUG00000030478	- && - && -	-	-	-	-
ENSOCUG00000011871	81908	10.2201	37.1808	-1.86006	DOWN	0.0092972	ENSOCUT00000011876	KIAA1549	KIAA1549 [Source:HGNC Symbol;Acc:HGNC:22219] && sp|Q9HCM3|K1549_HUMAN UPF0606 protein KIAA1549 OS=Homo sapiens OX=9606 GN=KIAA1549 PE=1 SV=4 && PF12877:Domain of unknown function (DUF3827)	-	-	-	-
ENSOCUG00000012043	25816	15.3461	56.0671	-1.86	DOWN	0.00449217	ENSOCUT00000062262,ENSOCUT00000012045,ENSOCUT00000043899,ENSOCUT00000035196	CAMKK1	calcium/calmodulin dependent protein kinase kinase 1 [Source:HGNC Symbol;Acc:HGNC:1469] && sp|P97756|KKCC1_RAT Calcium/calmodulin-dependent protein kinase kinase 1 OS=Rattus norvegicus OX=10116 GN=Camkk1 PE=1 SV=1 && PF00069:Protein kinase domain	-	-	GO:0004672~protein kinase activity	-
ENSOCUG00000005669	118707	26.0415	94.5677	-1.85956	DOWN	0.00711711	ENSOCUT00000005672,ENSOCUT00000050972,ENSOCUT00000061318	ADGRD1	adhesion G protein-coupled receptor D1 [Source:HGNC Symbol;Acc:HGNC:19893] && sp|A6QLU6|AGRD1_BOVIN Adhesion G-protein coupled receptor D1 OS=Bos taurus OX=9913 GN=ADGRD1 PE=2 SV=1 && PF01825:GPCR proteolysis site, GPS, motif|PF13385:Concanavalin A-like lectin/glucanases superfamily|PF00002:7 transmembrane receptor (Secretin family)	-	GO:0005654~nucleoplasm; GO:0005886~plasma membrane	-	-
ENSOCUG00000006347	25635	19.656	70.7591	-1.85839	DOWN	6.76e-05	ENSOCUT00000006349	ENSOCUG00000006347	- && sp|Q6P1L5|F117B_HUMAN Protein FAM117B OS=Homo sapiens OX=9606 GN=FAM117B PE=1 SV=2 && PF15388:Protein Family FAM117	-	-	-	-
ENSOCUG00000012912	21130	56.3978	204.541	-1.85723	DOWN	5.05e-07	ENSOCUT00000012909,ENSOCUT00000052830,ENSOCUT00000061920,ENSOCUT00000051154	ENSOCUG00000012912	- && sp|O55100|SNG1_MOUSE Synaptogyrin-1 OS=Mus musculus OX=10090 GN=Syngr1 PE=1 SV=2 && -	-	-	-	-
ENSOCUG00000017204	316012	21.8725	79.1251	-1.85632	DOWN	0.0245232	ENSOCUT00000017209,ENSOCUT00000052616,ENSOCUT00000063112,ENSOCUT00000038975	DAB1	DAB adaptor protein 1 [Source:HGNC Symbol;Acc:HGNC:2661] && sp|Q9BGX5|DAB1_MACFA Disabled homolog 1 OS=Macaca fascicularis OX=9541 GN=DAB1 PE=2 SV=1 && PF00640:Phosphotyrosine interaction domain (PTB/PID)	-	-	-	-
ENSOCUG00000001618	70713	37.9168	137.05	-1.8549	DOWN	0.0266152	ENSOCUT00000001618,ENSOCUT00000043087,ENSOCUT00000047833	HGF	hepatocyte growth factor [Source:NCBI gene;Acc:100316908] && sp|Q76BS1|HGF_BOVIN Hepatocyte growth factor OS=Bos taurus OX=9913 GN=HGF PE=2 SV=1 && PF00024:PAN domain|PF00089:Trypsin|PF00051:Kringle domain	ocu05205:Proteoglycans in cancer; ocu04010:MAPK signaling pathway; ocu05200:Pathways in cancer; ocu04014:Ras signaling pathway; ocu04151:PI3K-Akt signaling pathway; ocu04510:Focal adhesion; ocu04015:Rap1 signaling pathway; ocu04020:Calcium signaling pathway; ocu05226:Gastric cancer	-	-	-
ENSOCUG00000022876	4846	30.3154	109.007	-1.8539	DOWN	4.83e-05	ENSOCUT00000030013,ENSOCUT00000050891	TMEM106A	transmembrane protein 106A [Source:HGNC Symbol;Acc:HGNC:28288] && sp|Q96A25|T106A_HUMAN Transmembrane protein 106A OS=Homo sapiens OX=9606 GN=TMEM106A PE=1 SV=1 && PF07092:Protein of unknown function (DUF1356)	-	GO:0005886~plasma membrane	-	GO:0043410~positive regulation of MAPK cascade; GO:0032755~positive regulation of interleukin-6 production
ENSOCUG00000002296	134831	100.892	363.481	-1.84848	DOWN	0.000949562	ENSOCUT00000002296,ENSOCUT00000047824,ENSOCUT00000047106,ENSOCUT00000062186,ENSOCUT00000037839,ENSOCUT00000050483	MYZAP	myocardial zonula adherens protein [Source:HGNC Symbol;Acc:HGNC:43444] && sp|P0CAP1|MYZAP_HUMAN Myocardial zonula adherens protein OS=Homo sapiens OX=9606 GN=MYZAP PE=1 SV=1 && -	-	-	-	GO:0035556~intracellular signal transduction
ENSOCUG00000014000	1049	352.554	1268.19	-1.84836	DOWN	1.35e-18	ENSOCUT00000013993	TAF7	TATA-box binding protein associated factor 7 [Source:HGNC Symbol;Acc:HGNC:11541] && sp|Q6R1L1|TAF7_CRIGR Transcription initiation factor TFIID subunit 7 OS=Cricetulus griseus OX=10029 GN=TAF7 PE=1 SV=1 && PF04658:TAFII55 protein conserved region	-	GO:0005737~cytoplasm	GO:0046982~protein heterodimerization activity; GO:0000976~transcription regulatory region sequence-specific DNA binding	GO:0000122~negative regulation of transcription from RNA polymerase II promoter; GO:0006468~protein phosphorylation
ENSOCUG00000003573	22864	633.842	2278.19	-1.84597	DOWN	9.56e-15	ENSOCUT00000003574,ENSOCUT00000033616,ENSOCUT00000035954,ENSOCUT00000045467,ENSOCUT00000062017,ENSOCUT00000055444,ENSOCUT00000045003	TTYH3	tweety family member 3 [Source:HGNC Symbol;Acc:HGNC:22222] && sp|Q6P5F7|TTYH3_MOUSE Protein tweety homolog 3 OS=Mus musculus OX=10090 GN=Ttyh3 PE=1 SV=1 && -	-	GO:0005886~plasma membrane	-	-
ENSOCUG00000013753	127128	75.1127	269.137	-1.84579	DOWN	3.63e-05	ENSOCUT00000061525,ENSOCUT00000013755,ENSOCUT00000041681,ENSOCUT00000046708	SYTL2	synaptotagmin like 2 [Source:HGNC Symbol;Acc:HGNC:15585] && sp|Q9HCH5|SYTL2_HUMAN Synaptotagmin-like protein 2 OS=Homo sapiens OX=9606 GN=SYTL2 PE=1 SV=3 && PF00168:C2 domain|PF02318:FYVE-type zinc finger	-	-	GO:0031267~small GTPase binding	-
ENSOCUG00000004995	11373	10.8808	39.2201	-1.84212	DOWN	0.00980402	ENSOCUT00000004995	PYROXD2	pyridine nucleotide-disulphide oxidoreductase domain 2 [Source:HGNC Symbol;Acc:HGNC:23517] && sp|Q5RAP5|PYRD2_PONAB Pyridine nucleotide-disulfide oxidoreductase domain-containing protein 2 OS=Pongo abelii OX=9601 GN=PYROXD2 PE=2 SV=1 && PF01593:Flavin containing amine oxidoreductase	-	-	-	GO:0007005~mitochondrion organization
ENSOCUG00000006720	20997	241.129	864.396	-1.84186	DOWN	1.81e-12	ENSOCUT00000027333,ENSOCUT00000050224,ENSOCUT00000006719	FGD2	FYVE, RhoGEF and PH domain containing 2 [Source:HGNC Symbol;Acc:HGNC:3664] && sp|Q7Z6J4|FGD2_HUMAN FYVE, RhoGEF and PH domain-containing protein 2 OS=Homo sapiens OX=9606 GN=FGD2 PE=1 SV=1 && PF01363:FYVE zinc finger|PF00621:RhoGEF domain|PF00169:PH domain	-	GO:0005634~nucleus; GO:0005737~cytoplasm; GO:0005769~early endosome	-	-
ENSOCUG00000013310	9883	106.638	381.08	-1.83632	DOWN	0.000529267	ENSOCUT00000060677,ENSOCUT00000061209,ENSOCUT00000056154,ENSOCUT00000036883,ENSOCUT00000054896,ENSOCUT00000049195,ENSOCUT00000013307,ENSOCUT00000049044,ENSOCUT00000013299,ENSOCUT00000035402	AMT	aminomethyltransferase [Source:HGNC Symbol;Acc:HGNC:473] && sp|P48728|GCST_HUMAN Aminomethyltransferase, mitochondrial OS=Homo sapiens OX=9606 GN=AMT PE=1 SV=1 && PF01571:Aminomethyltransferase folate-binding domain|PF08669:Glycine cleavage T-protein C-terminal barrel domain	ocu01100:Metabolic pathways	GO:0005739~mitochondrion	-	-
ENSOCUG00000011941	66737	257.303	916.963	-1.83085	DOWN	2.13e-15	ENSOCUT00000037505,ENSOCUT00000011940	HVCN1	hydrogen voltage gated channel 1 [Source:HGNC Symbol;Acc:HGNC:28240] && sp|Q96D96|HVCN1_HUMAN Voltage-gated hydrogen channel 1 OS=Homo sapiens OX=9606 GN=HVCN1 PE=1 SV=1 && PF00520:Ion transport protein|PF16799:C-terminal membrane-localisation domain of ion-channel, VCN1	-	GO:0005887~integral component of plasma membrane	GO:0042802~identical protein binding	-
ENSOCUG00000012328	108871	54.1177	192.433	-1.83072	DOWN	0.048614	ENSOCUT00000062090,ENSOCUT00000012331	RNF128	ring finger protein 128 [Source:HGNC Symbol;Acc:HGNC:21153] && sp|Q5RF74|RN128_PONAB E3 ubiquitin-protein ligase RNF128 OS=Pongo abelii OX=9601 GN=RNF128 PE=2 SV=1 && PF13639:Ring finger domain	-	GO:0005794~Golgi apparatus; GO:0005783~endoplasmic reticulum; GO:0005770~late endosome	GO:0061630~ubiquitin protein ligase activity	-
ENSOCUG00000001169	66719	405.395	1437.9	-1.82768	DOWN	8.71e-11	ENSOCUT00000040605,ENSOCUT00000001169	RGS5	regulator of G protein signaling 5 [Source:HGNC Symbol;Acc:HGNC:10001] && sp|O15539|RGS5_HUMAN Regulator of G-protein signaling 5 OS=Homo sapiens OX=9606 GN=RGS5 PE=1 SV=1 && PF00615:Regulator of G protein signaling domain	-	GO:0005737~cytoplasm	-	-
ENSOCUG00000008710	172667	76.399	269.704	-1.82216	DOWN	0.000284605	ENSOCUT00000008720	FAT4	FAT atypical cadherin 4 [Source:HGNC Symbol;Acc:HGNC:23109] && sp|Q6V0I7|FAT4_HUMAN Protocadherin Fat 4 OS=Homo sapiens OX=9606 GN=FAT4 PE=1 SV=2 && PF02210:Laminin G domain|PF00028:Cadherin domain|PF00008:EGF-like domain|PF07645:Calcium-binding EGF domain	-	GO:0005886~plasma membrane; GO:0045177~apical part of cell	-	GO:0007219~Notch signaling pathway
ENSOCUG00000000721	94470	14.0905	49.7433	-1.81953	DOWN	0.00376724	ENSOCUT00000042082,ENSOCUT00000021399,ENSOCUT00000060160,ENSOCUT00000048391	PAMR1	peptidase domain containing associated with muscle regeneration 1 [Source:HGNC Symbol;Acc:HGNC:24554] && sp|Q5RDI1|PAMR1_PONAB Inactive serine protease PAMR1 OS=Pongo abelii OX=9601 GN=PAMR1 PE=2 SV=1 && PF00084:Sushi repeat (SCR repeat)|PF00431:CUB domain|PF00008:EGF-like domain|PF00089:Trypsin	-	-	-	-
ENSOCUG00000014373	89618	674.793	2381.06	-1.8191	DOWN	7.25e-07	ENSOCUT00000054659,ENSOCUT00000053694,ENSOCUT00000014373,ENSOCUT00000057003	C4BPA	complement component 4 binding protein alpha [Source:HGNC Symbol;Acc:HGNC:1325] && sp|P04003|C4BPA_HUMAN C4b-binding protein alpha chain OS=Homo sapiens OX=9606 GN=C4BPA PE=1 SV=2 && PF00084:Sushi repeat (SCR repeat)|PF18453:Oligomerization domain of C4b-binding protein alpha	-	-	-	-
novel.1285	8714	32.8268	115.19	-1.81852	DOWN	0.000155664	-	-	- && O15013.4 RecName: Full=Rho guanine nucleotide exchange factor 10 && PF00621:RhoGEF domain	-	-	-	-
novel.361	5089	48.1139	169.308	-1.81801	DOWN	2.26e-06	-	-	- && P62942.2 RecName: Full=Peptidyl-prolyl cis-trans isomerase FKBP1A; Short=PPIase FKBP1A; AltName: Full=12 kDa FK506-binding protein; Short=12 kDa FKBP; Short=FKBP-12; AltName: Full=Calstabin-1; AltName: Full=FK506-binding protein 1A; Short=FKBP-1A; AltName: Full=Immunophilin FKBP12; AltName: Full=Rotamase >P62943.2 RecName: Full=Peptidyl-prolyl cis-trans isomerase FKBP1A; Short=PPIase FKBP1A;…	-	-	-	-
ENSOCUG00000008823	45461	35.6449	125.693	-1.8155	DOWN	7.03e-08	ENSOCUT00000008825,ENSOCUT00000062842,ENSOCUT00000056298	P2RX7	purinergic receptor P2X 7 [Source:HGNC Symbol;Acc:HGNC:8537] && sp|Q99572|P2RX7_HUMAN P2X purinoceptor 7 OS=Homo sapiens OX=9606 GN=P2RX7 PE=1 SV=4 && PF00864:ATP P2X receptor	ocu04080:Neuroactive ligand-receptor interaction; ocu04020:Calcium signaling pathway	GO:0009897~external side of plasma membrane; GO:0043025~neuronal cell body; GO:0005911~cell-cell junction; GO:0005887~integral component of plasma membrane; GO:0031594~neuromuscular junction	GO:0042802~identical protein binding	GO:0006468~protein phosphorylation; GO:0032755~positive regulation of interleukin-6 production; GO:0016485~protein processing; GO:0007005~mitochondrion organization; GO:0000902~cell morphogenesis
ENSOCUG00000011582	24337	16.4785	57.8134	-1.81031	DOWN	0.000508497	ENSOCUT00000011582,ENSOCUT00000057744	MPP2	membrane palmitoylated protein 2 [Source:HGNC Symbol;Acc:HGNC:7220] && sp|D3ZAA9|MPP2_RAT MAGUK p55 subfamily member 2 OS=Rattus norvegicus OX=10116 GN=Mpp2 PE=1 SV=2 && PF02828:L27 domain|PF00595:PDZ domain|PF00625:Guanylate kinase|PF07653:Variant SH3 domain	-	-	-	-
ENSOCUG00000005253	183627	23.128	81.3113	-1.80202	DOWN	0.00794543	ENSOCUT00000005256,ENSOCUT00000042062,ENSOCUT00000059392	GNAL	G protein subunit alpha L [Source:HGNC Symbol;Acc:HGNC:4388] && sp|P38405|GNAL_HUMAN Guanine nucleotide-binding protein G(olf) subunit alpha OS=Homo sapiens OX=9606 GN=GNAL PE=1 SV=1 && PF00503:G-protein alpha subunit	ocu04728:Dopaminergic synapse; ocu05142:Chagas disease; ocu04020:Calcium signaling pathway; ocu05146:Amoebiasis	-	-	-
ENSOCUG00000001685	59647	738.138	2571.97	-1.80028	DOWN	0.000152446	ENSOCUT00000022234,ENSOCUT00000001685	SLC7A8	Oryctolagus cuniculus solute carrier family 7 member 8 (SLC7A8), mRNA. [Source:RefSeq mRNA;Acc:NM_001082682] && sp|Q9N1Q4|LAT2_RABIT Large neutral amino acids transporter small subunit 2 OS=Oryctolagus cuniculus OX=9986 GN=SLC7A8 PE=1 SV=1 && PF13520:Amino acid permease	-	GO:0005737~cytoplasm; GO:0016323~basolateral plasma membrane; GO:0016324~apical plasma membrane	-	-
ENSOCUG00000016740	320390	33.0444	115.207	-1.80001	DOWN	3.5e-06	ENSOCUT00000025007,ENSOCUT00000059525,ENSOCUT00000039780,ENSOCUT00000057882,ENSOCUT00000060011,ENSOCUT00000039246	DPF3	double PHD fingers 3 [Source:HGNC Symbol;Acc:HGNC:17427] && sp|Q92784|DPF3_HUMAN Zinc finger protein DPF3 OS=Homo sapiens OX=9606 GN=DPF3 PE=1 SV=3 && -	-	-	GO:0008270~zinc ion binding	-
ENSOCUG00000029350	158073	9.03767	31.5664	-1.79679	DOWN	0.0317931	ENSOCUT00000047101,ENSOCUT00000033231	ENSOCUG00000029350	- && - && PF03061:Thioesterase superfamily	-	-	-	-
ENSOCUG00000007848	18344	466.724	1620.42	-1.79453	DOWN	3.89e-16	ENSOCUT00000007847,ENSOCUT00000043359	NR5A1	nuclear receptor subfamily 5 group A member 1 [Source:HGNC Symbol;Acc:HGNC:7983] && sp|Q04752|STF1_BOVIN Steroidogenic factor 1 OS=Bos taurus OX=9913 GN=NR5A1 PE=1 SV=1 && PF00105:Zinc finger, C4 type (two domains)|PF00104:Ligand-binding domain of nuclear hormone receptor	ocu04927:Cortisol synthesis and secretion; ocu04934:Cushing syndrome	GO:0005654~nucleoplasm; GO:0005829~cytosol; GO:0005634~nucleus; GO:0090575~RNA polymerase II transcription factor complex	GO:0000978~RNA polymerase II core promoter proximal region sequence-specific DNA binding; GO:0003682~chromatin binding; GO:0008270~zinc ion binding; GO:0019899~enzyme binding; GO:0005543~phospholipid binding; GO:0043565~sequence-specific DNA binding	GO:0045944~positive regulation of transcription from RNA polymerase II promoter; GO:0010628~positive regulation of gene expression
ENSOCUG00000039164	74018	10.0397	35.0151	-1.79339	DOWN	0.029509	ENSOCUT00000063087	ENSOCUG00000039164	- && - && -	-	-	-	-
ENSOCUG00000016719	6546	332.062	1151.44	-1.79189	DOWN	1.84e-15	ENSOCUT00000016717,ENSOCUT00000042896	ENSOCUG00000016719	- && sp|Q03014|HHEX_HUMAN Hematopoietically-expressed homeobox protein HHEX OS=Homo sapiens OX=9606 GN=HHEX PE=1 SV=1 && PF00046:Homeodomain	-	GO:0005634~nucleus; GO:0005737~cytoplasm	GO:0003682~chromatin binding; GO:0001227~transcriptional repressor activity, RNA polymerase II transcription regulatory region sequence-specific binding; GO:0000977~RNA polymerase II regulatory region sequence-specific DNA binding; GO:0003677~DNA binding; GO:0000981~RNA polymerase II transcription factor activity, sequence-specific DNA binding	GO:0001701~in utero embryonic development; GO:0007219~Notch signaling pathway; GO:0035264~multicellular organism growth; GO:0001570~vasculogenesis
ENSOCUG00000034211	11912	15.2444	52.7777	-1.79153	DOWN	0.0123489	ENSOCUT00000036742,ENSOCUT00000058810	ENSOCUG00000034211	- && sp|Q717R9|CYS1_HUMAN Cystin-1 OS=Homo sapiens OX=9606 GN=CYS1 PE=1 SV=1 && -	-	-	-	-
ENSOCUG00000016252	19332	501.512	1736.83	-1.7912	DOWN	7.68e-19	ENSOCUT00000016251	VSIR	V-set immunoregulatory receptor [Source:HGNC Symbol;Acc:HGNC:30085] && sp|Q9H7M9|VISTA_HUMAN V-type immunoglobulin domain-containing suppressor of T-cell activation OS=Homo sapiens OX=9606 GN=VSIR PE=1 SV=3 && -	ocu04514:Cell adhesion molecules	GO:0005886~plasma membrane	GO:0042802~identical protein binding; GO:0019899~enzyme binding	GO:0010628~positive regulation of gene expression; GO:0030335~positive regulation of cell migration
ENSOCUG00000014747	18162	81.1127	280.735	-1.79039	DOWN	0.0051733	ENSOCUT00000014743	IL13RA2	interleukin 13 receptor subunit alpha 2 [Source:HGNC Symbol;Acc:HGNC:5975] && sp|Q95LF0|I13R2_CANLF Interleukin-13 receptor subunit alpha-2 OS=Canis lupus familiaris OX=9615 GN=IL13RA2 PE=2 SV=1 && PF09240:Interleukin-6 receptor alpha chain, binding	ocu04060:Cytokine-cytokine receptor interaction; ocu04630:JAK-STAT signaling pathway	-	-	-
ENSOCUG00000023078	5147	11.2543	38.5691	-1.78445	DOWN	0.045403	ENSOCUT00000024150,ENSOCUT00000057969	ENSOCUG00000023078	- && sp|Q5RCJ6|CCD9B_PONAB Coiled-coil domain-containing protein 9B OS=Pongo abelii OX=9601 GN=CCDC9B PE=2 SV=1 && PF15266:Domain of unknown function (DUF4594)	-	-	-	-
ENSOCUG00000004460	455638	14.7782	50.6307	-1.78165	DOWN	0.00540496	ENSOCUT00000058081,ENSOCUT00000052469,ENSOCUT00000035998,ENSOCUT00000048109,ENSOCUT00000053699,ENSOCUT00000022302,ENSOCUT00000039090	BNC2	basonuclin 2 [Source:HGNC Symbol;Acc:HGNC:30988] && sp|Q8BMQ3|BNC2_MOUSE Zinc finger protein basonuclin-2 OS=Mus musculus OX=10090 GN=Bnc2 PE=1 SV=3 && -	-	GO:0005654~nucleoplasm; GO:0005634~nucleus; GO:0000785~chromatin	-	GO:0060021~palate development
ENSOCUG00000026074	39524	165.133	567.561	-1.78104	DOWN	0.000103573	ENSOCUT00000029120,ENSOCUT00000039498	ENSOCUG00000026074	- && sp|Q80ZC8|KLRE1_RAT Killer cell lectin-like receptor subfamily E member 1 OS=Rattus norvegicus OX=10116 GN=Klre1 PE=1 SV=1 && PF00059:Lectin C-type domain	-	-	-	-
ENSOCUG00000004686	558932	167.576	575.601	-1.78057	DOWN	9.16e-10	ENSOCUT00000004688	TENM4	teneurin transmembrane protein 4 [Source:HGNC Symbol;Acc:HGNC:29945] && sp|Q6N022|TEN4_HUMAN Teneurin-4 OS=Homo sapiens OX=9606 GN=TENM4 PE=1 SV=2 && -	-	GO:0005634~nucleus; GO:0005737~cytoplasm; GO:0043005~neuron projection; GO:0005887~integral component of plasma membrane	GO:0042803~protein homodimerization activity	-
ENSOCUG00000015026	20885	19.388	66.5634	-1.77981	DOWN	5.43e-05	ENSOCUT00000036208,ENSOCUT00000036830,ENSOCUT00000015025	ENSOCUG00000015026	KIAA1614 [Source:HGNC Symbol;Acc:HGNC:29327] && sp|Q5VZ46|K1614_HUMAN Uncharacterized protein KIAA1614 OS=Homo sapiens OX=9606 GN=KIAA1614 PE=2 SV=3 && PF00595:PDZ domain|PF15737:Domain of unknown function (DUF4685)	-	-	-	-
ENSOCUG00000023708	8091	226.226	777.67	-1.77923	DOWN	0.00128562	ENSOCUT00000014211,ENSOCUT00000034024,ENSOCUT00000056515	ENSOCUG00000023708	- && sp|P14943|EST2_RABIT Cocaine esterase OS=Oryctolagus cuniculus OX=9986 GN=CES2 PE=1 SV=2 && PF00135:Carboxylesterase family	-	-	-	-
ENSOCUG00000007569	21425	449.578	1542.53	-1.77881	DOWN	0.000123895	ENSOCUT00000058445,ENSOCUT00000007570,ENSOCUT00000058796	KEL	Kell metallo-endopeptidase (Kell blood group) [Source:HGNC Symbol;Acc:HGNC:6308] && sp|P23276|KELL_HUMAN Kell blood group glycoprotein OS=Homo sapiens OX=9606 GN=KEL PE=1 SV=2 && PF05649:Peptidase family M13|PF01431:Peptidase family M13	-	-	-	-
ENSOCUG00000025358	84278	119.695	409.487	-1.77733	DOWN	1.4e-08	ENSOCUT00000036678,ENSOCUT00000043638,ENSOCUT00000021423,ENSOCUT00000039919	PROS1	protein S [Source:HGNC Symbol;Acc:HGNC:9456] && sp|P98118|PROS_RABIT Vitamin K-dependent protein S (Fragment) OS=Oryctolagus cuniculus OX=9986 GN=PROS1 PE=2 SV=1 && PF07645:Calcium-binding EGF domain|PF00008:EGF-like domain|PF00594:Vitamin K-dependent carboxylation/gamma-carboxyglutamic (GLA) domain|PF02210:Laminin G domain|PF00054:Laminin G domain	-	-	-	-
ENSOCUG00000039099	1913	12.183	41.6052	-1.77434	DOWN	0.00910405	ENSOCUT00000053762	ENSOCUG00000039099	- && - && PF00096:Zinc finger, C2H2 type	-	-	-	-
ENSOCUG00000017680	12604	5.57441	18.8824	-1.77286	DOWN	0.0415062	ENSOCUT00000017679	INKA2	inka box actin regulator 2 [Source:HGNC Symbol;Acc:HGNC:28045] && sp|Q9NTI7|INKA2_HUMAN PAK4-inhibitor INKA2 OS=Homo sapiens OX=9606 GN=INKA2 PE=1 SV=1 && PF15342:FAM212 family	-	GO:0005654~nucleoplasm	GO:0019901~protein kinase binding	-
ENSOCUG00000003512	13965	984.459	3362.78	-1.77203	DOWN	1.92e-33	ENSOCUT00000041717,ENSOCUT00000058168,ENSOCUT00000003510	MFNG	MFNG O-fucosylpeptide 3-beta-N-acetylglucosaminyltransferase [Source:HGNC Symbol;Acc:HGNC:7038] && sp|O00587|MFNG_HUMAN Beta-1,3-N-acetylglucosaminyltransferase manic fringe OS=Homo sapiens OX=9606 GN=MFNG PE=1 SV=2 && PF02434:Fringe-like	-	-	GO:0016757~transferase activity, transferring glycosyl groups	GO:0032092~positive regulation of protein binding
ENSOCUG00000009330	30540	32.0372	109.535	-1.77199	DOWN	0.000238861	ENSOCUT00000009329	FMO5	flavin containing dimethylaniline monoxygenase 5 [Source:NCBI gene;Acc:100009064] && sp|Q04799|FMO5_RABIT Flavin-containing monooxygenase 5 OS=Oryctolagus cuniculus OX=9986 GN=FMO5 PE=1 SV=2 && PF00743:Flavin-binding monooxygenase-like	ocu01100:Metabolic pathways	GO:0005829~cytosol	-	-
ENSOCUG00000032791	263	94.7122	323.165	-1.77014	DOWN	4.1e-07	ENSOCUT00000051337	ENSOCUG00000032791	- && sp|O79432|ATP6_RABIT ATP synthase subunit a OS=Oryctolagus cuniculus OX=9986 GN=MT-ATP6 PE=3 SV=1 && -	-	-	-	-
ENSOCUG00000022140	14767	19.0146	64.7068	-1.76889	DOWN	0.000554842	ENSOCUT00000056479,ENSOCUT00000022292	SAMD14	sterile alpha motif domain containing 14 [Source:HGNC Symbol;Acc:HGNC:27312] && sp|Q8IZD0|SAM14_HUMAN Sterile alpha motif domain-containing protein 14 OS=Homo sapiens OX=9606 GN=SAMD14 PE=2 SV=2 && PF07647:SAM domain (Sterile alpha motif)	-	-	-	-
ENSOCUG00000016620	5346	28.9471	99.0647	-1.76853	DOWN	0.000171065	ENSOCUT00000016617	ZNF428	zinc finger protein 428 [Source:HGNC Symbol;Acc:HGNC:20804] && sp|Q96B54|ZN428_HUMAN Zinc finger protein 428 OS=Homo sapiens OX=9606 GN=ZNF428 PE=1 SV=2 && -	-	-	-	-
ENSOCUG00000016152	78418	11.5006	38.9712	-1.7682	DOWN	0.0152036	ENSOCUT00000016170	SLC4A8	solute carrier family 4 member 8 [Source:HGNC Symbol;Acc:HGNC:11034] && sp|Q2Y0W8|S4A8_HUMAN Electroneutral sodium bicarbonate exchanger 1 OS=Homo sapiens OX=9606 GN=SLC4A8 PE=1 SV=1 && PF00955:HCO3- transporter family|PF07565:Band 3 cytoplasmic domain	-	GO:0098978~glutamatergic synapse	-	-
ENSOCUG00000001144	71383	157.503	536.679	-1.76748	DOWN	4.28e-06	ENSOCUT00000001143,ENSOCUT00000064128	SLC6A6	solute carrier family 6 member 6 [Source:HGNC Symbol;Acc:HGNC:11052] && sp|P31641|SC6A6_HUMAN Sodium- and chloride-dependent taurine transporter OS=Homo sapiens OX=9606 GN=SLC6A6 PE=1 SV=2 && PF00209:Sodium:neurotransmitter symporter family	-	GO:0016323~basolateral plasma membrane; GO:0005887~integral component of plasma membrane; GO:0016324~apical plasma membrane	-	-
ENSOCUG00000005284	124712	84.3212	287.659	-1.76685	DOWN	6.55e-07	ENSOCUT00000046280,ENSOCUT00000049175,ENSOCUT00000005285,ENSOCUT00000049060,ENSOCUT00000047524	IGSF3	immunoglobulin superfamily member 3 [Source:HGNC Symbol;Acc:HGNC:5950] && sp|Q6ZQA6|IGSF3_MOUSE Immunoglobulin superfamily member 3 OS=Mus musculus OX=10090 GN=Igsf3 PE=1 SV=2 && -	-	-	-	-
ENSOCUG00000017079	478509	218.217	743.073	-1.76511	DOWN	8.43e-13	ENSOCUT00000062033,ENSOCUT00000038686,ENSOCUT00000017075	SNX29	sorting nexin 29 [Source:HGNC Symbol;Acc:HGNC:30542] && sp|Q8TEQ0|SNX29_HUMAN Sorting nexin-29 OS=Homo sapiens OX=9606 GN=SNX29 PE=1 SV=3 && -	-	-	GO:0035091~phosphatidylinositol binding	-
ENSOCUG00000010270	6391	379.557	1288.68	-1.76396	DOWN	6.75e-09	ENSOCUT00000010275,ENSOCUT00000054856,ENSOCUT00000046008	ENSOCUG00000010270	- && sp|Q96LC7|SIG10_HUMAN Sialic acid-binding Ig-like lectin 10 OS=Homo sapiens OX=9606 GN=SIGLEC10 PE=1 SV=3 && PF07686:Immunoglobulin V-set domain|PF13895:Immunoglobulin domain|PF13927:Immunoglobulin domain	-	-	-	-
ENSOCUG00000021108	1392	258.583	878.581	-1.76318	DOWN	3.88e-15	ENSOCUT00000023117	SPIB	Spi-B transcription factor [Source:HGNC Symbol;Acc:HGNC:11242] && sp|Q01892|SPIB_HUMAN Transcription factor Spi-B OS=Homo sapiens OX=9606 GN=SPIB PE=1 SV=1 && PF00178:Ets-domain	-	GO:0005634~nucleus	GO:0003700~transcription factor activity, sequence-specific DNA binding; GO:0043565~sequence-specific DNA binding	-
ENSOCUG00000012456	36002	217.319	737.651	-1.76273	DOWN	1.18e-12	ENSOCUT00000055061,ENSOCUT00000036098,ENSOCUT00000038068,ENSOCUT00000012448,ENSOCUT00000039416	ZNF362	zinc finger protein 362 [Source:HGNC Symbol;Acc:HGNC:18079] && sp|Q5T0B9|ZN362_HUMAN Zinc finger protein 362 OS=Homo sapiens OX=9606 GN=ZNF362 PE=1 SV=1 && -	-	-	-	-
ENSOCUG00000022357	47688	71.9102	243.796	-1.76075	DOWN	9.3e-05	ENSOCUT00000024838	ENSOCUG00000022357	pyruvate dehydrogenase kinase 2 [Source:HGNC Symbol;Acc:HGNC:8810] && sp|Q15119|PDK2_HUMAN [Pyruvate dehydrogenase (acetyl-transferring)] kinase isozyme 2, mitochondrial OS=Homo sapiens OX=9606 GN=PDK2 PE=1 SV=2 && -	-	-	GO:0004672~protein kinase activity	-
ENSOCUG00000016083	183247	670.212	2269.36	-1.75949	DOWN	0.000344261	ENSOCUT00000016088	TGFBR3	transforming growth factor beta receptor 3 [Source:HGNC Symbol;Acc:HGNC:11774] && sp|Q03167|TGBR3_HUMAN Transforming growth factor beta receptor type 3 OS=Homo sapiens OX=9606 GN=TGFBR3 PE=1 SV=3 && PF00100:Zona pellucida-like domain	-	GO:0009897~external side of plasma membrane; GO:0043235~receptor complex	GO:0046332~SMAD binding	GO:0007179~transforming growth factor beta receptor signaling pathway; GO:0030509~BMP signaling pathway; GO:0035556~intracellular signal transduction
ENSOCUG00000021584	4697	231.438	783.418	-1.75904	DOWN	9.21e-11	ENSOCUT00000022109	DOK3	docking protein 3 [Source:HGNC Symbol;Acc:HGNC:24583] && sp|Q7L591|DOK3_HUMAN Docking protein 3 OS=Homo sapiens OX=9606 GN=DOK3 PE=1 SV=2 && PF02174:PTB domain (IRS-1 type)	-	GO:0005737~cytoplasm	-	-
ENSOCUG00000008211	47966	62.8899	211.593	-1.75384	DOWN	4.57e-06	ENSOCUT00000040026,ENSOCUT00000008211,ENSOCUT00000050371	TULP3	TUB like protein 3 [Source:HGNC Symbol;Acc:HGNC:12425] && sp|O88413|TULP3_MOUSE Tubby-related protein 3 OS=Mus musculus OX=10090 GN=Tulp3 PE=1 SV=1 && PF01167:Tub family|PF16322:Tubby N-terminal	-	-	-	-
ENSOCUG00000007432	102171	144.532	486.283	-1.75202	DOWN	0.000896598	ENSOCUT00000007440,ENSOCUT00000060993	ACACB	acetyl-CoA carboxylase beta [Source:HGNC Symbol;Acc:HGNC:85] && sp|O00763|ACACB_HUMAN Acetyl-CoA carboxylase 2 OS=Homo sapiens OX=9606 GN=ACACB PE=1 SV=3 && PF08326:Acetyl-CoA carboxylase, central region|PF00364:Biotin-requiring enzyme|PF02785:Biotin carboxylase C-terminal domain|PF00289:Biotin carboxylase, N-terminal domain|PF02786:Carbamoyl-phosphate synthase L chain, ATP binding domain|PF01039…	ocu01100:Metabolic pathways; ocu04931:Insulin resistance; ocu04152:AMPK signaling pathway	GO:0005739~mitochondrion; GO:0005634~nucleus	GO:0042802~identical protein binding	GO:0010629~negative regulation of gene expression
ENSOCUG00000002157	175959	211.81	712.676	-1.75165	DOWN	1.97e-09	ENSOCUT00000062055,ENSOCUT00000048758,ENSOCUT00000049441,ENSOCUT00000056034,ENSOCUT00000052386,ENSOCUT00000063013,ENSOCUT00000035396,ENSOCUT00000033419,ENSOCUT00000002159	NEO1	neogenin 1 [Source:HGNC Symbol;Acc:HGNC:7754] && sp|P97798|NEO1_MOUSE Neogenin OS=Mus musculus OX=10090 GN=Neo1 PE=1 SV=1 && PF07679:Immunoglobulin I-set domain|PF00041:Fibronectin type III domain|PF06583:Neogenin C-terminus|PF13895:Immunoglobulin domain	ocu04360:Axon guidance; ocu04514:Cell adhesion molecules; ocu04350:TGF-beta signaling pathway	GO:0005887~integral component of plasma membrane	-	-
ENSOCUG00000002260	47145	157.203	528.444	-1.75061	DOWN	2.55e-14	ENSOCUT00000047504,ENSOCUT00000002263	ACSS2	acyl-CoA synthetase short chain family member 2 [Source:HGNC Symbol;Acc:HGNC:15814] && sp|Q9NR19|ACSA_HUMAN Acetyl-coenzyme A synthetase, cytoplasmic OS=Homo sapiens OX=9606 GN=ACSS2 PE=1 SV=1 && PF13193:AMP-binding enzyme C-terminal domain|PF16177:Acetyl-coenzyme A synthetase N-terminus|PF00501:AMP-binding enzyme	ocu01100:Metabolic pathways	-	-	-
novel.152	15185	11.4166	38.649	-1.74953	DOWN	0.00520277	-	-	- && - && -	-	-	-	-
ENSOCUG00000030155	46027	18.6307	62.6583	-1.74858	DOWN	0.000187726	ENSOCUT00000043441	ENSOCUG00000030155	dynein axonemal heavy chain 14 [Source:HGNC Symbol;Acc:HGNC:2945] && sp|Q0VDD8|DYH14_HUMAN Dynein axonemal heavy chain 14 OS=Homo sapiens OX=9606 GN=DNAH14 PE=2 SV=3 && -	-	-	-	-
ENSOCUG00000003498	2217	7.96241	26.4218	-1.74842	DOWN	0.0301743	ENSOCUT00000003496	SPEF1	sperm flagellar 1 [Source:HGNC Symbol;Acc:HGNC:15874] && sp|Q9Y4P9|SPEF1_HUMAN Sperm flagellar protein 1 OS=Homo sapiens OX=9606 GN=SPEF1 PE=1 SV=3 && PF06294:CH-like domain in sperm protein	-	GO:0016323~basolateral plasma membrane; GO:0016324~apical plasma membrane; GO:0005902~microvillus	GO:0008017~microtubule binding	-
ENSOCUG00000011817	19452	19.299	64.5665	-1.74735	DOWN	0.0278503	ENSOCUT00000011816,ENSOCUT00000036234	FBLIM1	filamin binding LIM protein 1 [Source:HGNC Symbol;Acc:HGNC:24686] && sp|Q5REN1|FBLI1_PONAB Filamin-binding LIM protein 1 OS=Pongo abelii OX=9601 GN=FBLIM1 PE=2 SV=1 && PF00412:LIM domain	-	GO:0005737~cytoplasm; GO:0005925~focal adhesion; GO:0001650~fibrillar center; GO:0001725~stress fiber	-	GO:0098609~cell-cell adhesion
ENSOCUG00000022027	386	19.9738	67.2576	-1.74432	DOWN	0.0015219	ENSOCUT00000027348	ENSOCUG00000022027	- && sp|P84097|RHOG_CRICR Rho-related GTP-binding protein RhoG OS=Cricetus cricetus OX=10034 GN=RHOG PE=2 SV=1 && PF00071:Ras family	-	-	-	-
ENSOCUG00000025982	296	19.9096	66.4077	-1.742	DOWN	0.00131978	ENSOCUT00000026766	ENSOCUG00000025982	- && sp|O79435|NU4LM_RABIT NADH-ubiquinone oxidoreductase chain 4L OS=Oryctolagus cuniculus OX=9986 GN=MT-ND4L PE=3 SV=1 && -	-	-	-	-
ENSOCUG00000024825	11096	9.26448	30.5754	-1.73537	DOWN	0.0207951	ENSOCUT00000029789	LRFN1	leucine rich repeat and fibronectin type III domain containing 1 [Source:HGNC Symbol;Acc:HGNC:29290] && sp|Q2WF71|LRFN1_MOUSE Leucine-rich repeat and fibronectin type III domain-containing protein 1 OS=Mus musculus OX=10090 GN=Lrfn1 PE=1 SV=1 && PF13855:Leucine rich repeat|PF00041:Fibronectin type III domain|PF07679:Immunoglobulin I-set domain	-	GO:0009986~cell surface	-	-
ENSOCUG00000000919	99803	39.9517	132.565	-1.73443	DOWN	0.00551303	ENSOCUT00000000920	ENSOCUG00000000919	- && sp|Q8IWK6|AGRA3_HUMAN Adhesion G protein-coupled receptor A3 OS=Homo sapiens OX=9606 GN=ADGRA3 PE=1 SV=2 && PF07679:Immunoglobulin I-set domain|PF13855:Leucine rich repeat	-	-	-	-
novel.334	16286	9.59301	31.7236	-1.7324	DOWN	0.0376367	-	-	- && - && -	-	-	-	-
ENSOCUG00000011097	3212	63.2151	210.413	-1.73217	DOWN	6.26e-07	ENSOCUT00000011093	BMP4	bone morphogenetic protein 4 [Source:HGNC Symbol;Acc:HGNC:1071] && sp|O46576|BMP4_RABIT Bone morphogenetic protein 4 OS=Oryctolagus cuniculus OX=9986 GN=BMP4 PE=2 SV=1 && -	ocu04060:Cytokine-cytokine receptor interaction; ocu05200:Pathways in cancer; ocu04390:Hippo signaling pathway; ocu04350:TGF-beta signaling pathway; ocu04550:Signaling pathways regulating pluripotency of stem cells; ocu05217:Basal cell carcinoma	-	-	GO:0010629~negative regulation of gene expression; GO:0043065~positive regulation of apoptotic process; GO:0008284~positive regulation of cell proliferation; GO:0070374~positive regulation of ERK1 and ERK2 cascade; GO:0043410~positive regulation of MAPK cascade; GO:0001649~osteoblast differentiation; GO:0045669~positive regulation of osteoblast differentiation; GO:0009791~post-embryonic developme…
novel.583	989	23.9924	80.1967	-1.73093	DOWN	0.000374162	-	-	- && - && -	-	-	-	-
ENSOCUG00000029716	57198	122.056	404.961	-1.73073	DOWN	9.98e-06	ENSOCUT00000033288,ENSOCUT00000043208	ARHGEF17	Rho guanine nucleotide exchange factor 17 [Source:HGNC Symbol;Acc:HGNC:21726] && sp|Q96PE2|ARHGH_HUMAN Rho guanine nucleotide exchange factor 17 OS=Homo sapiens OX=9606 GN=ARHGEF17 PE=1 SV=1 && PF00621:RhoGEF domain	-	-	-	-
ENSOCUG00000014798	384719	52.422	173.603	-1.72951	DOWN	2.52e-06	ENSOCUT00000059521,ENSOCUT00000014801,ENSOCUT00000039083,ENSOCUT00000062661	B3GLCT	beta 3-glucosyltransferase [Source:HGNC Symbol;Acc:HGNC:20207] && sp|Q6Y288|B3GLT_HUMAN Beta-1,3-glucosyltransferase OS=Homo sapiens OX=9606 GN=B3GLCT PE=1 SV=2 && PF02434:Fringe-like	-	-	GO:0016757~transferase activity, transferring glycosyl groups	-
ENSOCUG00000008019	5310	231.144	764.519	-1.72585	DOWN	0.00827124	ENSOCUT00000008014	KCNJ8	Oryctolagus cuniculus potassium inwardly rectifying channel subfamily J member 8 (KCNJ8), mRNA. [Source:RefSeq mRNA;Acc:NM_001082140] && sp|Q15842|KCNJ8_HUMAN ATP-sensitive inward rectifier potassium channel 8 OS=Homo sapiens OX=9606 GN=KCNJ8 PE=1 SV=1 && PF17655:Inward rectifier potassium channel C-terminal domain|PF01007:Inward rectifier potassium channel transmembrane domain	-	-	-	GO:0007507~heart development
ENSOCUG00000025591	638	21.0188	68.9861	-1.72573	DOWN	0.00122137	ENSOCUT00000021109	TRDV3	T cell receptor delta variable 3 [Source:HGNC Symbol;Acc:HGNC:12264] && sp|A0JD37|TRDV3_HUMAN T cell receptor delta variable 3 OS=Homo sapiens OX=9606 GN=TRDV3 PE=1 SV=1 && PF07686:Immunoglobulin V-set domain	-	-	-	-
ENSOCUG00000012738	141439	49.0374	161.607	-1.72527	DOWN	1.4e-05	ENSOCUT00000056513,ENSOCUT00000012736	JAZF1	JAZF zinc finger 1 [Source:HGNC Symbol;Acc:HGNC:28917] && sp|Q86VZ6|JAZF1_HUMAN Juxtaposed with another zinc finger protein 1 OS=Homo sapiens OX=9606 GN=JAZF1 PE=1 SV=2 && -	-	-	-	GO:0000122~negative regulation of transcription from RNA polymerase II promoter
ENSOCUG00000002828	9790	997.453	3296.55	-1.72456	DOWN	1.65e-09	ENSOCUT00000062141,ENSOCUT00000002825	IGFBP4	insulin like growth factor binding protein 4 [Source:HGNC Symbol;Acc:HGNC:5473] && sp|P22692|IBP4_HUMAN Insulin-like growth factor-binding protein 4 OS=Homo sapiens OX=9606 GN=IGFBP4 PE=1 SV=2 && PF00086:Thyroglobulin type-1 repeat|PF00219:Insulin-like growth factor binding protein	-	-	-	GO:0043410~positive regulation of MAPK cascade
novel.1307	4137	13.4438	44.8877	-1.72413	DOWN	0.0213261	-	-	- && - && -	-	-	-	-
ENSOCUG00000026741	28501	156.689	515.343	-1.71777	DOWN	6.11e-06	ENSOCUT00000027750	ENSOCUG00000026741	- && sp|Q16566|KCC4_HUMAN Calcium/calmodulin-dependent protein kinase type IV OS=Homo sapiens OX=9606 GN=CAMK4 PE=1 SV=1 && PF00069:Protein kinase domain	-	-	GO:0004672~protein kinase activity	-
ENSOCUG00000026640	86204	383.076	1259.24	-1.71767	DOWN	5.78e-18	ENSOCUT00000034238,ENSOCUT00000027386,ENSOCUT00000059755,ENSOCUT00000034679	SESN3	sestrin 3 [Source:HGNC Symbol;Acc:HGNC:23060] && sp|P58005|SESN3_HUMAN Sestrin-3 OS=Homo sapiens OX=9606 GN=SESN3 PE=1 SV=2 && PF04636:PA26 p53-induced protein (sestrin)	-	GO:0005634~nucleus; GO:0005737~cytoplasm	-	-
ENSOCUG00000000237	8427	48.2386	159.3	-1.71677	DOWN	4.11e-06	ENSOCUT00000039669,ENSOCUT00000000237	TRIM45	tripartite motif containing 45 [Source:HGNC Symbol;Acc:HGNC:19018] && sp|Q9H8W5|TRI45_HUMAN Tripartite motif-containing protein 45 OS=Homo sapiens OX=9606 GN=TRIM45 PE=1 SV=2 && PF00643:B-box zinc finger|PF00630:Filamin/ABP280 repeat|PF13445:RING-type zinc-finger	-	GO:0005737~cytoplasm	GO:0008270~zinc ion binding	-
novel.842	116972	18.1771	59.7594	-1.71535	DOWN	0.00265609	-	-	- && - && -	-	-	-	-
ENSOCUG00000007631	346409	103.155	337.287	-1.7137	DOWN	7.11e-06	ENSOCUT00000007631,ENSOCUT00000034487,ENSOCUT00000042870,ENSOCUT00000053829	GPM6A	glycoprotein M6A [Source:HGNC Symbol;Acc:HGNC:4460] && sp|Q0VD07|GPM6A_BOVIN Neuronal membrane glycoprotein M6-a OS=Bos taurus OX=9913 GN=GPM6A PE=2 SV=1 && PF01275:Myelin proteolipid protein (PLP or lipophilin)	-	GO:0005886~plasma membrane	-	-
ENSOCUG00000039258	192713	7.37117	23.9849	-1.71318	DOWN	0.0358328	ENSOCUT00000025640,ENSOCUT00000045732,ENSOCUT00000052912,ENSOCUT00000057568,ENSOCUT00000035141,ENSOCUT00000050328,ENSOCUT00000064032,ENSOCUT00000052802,ENSOCUT00000058705	ENSOCUG00000039258	- && sp|A0A0K0K1A5|TVB65_HUMAN T cell receptor beta variable 6-5 OS=Homo sapiens OX=9606 GN=TRBV6-5 PE=1 SV=3 && PF07686:Immunoglobulin V-set domain	-	-	-	-
ENSOCUG00000006573	5440	28.397	93.7864	-1.71315	DOWN	0.0114192	ENSOCUT00000006574	SCAMP5	secretory carrier membrane protein 5 [Source:HGNC Symbol;Acc:HGNC:30386] && sp|Q9JKD3|SCAM5_MOUSE Secretory carrier-associated membrane protein 5 OS=Mus musculus OX=10090 GN=Scamp5 PE=1 SV=1 && PF04144:SCAMP family	-	GO:0005886~plasma membrane	GO:0044877~macromolecular complex binding	GO:0034976~response to endoplasmic reticulum stress
ENSOCUG00000012813	22897	26.9202	88.0127	-1.71304	DOWN	0.0337351	ENSOCUT00000012815,ENSOCUT00000056460	ADCK2	aarF domain containing kinase 2 [Source:HGNC Symbol;Acc:HGNC:19039] && sp|Q7Z695|ADCK2_HUMAN Uncharacterized aarF domain-containing protein kinase 2 OS=Homo sapiens OX=9606 GN=ADCK2 PE=1 SV=1 && PF03109:ABC1 family	-	-	-	-
ENSOCUG00000014333	567820	23.61	77.6696	-1.71067	DOWN	0.024356	ENSOCUT00000056500,ENSOCUT00000051718,ENSOCUT00000049399,ENSOCUT00000045891,ENSOCUT00000048213,ENSOCUT00000014331,ENSOCUT00000048903	SLC25A21	solute carrier family 25 member 21 [Source:HGNC Symbol;Acc:HGNC:14411] && sp|A0JN87|ODC_BOVIN Mitochondrial 2-oxodicarboxylate carrier OS=Bos taurus OX=9913 GN=SLC25A21 PE=2 SV=1 && PF00153:Mitochondrial carrier protein	-	-	-	-
ENSOCUG00000021776	36130	218.067	713.216	-1.71064	DOWN	2.07e-06	ENSOCUT00000022631,ENSOCUT00000044816,ENSOCUT00000049297,ENSOCUT00000064079,ENSOCUT00000049454	POU2F2	POU class 2 homeobox 2 [Source:HGNC Symbol;Acc:HGNC:9213] && sp|Q00196|PO2F2_MOUSE POU domain, class 2, transcription factor 2 OS=Mus musculus OX=10090 GN=Pou2f2 PE=2 SV=4 && PF00046:Homeodomain|PF00157:Pou domain - N-terminal to homeobox domain	-	GO:0005634~nucleus	GO:0003677~DNA binding; GO:0000981~RNA polymerase II transcription factor activity, sequence-specific DNA binding	-
ENSOCUG00000003302	50552	12.6169	41.7047	-1.70766	DOWN	0.0152503	ENSOCUT00000003301	ENSOCUG00000003302	- && sp|Q96JE9|MAP6_HUMAN Microtubule-associated protein 6 OS=Homo sapiens OX=9606 GN=MAP6 PE=1 SV=2 && -	-	GO:0005737~cytoplasm	GO:0008017~microtubule binding	-
ENSOCUG00000025973	25176	15.6837	51.2064	-1.7071	DOWN	0.00118639	ENSOCUT00000026528	POPDC3	popeye domain containing 3 [Source:HGNC Symbol;Acc:HGNC:17649] && sp|Q9HBV1|POPD3_HUMAN Popeye domain-containing protein 3 OS=Homo sapiens OX=9606 GN=POPDC3 PE=1 SV=2 && PF04831:Popeye protein conserved region	ocu04024:cAMP signaling pathway; ocu04261:Adrenergic signaling in cardiomyocytes	-	-	-
ENSOCUG00000013333	99893	14.5852	47.5499	-1.7058	DOWN	0.00129265	ENSOCUT00000013329	HS3ST3A1	heparan sulfate-glucosamine 3-sulfotransferase 3A1 [Source:HGNC Symbol;Acc:HGNC:5196] && sp|Q9Y663|HS3SA_HUMAN Heparan sulfate glucosamine 3-O-sulfotransferase 3A1 OS=Homo sapiens OX=9606 GN=HS3ST3A1 PE=1 SV=1 && PF00685:Sulfotransferase domain	-	GO:0005794~Golgi apparatus	-	-
ENSOCUG00000021056	25808	2705.8	8817.74	-1.70418	DOWN	1.07e-13	ENSOCUT00000053967,ENSOCUT00000054898,ENSOCUT00000060209,ENSOCUT00000055546,ENSOCUT00000038481,ENSOCUT00000055095,ENSOCUT00000021641,ENSOCUT00000064497	CSF1R	colony stimulating factor 1 receptor [Source:HGNC Symbol;Acc:HGNC:2433] && sp|P07333|CSF1R_HUMAN Macrophage colony-stimulating factor 1 receptor OS=Homo sapiens OX=9606 GN=CSF1R PE=1 SV=2 && PF07714:Protein tyrosine kinase	ocu04060:Cytokine-cytokine receptor interaction; ocu04010:MAPK signaling pathway; ocu05200:Pathways in cancer; ocu04014:Ras signaling pathway; ocu04151:PI3K-Akt signaling pathway; ocu04015:Rap1 signaling pathway; ocu05221:Acute myeloid leukemia	-	GO:0004712~protein serine/threonine/tyrosine kinase activity	-
ENSOCUG00000037799	11755	26.3216	85.0464	-1.7036	DOWN	0.000799812	ENSOCUT00000060389	ENSOCUG00000037799	- && - && -	-	-	-	-
ENSOCUG00000036497	92575	99.1241	323.016	-1.70126	DOWN	4.53e-08	ENSOCUT00000041403	ENSOCUG00000036497	- && sp|Q99685|MGLL_HUMAN Monoglyceride lipase OS=Homo sapiens OX=9606 GN=MGLL PE=1 SV=2 && PF12146:Serine aminopeptidase, S33	-	-	-	-
ENSOCUG00000021238	9747	26.141	85.2055	-1.70117	DOWN	0.00575334	ENSOCUT00000064392,ENSOCUT00000040057,ENSOCUT00000037696,ENSOCUT00000040935,ENSOCUT00000042123,ENSOCUT00000021407	ENSOCUG00000021238	- && sp|Q8MJZ2|LIRA6_PANTR Leukocyte immunoglobulin-like receptor subfamily A member 6 OS=Pan troglodytes OX=9598 GN=LILRA6 PE=2 SV=1 && PF13895:Immunoglobulin domain	-	-	-	-
ENSOCUG00000016192	1022	44.6181	145.847	-1.70068	DOWN	0.000215175	ENSOCUT00000016180	CYSLTR1	cysteinyl leukotriene receptor 1 [Source:HGNC Symbol;Acc:HGNC:17451] && sp|Q9Y271|CLTR1_HUMAN Cysteinyl leukotriene receptor 1 OS=Homo sapiens OX=9606 GN=CYSLTR1 PE=1 SV=1 && PF00001:7 transmembrane receptor (rhodopsin family)	ocu04080:Neuroactive ligand-receptor interaction; ocu04020:Calcium signaling pathway	GO:0005887~integral component of plasma membrane	-	-
ENSOCUG00000013420	34505	281.783	915.256	-1.70042	DOWN	9.47e-15	ENSOCUT00000002990,ENSOCUT00000013429,ENSOCUT00000050100	ADGRA2	adhesion G protein-coupled receptor A2 [Source:HGNC Symbol;Acc:HGNC:17849] && sp|Q96PE1|AGRA2_HUMAN Adhesion G protein-coupled receptor A2 OS=Homo sapiens OX=9606 GN=ADGRA2 PE=1 SV=2 && PF13855:Leucine rich repeat|PF01825:GPCR proteolysis site, GPS, motif	-	GO:0009986~cell surface; GO:0005886~plasma membrane	-	GO:0090263~positive regulation of canonical Wnt signaling pathway; GO:0007417~central nervous system development
ENSOCUG00000033345	25422	43.4195	140.561	-1.69677	DOWN	0.00254609	ENSOCUT00000038547	ENSOCUG00000033345	- && sp|Q6AYK2|JMJD6_RAT Bifunctional arginine demethylase and lysyl-hydroxylase JMJD6 OS=Rattus norvegicus OX=10116 GN=Jmjd6 PE=2 SV=2 && PF02373:JmjC domain, hydroxylase	-	-	-	-
novel.924	2848	32.264	104.129	-1.6908	DOWN	8.23e-06	-	-	- && - && -	-	-	-	-
novel.206	545	65.9962	212.655	-1.69065	DOWN	6.99e-07	-	-	- && - && -	-	-	-	-
ENSOCUG00000039302	1520	23.7478	76.6813	-1.68925	DOWN	0.000101199	ENSOCUT00000049213	ENSOCUG00000039302	- && - && -	-	-	-	-
ENSOCUG00000007609	330326	152.311	490.578	-1.68803	DOWN	8.73e-09	ENSOCUT00000064731,ENSOCUT00000044616,ENSOCUT00000063792,ENSOCUT00000034722,ENSOCUT00000054809,ENSOCUT00000043998,ENSOCUT00000053169,ENSOCUT00000007608	PBX1	PBX homeobox 1 [Source:HGNC Symbol;Acc:HGNC:8632] && sp|P40424|PBX1_HUMAN Pre-B-cell leukemia transcription factor 1 OS=Homo sapiens OX=9606 GN=PBX1 PE=1 SV=1 && PF03792:PBC domain|PF00046:Homeodomain	ocu04927:Cortisol synthesis and secretion; ocu04934:Cushing syndrome	GO:0005634~nucleus	GO:0003700~transcription factor activity, sequence-specific DNA binding; GO:0003677~DNA binding; GO:0000981~RNA polymerase II transcription factor activity, sequence-specific DNA binding	-
ENSOCUG00000005876	1552	25.243	81.2462	-1.68537	DOWN	0.00225372	ENSOCUT00000005877	ENSOCUG00000005876	- && sp|Q96BV0|ZN775_HUMAN Zinc finger protein 775 OS=Homo sapiens OX=9606 GN=ZNF775 PE=1 SV=2 && PF00096:Zinc finger, C2H2 type	-	-	-	-
ENSOCUG00000006204	30274	113.518	365.064	-1.68414	DOWN	1.66e-08	ENSOCUT00000053532,ENSOCUT00000063865,ENSOCUT00000059997,ENSOCUT00000046668,ENSOCUT00000006202	UBASH3A	ubiquitin associated and SH3 domain containing A [Source:HGNC Symbol;Acc:HGNC:12462] && sp|Q3V3E1|UBS3A_MOUSE Ubiquitin-associated and SH3 domain-containing protein A OS=Mus musculus OX=10090 GN=Ubash3a PE=1 SV=1 && PF14604:Variant SH3 domain|PF00300:Histidine phosphatase superfamily (branch 1)	-	-	-	-
ENSOCUG00000002371	6162	166.191	533.205	-1.68095	DOWN	1.68e-10	ENSOCUT00000002375,ENSOCUT00000040056	SYTL1	synaptotagmin like 1 [Source:HGNC Symbol;Acc:HGNC:15584] && sp|Q8IYJ3|SYTL1_HUMAN Synaptotagmin-like protein 1 OS=Homo sapiens OX=9606 GN=SYTL1 PE=1 SV=1 && PF00168:C2 domain	-	GO:0005886~plasma membrane	GO:0031267~small GTPase binding	-
ENSOCUG00000007492	39897	30.0241	96.3627	-1.68004	DOWN	0.000916616	ENSOCUT00000036269,ENSOCUT00000007494	LMOD1	leiomodin 1 [Source:HGNC Symbol;Acc:HGNC:6647] && sp|Q8BVA4|LMOD1_MOUSE Leiomodin-1 OS=Mus musculus OX=10090 GN=Lmod1 PE=1 SV=1 && PF03250:Tropomodulin	-	-	-	-
novel.1253	5162	12.6402	40.7259	-1.67914	DOWN	0.0066981	-	-	- && Q9P281.3 RecName: Full=BAH and coiled-coil domain-containing protein 1; AltName: Full=Bromo adjacent homology domain-containing protein 2; Short=BAH domain-containing protein 2 && -	-	-	-	-
ENSOCUG00000004314	88585	15.4157	49.6371	-1.67723	DOWN	0.0363735	ENSOCUT00000031476,ENSOCUT00000057266	TRPM1	transient receptor potential cation channel subfamily M member 1 [Source:HGNC Symbol;Acc:HGNC:7146] && sp|Q7Z4N2|TRPM1_HUMAN Transient receptor potential cation channel subfamily M member 1 OS=Homo sapiens OX=9606 GN=TRPM1 PE=1 SV=2 && PF00520:Ion transport protein|PF18139:SLOG in TRPM|PF16519:Tetramerisation domain of TRPM	-	-	-	-
ENSOCUG00000016631	32799	15.9051	51.3251	-1.67695	DOWN	0.00619212	ENSOCUT00000040295,ENSOCUT00000016623,ENSOCUT00000038007	ENSOCUG00000016631	- && sp|A6H8Z2|F221B_HUMAN Protein FAM221B OS=Homo sapiens OX=9606 GN=FAM221B PE=1 SV=2 && PF14753:Protein FAM221A/B	-	-	-	-
ENSOCUG00000000978	16399	328.503	1050.48	-1.67625	DOWN	3.56e-10	ENSOCUT00000000978	LOXL1	lysyl oxidase like 1 [Source:HGNC Symbol;Acc:HGNC:6665] && sp|Q08397|LOXL1_HUMAN Lysyl oxidase homolog 1 OS=Homo sapiens OX=9606 GN=LOXL1 PE=1 SV=2 && PF01186:Lysyl oxidase	-	-	-	-
ENSOCUG00000026751	79851	613.87	1961.41	-1.67509	DOWN	3.35e-21	ENSOCUT00000021380,ENSOCUT00000038146	PLBD1	phospholipase B domain containing 1 [Source:HGNC Symbol;Acc:HGNC:26215] && sp|Q6P4A8|PLBL1_HUMAN Phospholipase B-like 1 OS=Homo sapiens OX=9606 GN=PLBD1 PE=1 SV=2 && PF04916:Phospholipase B	-	-	-	-
ENSOCUG00000035389	22099	55.0172	175.51	-1.67429	DOWN	4.1e-05	ENSOCUT00000052550,ENSOCUT00000061272	ENSOCUG00000035389	- && sp|Q8IWK6|AGRA3_HUMAN Adhesion G protein-coupled receptor A3 OS=Homo sapiens OX=9606 GN=ADGRA3 PE=1 SV=2 && PF00002:7 transmembrane receptor (Secretin family)	-	-	-	-
ENSOCUG00000034454	67775	15.2317	48.7877	-1.67395	DOWN	0.00656649	ENSOCUT00000043583,ENSOCUT00000061262	ENSOCUG00000034454	- && sp|Q8TAD7|OCC1_HUMAN Overexpressed in colon carcinoma 1 protein OS=Homo sapiens OX=9606 GN=OCC1 PE=1 SV=2 && -	-	-	-	-
ENSOCUG00000023490	71610	97.4491	311.821	-1.67368	DOWN	2.79e-05	ENSOCUT00000030276,ENSOCUT00000058090	PRICKLE1	prickle planar cell polarity protein 1 [Source:HGNC Symbol;Acc:HGNC:17019] && sp|Q96MT3|PRIC1_HUMAN Prickle-like protein 1 OS=Homo sapiens OX=9606 GN=PRICKLE1 PE=1 SV=2 && PF00412:LIM domain|PF06297:PET Domain	-	-	GO:0008270~zinc ion binding	-
ENSOCUG00000005165	1357	34.7662	111.413	-1.67343	DOWN	0.0044909	ENSOCUT00000005169	ENSOCUG00000005165	- && sp|P08913|ADA2A_HUMAN Alpha-2A adrenergic receptor OS=Homo sapiens OX=9606 GN=ADRA2A PE=1 SV=4 && PF00001:7 transmembrane receptor (rhodopsin family)	-	-	-	-
ENSOCUG00000016034	26276	851.118	2711.05	-1.67218	DOWN	1.17e-15	ENSOCUT00000016033,ENSOCUT00000034993	OIT3	oncoprotein induced transcript 3 [Source:HGNC Symbol;Acc:HGNC:29953] && sp|Q8WWZ8|OIT3_HUMAN Oncoprotein-induced transcript 3 protein OS=Homo sapiens OX=9606 GN=OIT3 PE=1 SV=2 && PF14670:Coagulation Factor Xa inhibitory site|PF00100:Zona pellucida-like domain	-	-	-	-
ENSOCUG00000003656	111465	65.9423	209.914	-1.67024	DOWN	1.37e-06	ENSOCUT00000062696,ENSOCUT00000027050	CDH2	cadherin 2 [Source:HGNC Symbol;Acc:HGNC:1759] && sp|P19022|CADH2_HUMAN Cadherin-2 OS=Homo sapiens OX=9606 GN=CDH2 PE=1 SV=4 && PF00028:Cadherin domain|PF01049:Cadherin cytoplasmic region|PF08758:Cadherin prodomain like	ocu04514:Cell adhesion molecules; ocu05412:Arrhythmogenic right ventricular cardiomyopathy	GO:0009986~cell surface; GO:0016323~basolateral plasma membrane; GO:0005912~adherens junction; GO:0030054~cell junction; GO:0005887~integral component of plasma membrane; GO:0016324~apical plasma membrane	GO:0042802~identical protein binding; GO:0019901~protein kinase binding; GO:0019903~protein phosphatase binding	GO:0043410~positive regulation of MAPK cascade; GO:0072659~protein localization to plasma membrane
ENSOCUG00000023239	3862	130.566	415.406	-1.66865	DOWN	0.000148421	ENSOCUT00000029972,ENSOCUT00000042690	ADORA3	adenosine A3 receptor [Source:HGNC Symbol;Acc:HGNC:268] && sp|O02667|AA3R_RABIT Adenosine receptor A3 OS=Oryctolagus cuniculus OX=9986 GN=ADORA3 PE=2 SV=1 && PF00001:7 transmembrane receptor (rhodopsin family)	ocu04080:Neuroactive ligand-receptor interaction; ocu04071:Sphingolipid signaling pathway	GO:0005886~plasma membrane	-	GO:0008285~negative regulation of cell proliferation; GO:0030336~negative regulation of cell migration; GO:0032088~negative regulation of NF-kappaB transcription factor activity
ENSOCUG00000002287	3054	161.687	514.26	-1.66524	DOWN	4.58e-10	ENSOCUT00000015481,ENSOCUT00000002285	ENSOCUG00000002287	- && sp|Q8K2Y3|EVA1B_MOUSE Protein eva-1 homolog B OS=Mus musculus OX=10090 GN=Eva1b PE=1 SV=1 && PF14851:FAM176 family	-	-	-	-
ENSOCUG00000002509	41120	73.5765	232.179	-1.66456	DOWN	9.27e-06	ENSOCUT00000002512	RMND1	required for meiotic nuclear division 1 homolog [Source:HGNC Symbol;Acc:HGNC:21176] && sp|Q9NWS8|RMND1_HUMAN Required for meiotic nuclear division protein 1 homolog OS=Homo sapiens OX=9606 GN=RMND1 PE=1 SV=2 && PF02582:Uncharacterised ACR, YagE family COG1723	-	GO:0005739~mitochondrion	-	-
ENSOCUG00000037193	158	7.7356	24.3388	-1.6628	DOWN	0.0436231	ENSOCUT00000035588	IGIP	IgA inducing protein [Source:HGNC Symbol;Acc:HGNC:33847] && sp|A6NJ69|IGIP_HUMAN IgA-inducing protein homolog OS=Homo sapiens OX=9606 GN=IGIP PE=3 SV=1 && -	-	-	-	-
ENSOCUG00000017305	28848	261.804	828.503	-1.66249	DOWN	0.0123489	ENSOCUT00000054513,ENSOCUT00000039926,ENSOCUT00000017305	COQ8A	coenzyme Q8A [Source:HGNC Symbol;Acc:HGNC:16812] && sp|Q8NI60|COQ8A_HUMAN Atypical kinase COQ8A, mitochondrial OS=Homo sapiens OX=9606 GN=COQ8A PE=1 SV=1 && PF03109:ABC1 family	-	GO:0005739~mitochondrion	-	-
ENSOCUG00000003455	108407	10.5165	33.0309	-1.66192	DOWN	0.0218432	ENSOCUT00000043317,ENSOCUT00000003457,ENSOCUT00000050573,ENSOCUT00000039634,ENSOCUT00000042536	SPATA6L	spermatogenesis associated 6 like [Source:HGNC Symbol;Acc:HGNC:25472] && sp|Q8N4H0|SPA6L_HUMAN Spermatogenesis associated 6-like protein OS=Homo sapiens OX=9606 GN=SPATA6L PE=2 SV=2 && PF14909:Spermatogenesis-assoc protein 6	-	-	-	GO:0007283~spermatogenesis
ENSOCUG00000001912	44825	91.6666	289.567	-1.66131	DOWN	0.00055651	ENSOCUT00000001925,ENSOCUT00000042189	PLXNB1	plexin B1 [Source:HGNC Symbol;Acc:HGNC:9103] && sp|O43157|PLXB1_HUMAN Plexin-B1 OS=Homo sapiens OX=9606 GN=PLXNB1 PE=1 SV=3 && PF18020:TIG domain found in plexin|PF01437:Plexin repeat|PF01833:IPT/TIG domain|PF01403:Sema domain|PF17960:TIG domain|PF08337:Plexin cytoplasmic RasGAP domain	ocu04360:Axon guidance	GO:0005886~plasma membrane; GO:0005887~integral component of plasma membrane	-	GO:0043547~positive regulation of GTPase activity; GO:0014068~positive regulation of phosphatidylinositol 3-kinase signaling
ENSOCUG00000002344	8364	19.3363	61.0714	-1.66061	DOWN	0.00504187	ENSOCUT00000002348	SEMA3B	semaphorin 3B [Source:HGNC Symbol;Acc:HGNC:10724] && sp|Q13214|SEM3B_HUMAN Semaphorin-3B OS=Homo sapiens OX=9606 GN=SEMA3B PE=1 SV=1 && PF01403:Sema domain	ocu04360:Axon guidance	-	-	-
ENSOCUG00000021351	473	205.722	648.537	-1.65791	DOWN	2.66e-09	ENSOCUT00000023234	GAPT	GRB2 binding adaptor protein, transmembrane [Source:HGNC Symbol;Acc:HGNC:26588] && sp|Q8N292|GAPT_HUMAN Protein GAPT OS=Homo sapiens OX=9606 GN=GAPT PE=1 SV=1 && PF11770:GRB2-binding adapter (GAPT)	-	GO:0005794~Golgi apparatus; GO:0005886~plasma membrane	-	-
ENSOCUG00000012866	23636	107.662	340.422	-1.65728	DOWN	2.56e-09	ENSOCUT00000012866,ENSOCUT00000044022	TEF	TEF transcription factor, PAR bZIP family member [Source:HGNC Symbol;Acc:HGNC:11722] && sp|P41224|TEF_RAT Thyrotroph embryonic factor OS=Rattus norvegicus OX=10116 GN=Tef PE=1 SV=3 && PF07716:Basic region leucine zipper	-	GO:0005634~nucleus	GO:0003700~transcription factor activity, sequence-specific DNA binding; GO:0043565~sequence-specific DNA binding	GO:0006357~regulation of transcription from RNA polymerase II promoter
ENSOCUG00000013094	1016	22.4959	70.6987	-1.65699	DOWN	0.000313352	ENSOCUT00000013089	GPR160	G protein-coupled receptor 160 [Source:HGNC Symbol;Acc:HGNC:23693] && sp|Q9UJ42|GP160_HUMAN Probable G-protein coupled receptor 160 OS=Homo sapiens OX=9606 GN=GPR160 PE=1 SV=1 && -	-	GO:0005886~plasma membrane; GO:0043235~receptor complex	-	-
ENSOCUG00000030090	2442	559.356	1764.5	-1.65696	DOWN	3.38e-06	ENSOCUT00000036002	ENSOCUG00000030090	- && sp|Q3MHL6|T22D1_BOVIN TSC22 domain family protein 1 OS=Bos taurus OX=9913 GN=TSC22D1 PE=2 SV=1 && PF01166:TSC-22/dip/bun family	-	-	-	GO:0006357~regulation of transcription from RNA polymerase II promoter
ENSOCUG00000028188	2715	61.9773	196.233	-1.6562	DOWN	5.89e-06	ENSOCUT00000033711	MIEF2	mitochondrial elongation factor 2 [Source:HGNC Symbol;Acc:HGNC:17920] && sp|Q96C03|MID49_HUMAN Mitochondrial dynamics protein MID49 OS=Homo sapiens OX=9606 GN=MIEF2 PE=1 SV=1 && -	-	-	-	GO:0007005~mitochondrion organization
ENSOCUG00000024273	68658	20.8651	66.0611	-1.6553	DOWN	0.0021648	ENSOCUT00000026121	SULF2	sulfatase 2 [Source:HGNC Symbol;Acc:HGNC:20392] && sp|Q8IWU5|SULF2_HUMAN Extracellular sulfatase Sulf-2 OS=Homo sapiens OX=9606 GN=SULF2 PE=1 SV=1 && PF12548:Sulfatase protein|PF00884:Sulfatase	-	GO:0005783~endoplasmic reticulum; GO:0009986~cell surface; GO:0005886~plasma membrane	-	GO:0090263~positive regulation of canonical Wnt signaling pathway
ENSOCUG00000032007	994	14.9174	46.9859	-1.65431	DOWN	0.00334212	ENSOCUT00000041684,ENSOCUT00000059978	ENSOCUG00000032007	- && - && -	-	-	-	-
ENSOCUG00000022573	2031	1135.03	3571.84	-1.6537	DOWN	5.56e-08	ENSOCUT00000026174	HLA-DMA	major histocompatibility complex, class II, DM alpha [Source:HGNC Symbol;Acc:HGNC:4934] && sp|P28067|DMA_HUMAN HLA class II histocompatibility antigen, DM alpha chain OS=Homo sapiens OX=9606 GN=HLA-DMA PE=1 SV=1 && PF07654:Immunoglobulin C1-set domain|PF00993:Class II histocompatibility antigen, alpha domain	-	GO:0009986~cell surface	-	-
novel.510	1905	30.5493	96.6239	-1.65289	DOWN	0.00358274	-	-	- && - && -	-	-	-	-
ENSOCUG00000007060	15018	30.09	94.8075	-1.65211	DOWN	0.00798724	ENSOCUT00000033563,ENSOCUT00000007060,ENSOCUT00000059778,ENSOCUT00000043842,ENSOCUT00000053682	DCST1	DC-STAMP domain containing 1 [Source:HGNC Symbol;Acc:HGNC:26539] && sp|Q5T197|DCST1_HUMAN E3 ubiquitin-protein ligase DCST1 OS=Homo sapiens OX=9606 GN=DCST1 PE=1 SV=1 && PF07782:DC-STAMP-like protein	-	-	-	-
ENSOCUG00000014520	47484	2231.44	7009.9	-1.65153	DOWN	2.17e-06	ENSOCUT00000014518	CAV1	Oryctolagus cuniculus caveolin 1, caveolae protein, 22kDa (CAV1), mRNA. [Source:RefSeq mRNA;Acc:NM_001111072] && sp|Q09YN6|CAV1_RABIT Caveolin-1 OS=Oryctolagus cuniculus OX=9986 GN=CAV1 PE=3 SV=1 && PF01146:Caveolin	ocu05205:Proteoglycans in cancer; ocu04510:Focal adhesion; ocu05100:Bacterial invasion of epithelial cells	GO:0005783~endoplasmic reticulum; GO:0048471~perinuclear region of cytoplasm; GO:0005925~focal adhesion; GO:0045121~membrane raft; GO:0005887~integral component of plasma membrane; GO:0005929~cilium; GO:0005768~endosome	GO:0042802~identical protein binding; GO:0019901~protein kinase binding; GO:0044877~macromolecular complex binding; GO:0005102~receptor binding; GO:0051117~ATPase binding; GO:0044325~ion channel binding; GO:0046982~protein heterodimerization activity; GO:0030674~protein binding, bridging; GO:0031267~small GTPase binding	GO:0000122~negative regulation of transcription from RNA polymerase II promoter; GO:0010628~positive regulation of gene expression; GO:0090263~positive regulation of canonical Wnt signaling pathway; GO:0001525~angiogenesis; GO:0030335~positive regulation of cell migration; GO:0033138~positive regulation of peptidyl-serine phosphorylation; GO:0031398~positive regulation of protein ubiquitination; …
ENSOCUG00000023102	5156	37.5703	118.378	-1.65103	DOWN	1e-06	ENSOCUT00000023680	ENSOCUG00000023102	- && sp|Q5RCJ6|CCD9B_PONAB Coiled-coil domain-containing protein 9B OS=Pongo abelii OX=9601 GN=CCDC9B PE=2 SV=1 && PF15266:Domain of unknown function (DUF4594)	-	-	-	-
ENSOCUG00000026260	128344	15.0461	46.9571	-1.64712	DOWN	0.0218553	ENSOCUT00000044523,ENSOCUT00000031669,ENSOCUT00000064295	ENSOCUG00000026260	- && sp|P31661|SC6A8_RABIT Sodium- and chloride-dependent creatine transporter 1 OS=Oryctolagus cuniculus OX=9986 GN=SLC6A8 PE=2 SV=1 && PF00209:Sodium:neurotransmitter symporter family	-	GO:0005887~integral component of plasma membrane	-	-
ENSOCUG00000033895	14268	10.1236	31.3888	-1.6456	DOWN	0.0176778	ENSOCUT00000063508,ENSOCUT00000046782	ENSOCUG00000033895	- && sp|Q5TGY3|AHDC1_HUMAN AT-hook DNA-binding motif-containing protein 1 OS=Homo sapiens OX=9606 GN=AHDC1 PE=1 SV=1 && -	-	-	-	-
ENSOCUG00000007798	6077	141.999	443.556	-1.64247	DOWN	0.00207878	ENSOCUT00000007796,ENSOCUT00000064429	SLC46A1	solute carrier family 46 member 1 [Source:HGNC Symbol;Acc:HGNC:30521] && sp|Q96NT5|PCFT_HUMAN Proton-coupled folate transporter OS=Homo sapiens OX=9606 GN=SLC46A1 PE=1 SV=1 && PF07690:Major Facilitator Superfamily	ocu04978:Mineral absorption; ocu04977:Vitamin digestion and absorption	GO:0005737~cytoplasm; GO:0016323~basolateral plasma membrane; GO:0016324~apical plasma membrane	-	-
ENSOCUG00000005852	26136	8.20701	25.8147	-1.6406	DOWN	0.0456059	ENSOCUT00000005851	CNMD	Oryctolagus cuniculus chondromodulin (CNMD), mRNA. [Source:RefSeq mRNA;Acc:NM_001082040] && sp|O77770|CNMD_RABIT Leukocyte cell-derived chemotaxin 1 OS=Oryctolagus cuniculus OX=9986 GN=CNMD PE=2 SV=1 && PF04089:BRICHOS domain	-	-	-	-
ENSOCUG00000039667	5111	64.7387	202.182	-1.63977	DOWN	1.91e-05	ENSOCUT00000062652	ENSOCUG00000039667	- && sp|P35236|PTN7_HUMAN Tyrosine-protein phosphatase non-receptor type 7 OS=Homo sapiens OX=9606 GN=PTPN7 PE=1 SV=3 && -	-	-	-	-
ENSOCUG00000007962	3045	29.106	90.5172	-1.6394	DOWN	0.000211951	ENSOCUT00000007958,ENSOCUT00000057427,ENSOCUT00000038213	CBX8	chromobox 8 [Source:HGNC Symbol;Acc:HGNC:15962] && sp|Q9HC52|CBX8_HUMAN Chromobox protein homolog 8 OS=Homo sapiens OX=9606 GN=CBX8 PE=1 SV=3 && PF17218:CBX family C-terminal motif	-	GO:0005634~nucleus	-	-
ENSOCUG00000010190	14937	42.6391	132.331	-1.6387	DOWN	0.000309815	ENSOCUT00000010188	ENSOCUG00000010190	acylphosphatase 1 [Source:HGNC Symbol;Acc:HGNC:179] && sp|P56376|ACYP1_MOUSE Acylphosphatase-1 OS=Mus musculus OX=10090 GN=Acyp1 PE=1 SV=2 && PF00708:Acylphosphatase	ocu01100:Metabolic pathways	-	-	-
ENSOCUG00000011389	44815	289.428	902.034	-1.63844	DOWN	2.41e-15	ENSOCUT00000011390	ENSOCUG00000011389	- && sp|Q9UNQ0|ABCG2_HUMAN Broad substrate specificity ATP-binding cassette transporter ABCG2 OS=Homo sapiens OX=9606 GN=ABCG2 PE=1 SV=3 && PF01061:ABC-2 type transporter|PF00005:ABC transporter	-	GO:0005886~plasma membrane	-	-
ENSOCUG00000036612	1577	50.0228	155.385	-1.63719	DOWN	4.45e-06	ENSOCUT00000050847	ENSOCUG00000036612	- && - && -	-	-	-	-
ENSOCUG00000036240	2376	18.4309	57.3285	-1.63709	DOWN	0.0361616	ENSOCUT00000044977,ENSOCUT00000055775	ENSOCUG00000036240	- && - && -	-	-	-	-
ENSOCUG00000017607	37199	65.714	203.85	-1.63432	DOWN	8.54e-08	ENSOCUT00000033688,ENSOCUT00000017605	NMT2	N-myristoyltransferase 2 [Source:HGNC Symbol;Acc:HGNC:7858] && sp|O60551|NMT2_HUMAN Glycylpeptide N-tetradecanoyltransferase 2 OS=Homo sapiens OX=9606 GN=NMT2 PE=1 SV=1 && PF01233:Myristoyl-CoA:protein N-myristoyltransferase, N-terminal domain|PF02799:Myristoyl-CoA:protein N-myristoyltransferase, C-terminal domain	-	GO:0005829~cytosol; GO:0005794~Golgi apparatus; GO:0005886~plasma membrane	-	-
ENSOCUG00000015419	19162	45.2492	139.875	-1.63002	DOWN	0.00342065	ENSOCUT00000015416	NEIL2	nei like DNA glycosylase 2 [Source:HGNC Symbol;Acc:HGNC:18956] && sp|Q969S2|NEIL2_HUMAN Endonuclease 8-like 2 OS=Homo sapiens OX=9606 GN=NEIL2 PE=1 SV=3 && PF06831:Formamidopyrimidine-DNA glycosylase H2TH domain	-	GO:0005654~nucleoplasm; GO:0005737~cytoplasm; GO:0072686~mitotic spindle	GO:0008270~zinc ion binding; GO:0008017~microtubule binding	-
ENSOCUG00000006825	34643	86.0473	265.391	-1.62713	DOWN	3.62e-05	ENSOCUT00000006825	BRMS1L	BRMS1 like transcriptional repressor [Source:HGNC Symbol;Acc:HGNC:20512] && sp|A4FV29|BRM1L_BOVIN Breast cancer metastasis-suppressor 1-like protein OS=Bos taurus OX=9913 GN=BRMS1L PE=2 SV=1 && PF08598:Sds3-like	-	GO:0005634~nucleus	-	-
ENSOCUG00000001432	15709	29.3276	89.8045	-1.62708	DOWN	0.000564014	ENSOCUT00000063121,ENSOCUT00000001432	ENSOCUG00000001432	retinoic acid receptor gamma [Source:HGNC Symbol;Acc:HGNC:9866] && sp|P13631|RARG_HUMAN Retinoic acid receptor gamma OS=Homo sapiens OX=9606 GN=RARG PE=1 SV=1 && PF00104:Ligand-binding domain of nuclear hormone receptor|PF00105:Zinc finger, C4 type (two domains)	-	GO:0005634~nucleus	GO:1990837~sequence-specific double-stranded DNA binding; GO:0008270~zinc ion binding	-
ENSOCUG00000001788	77243	420.206	1296.67	-1.62568	DOWN	2.15e-20	ENSOCUT00000047044,ENSOCUT00000054167,ENSOCUT00000001787,ENSOCUT00000058240	RASGRP1	RAS guanyl releasing protein 1 [Source:HGNC Symbol;Acc:HGNC:9878] && sp|O95267|GRP1_HUMAN RAS guanyl-releasing protein 1 OS=Homo sapiens OX=9606 GN=RASGRP1 PE=1 SV=2 && PF00617:RasGEF domain|PF00130:Phorbol esters/diacylglycerol binding domain (C1 domain)|PF00618:RasGEF N-terminal motif	ocu04010:MAPK signaling pathway; ocu05200:Pathways in cancer; ocu04014:Ras signaling pathway; ocu04660:T cell receptor signaling pathway; ocu05235:PD-L1 expression and PD-1 checkpoint pathway in cancer	-	-	-
ENSOCUG00000015570	278947	455.881	1405.35	-1.62548	DOWN	8.61e-16	ENSOCUT00000015610,ENSOCUT00000042255,ENSOCUT00000062700,ENSOCUT00000064009,ENSOCUT00000053870	FRY	FRY microtubule binding protein [Source:HGNC Symbol;Acc:HGNC:20367] && sp|Q5TBA9|FRY_HUMAN Protein furry homolog OS=Homo sapiens OX=9606 GN=FRY PE=1 SV=1 && PF14222:Cell morphogenesis N-terminal|PF14228:Cell morphogenesis central region|PF14225:Cell morphogenesis C-terminal	-	-	-	GO:0000902~cell morphogenesis
ENSOCUG00000003319	28589	549.355	1692.84	-1.62325	DOWN	0.00054718	ENSOCUT00000035791,ENSOCUT00000040904,ENSOCUT00000059123,ENSOCUT00000003316,ENSOCUT00000051941,ENSOCUT00000056550	ENSOCUG00000003319	- && sp|P06340|DOA_HUMAN HLA class II histocompatibility antigen, DO alpha chain OS=Homo sapiens OX=9606 GN=HLA-DOA PE=1 SV=1 && PF07654:Immunoglobulin C1-set domain|PF00993:Class II histocompatibility antigen, alpha domain	ocu04514:Cell adhesion molecules	-	-	-
novel.327	4430	12.5295	38.558	-1.62212	DOWN	0.014942	-	-	- && - && -	-	-	-	-
ENSOCUG00000007443	109692	134.225	413.648	-1.62186	DOWN	2.83e-07	ENSOCUT00000007445,ENSOCUT00000039317,ENSOCUT00000047751,ENSOCUT00000047995	RAB11FIP4	RAB11 family interacting protein 4 [Source:HGNC Symbol;Acc:HGNC:30267] && sp|Q86YS3|RFIP4_HUMAN Rab11 family-interacting protein 4 OS=Homo sapiens OX=9606 GN=RAB11FIP4 PE=1 SV=1 && -	-	-	-	-
ENSOCUG00000026547	5897	122.712	377.979	-1.62155	DOWN	8.16e-07	ENSOCUT00000064023,ENSOCUT00000026695	CADM4	cell adhesion molecule 4 [Source:HGNC Symbol;Acc:HGNC:30825] && sp|Q8NFZ8|CADM4_HUMAN Cell adhesion molecule 4 OS=Homo sapiens OX=9606 GN=CADM4 PE=1 SV=1 && -	-	-	-	-
ENSOCUG00000012696	35472	40.0925	122.191	-1.61595	DOWN	0.000254937	ENSOCUT00000012694,ENSOCUT00000047360	PAFAH2	platelet activating factor acetylhydrolase 2 [Source:HGNC Symbol;Acc:HGNC:8579] && sp|Q99487|PAFA2_HUMAN Platelet-activating factor acetylhydrolase 2, cytoplasmic OS=Homo sapiens OX=9606 GN=PAFAH2 PE=1 SV=1 && PF03403:Platelet-activating factor acetylhydrolase, isoform II	ocu01100:Metabolic pathways; ocu00565:Ether lipid metabolism	-	-	-
ENSOCUG00000035937	1100	47.8847	146.974	-1.61537	DOWN	0.000305023	ENSOCUT00000050094	ENSOCUG00000035937	- && - && -	-	-	-	-
ENSOCUG00000016289	40236	124.085	379.906	-1.61457	DOWN	0.0438494	ENSOCUT00000016285,ENSOCUT00000034689,ENSOCUT00000035573,ENSOCUT00000052193	HPGD	15-hydroxyprostaglandin dehydrogenase [Source:HGNC Symbol;Acc:HGNC:5154] && sp|P15428|PGDH_HUMAN 15-hydroxyprostaglandin dehydrogenase [NAD(+)] OS=Homo sapiens OX=9606 GN=HPGD PE=1 SV=1 && PF00106:short chain dehydrogenase	-	GO:0005654~nucleoplasm; GO:0005829~cytosol; GO:0016323~basolateral plasma membrane	GO:0042802~identical protein binding	GO:0007179~transforming growth factor beta receptor signaling pathway
novel.369	4514	99.3331	304.513	-1.61413	DOWN	8.09e-11	-	-	- && Q8TAU0.2 RecName: Full=Homeobox protein Nkx-2.3; AltName: Full=Homeobox protein NK-2 homolog C && -	-	-	-	-
ENSOCUG00000006010	11371	2721.86	8326.58	-1.61304	DOWN	1.46e-08	ENSOCUT00000006006	ARHGDIB	Rho GDP dissociation inhibitor beta [Source:HGNC Symbol;Acc:HGNC:679] && sp|Q9TU03|GDIR2_BOVIN Rho GDP-dissociation inhibitor 2 OS=Bos taurus OX=9913 GN=ARHGDIB PE=2 SV=3 && PF02115:RHO protein GDP dissociation inhibitor	-	GO:0005829~cytosol	GO:0031267~small GTPase binding	-
ENSOCUG00000024268	85646	198.389	606.087	-1.61241	DOWN	3.22e-09	ENSOCUT00000021384	IFT140	intraflagellar transport 140 [Source:HGNC Symbol;Acc:HGNC:29077] && sp|E9PY46|IF140_MOUSE Intraflagellar transport protein 140 homolog OS=Mus musculus OX=10090 GN=Ift140 PE=1 SV=1 && -	-	GO:0005813~centrosome; GO:0005814~centriole; GO:0036064~ciliary basal body; GO:0005930~axoneme	-	GO:0007507~heart development; GO:0042733~embryonic digit morphogenesis
ENSOCUG00000022666	51396	607.278	1855.24	-1.612	DOWN	1.4e-05	ENSOCUT00000037021,ENSOCUT00000022897,ENSOCUT00000046571,ENSOCUT00000056639,ENSOCUT00000053418,ENSOCUT00000035219,ENSOCUT00000047140,ENSOCUT00000015787,ENSOCUT00000045597,ENSOCUT00000035830	ENSOCUG00000022666	- && sp|Q5R819|AQP1_PONAB Aquaporin-1 OS=Pongo abelii OX=9601 GN=AQP1 PE=2 SV=3 && -	ocu04080:Neuroactive ligand-receptor interaction; ocu04935:Growth hormone synthesis, secretion and action; ocu04924:Renin secretion	GO:0005886~plasma membrane	-	-
ENSOCUG00000024898	25530	10.5164	32.1958	-1.61047	DOWN	0.0201818	ENSOCUT00000033385	TRMT9B	tRNA methyltransferase 9B (putative) [Source:HGNC Symbol;Acc:HGNC:26725] && sp|Q9P272|TRM9B_HUMAN Probable tRNA methyltransferase 9B OS=Homo sapiens OX=9606 GN=TRMT9B PE=2 SV=3 && PF08241:Methyltransferase domain	-	-	-	-
ENSOCUG00000036137	335	352.44	1076.11	-1.61008	DOWN	1.96e-07	ENSOCUT00000052566	ENSOCUG00000036137	- && sp|P06334|TCC3_MOUSE T-cell receptor gamma chain C region DFL12 OS=Mus musculus OX=10090 PE=1 SV=1 && PF07654:Immunoglobulin C1-set domain	-	-	-	-
ENSOCUG00000013799	110166	670.779	2046.27	-1.60966	DOWN	2.76e-08	ENSOCUT00000013805,ENSOCUT00000053368,ENSOCUT00000062478,ENSOCUT00000062114,ENSOCUT00000044531,ENSOCUT00000057652,ENSOCUT00000056190,ENSOCUT00000041529,ENSOCUT00000048940	UACA	uveal autoantigen with coiled-coil domains and ankyrin repeats [Source:HGNC Symbol;Acc:HGNC:15947] && sp|Q9BZF9|UACA_HUMAN Uveal autoantigen with coiled-coil domains and ankyrin repeats OS=Homo sapiens OX=9606 GN=UACA PE=1 SV=2 && PF12796:Ankyrin repeats (3 copies)	-	-	-	-
novel.1083	4744	49.1531	150.264	-1.60729	DOWN	6.48e-06	-	-	- && P08165.3 RecName: Full=NADPH:adrenodoxin oxidoreductase, mitochondrial; Short=AR; Short=Adrenodoxin reductase; AltName: Full=Ferredoxin--NADP(+) reductase; Short=Ferredoxin reductase; Flags: Precursor && PF07992:Pyridine nucleotide-disulphide oxidoreductase	-	-	-	-
ENSOCUG00000010739	33106	23.3872	71.2173	-1.60703	DOWN	0.0301978	ENSOCUT00000010736	SSPN	Oryctolagus cuniculus sarcospan (SSPN), mRNA. [Source:RefSeq mRNA;Acc:NM_001082050] && sp|P82352|SSPN_RABIT Sarcospan OS=Oryctolagus cuniculus OX=9986 GN=SSPN PE=1 SV=1 && PF04103:CD20-like family	-	GO:0005887~integral component of plasma membrane; GO:0045211~postsynaptic membrane; GO:0030133~transport vesicle	-	-
ENSOCUG00000015921	24284	34.5952	104.931	-1.60697	DOWN	0.0108343	ENSOCUT00000015920	ASB13	ankyrin repeat and SOCS box containing 13 [Source:HGNC Symbol;Acc:HGNC:19765] && sp|Q8WXK3|ASB13_HUMAN Ankyrin repeat and SOCS box protein 13 OS=Homo sapiens OX=9606 GN=ASB13 PE=1 SV=2 && PF12796:Ankyrin repeats (3 copies)|PF13637:Ankyrin repeats (many copies)|PF07525:SOCS box	-	-	-	GO:0016567~protein ubiquitination; GO:0035556~intracellular signal transduction
ENSOCUG00000012349	31741	114.842	349.095	-1.60692	DOWN	1.1e-06	ENSOCUT00000012397	ENSOCUG00000012349	- && sp|Q02388|CO7A1_HUMAN Collagen alpha-1(VII) chain OS=Homo sapiens OX=9606 GN=COL7A1 PE=1 SV=2 && PF00473:Corticotropin-releasing factor family	-	-	-	-
ENSOCUG00000024117	332	508.531	1547.73	-1.60536	DOWN	0.00556536	ENSOCUT00000031446	ENSOCUG00000024117	- && sp|O55142|RL35A_MOUSE 60S ribosomal protein L35a OS=Mus musculus OX=10090 GN=Rpl35a PE=1 SV=2 && PF01247:Ribosomal protein L35Ae	-	-	-	-
ENSOCUG00000034418	1174	19.6096	59.4487	-1.60457	DOWN	0.00150668	ENSOCUT00000059753	ENSOCUG00000034418	- && - && -	-	-	-	-
ENSOCUG00000025081	25953	14.2941	43.437	-1.60438	DOWN	0.0100417	ENSOCUT00000023199	TTLL3	tubulin tyrosine ligase like 3 [Source:HGNC Symbol;Acc:HGNC:24483] && sp|A4Q9E5|TTLL3_MOUSE Tubulin monoglycylase TTLL3 OS=Mus musculus OX=10090 GN=Ttll3 PE=1 SV=1 && PF03133:Tubulin-tyrosine ligase family	-	-	-	-
ENSOCUG00000000877	1352	30.4525	93.2836	-1.60368	DOWN	0.0305586	ENSOCUT00000000877	ENSOCUG00000000877	- && sp|Q8IX19|MCEM1_HUMAN Mast cell-expressed membrane protein 1 OS=Homo sapiens OX=9606 GN=MCEMP1 PE=1 SV=1 && -	-	-	-	-
ENSOCUG00000009329	33390	349.089	1059.94	-1.60283	DOWN	8.58e-11	ENSOCUT00000009330,ENSOCUT00000046582	NR1D2	nuclear receptor subfamily 1 group D member 2 [Source:HGNC Symbol;Acc:HGNC:7963] && sp|Q14995|NR1D2_HUMAN Nuclear receptor subfamily 1 group D member 2 OS=Homo sapiens OX=9606 GN=NR1D2 PE=1 SV=3 && -	-	GO:0005634~nucleus	GO:0003700~transcription factor activity, sequence-specific DNA binding; GO:0008270~zinc ion binding; GO:0043565~sequence-specific DNA binding	-
ENSOCUG00000026378	75295	137.619	418.242	-1.6026	DOWN	1.8e-05	ENSOCUT00000025051,ENSOCUT00000063790,ENSOCUT00000049530	GDPD5	glycerophosphodiester phosphodiesterase domain containing 5 [Source:HGNC Symbol;Acc:HGNC:28804] && sp|Q8WTR4|GDPD5_HUMAN Glycerophosphodiester phosphodiesterase domain-containing protein 5 OS=Homo sapiens OX=9606 GN=GDPD5 PE=1 SV=2 && PF03009:Glycerophosphoryl diester phosphodiesterase family	-	-	-	-
ENSOCUG00000006678	82325	29.7152	89.5721	-1.60001	DOWN	0.00652621	ENSOCUT00000026821,ENSOCUT00000063191	JAM2	junctional adhesion molecule 2 [Source:HGNC Symbol;Acc:HGNC:14686] && sp|P57087|JAM2_HUMAN Junctional adhesion molecule B OS=Homo sapiens OX=9606 GN=JAM2 PE=1 SV=1 && PF13927:Immunoglobulin domain|PF07686:Immunoglobulin V-set domain	ocu04514:Cell adhesion molecules; ocu04530:Tight junction	GO:0009986~cell surface; GO:0005887~integral component of plasma membrane	GO:0005178~integrin binding	-
ENSOCUG00000002994	123967	61.7467	187.981	-1.598	DOWN	1.49e-05	ENSOCUT00000002991	CCDC3	coiled-coil domain containing 3 [Source:HGNC Symbol;Acc:HGNC:23813] && sp|Q9D6Y1|CCDC3_MOUSE Coiled-coil domain-containing protein 3 OS=Mus musculus OX=10090 GN=Ccdc3 PE=1 SV=1 && -	-	GO:0005783~endoplasmic reticulum	-	GO:0010629~negative regulation of gene expression
ENSOCUG00000017494	18657	152.081	460.047	-1.59739	DOWN	9.71e-08	ENSOCUT00000017503	ENSOCUG00000017494	- && sp|Q9UBG0|MRC2_HUMAN C-type mannose receptor 2 OS=Homo sapiens OX=9606 GN=MRC2 PE=1 SV=2 && -	-	-	-	-
ENSOCUG00000037760	11912	36.8738	110.98	-1.59509	DOWN	4.48e-06	ENSOCUT00000044217,ENSOCUT00000039442	ENSOCUG00000037760	- && - && -	-	-	-	-
ENSOCUG00000004863	103812	11.9382	36.497	-1.59306	DOWN	0.0363619	ENSOCUT00000004863,ENSOCUT00000054283	IQSEC3	IQ motif and Sec7 domain ArfGEF 3 [Source:HGNC Symbol;Acc:HGNC:29193] && sp|Q9UPP2|IQEC3_HUMAN IQ motif and SEC7 domain-containing protein 3 OS=Homo sapiens OX=9606 GN=IQSEC3 PE=2 SV=3 && PF01369:Sec7 domain|PF16453:PH domain	-	GO:0005654~nucleoplasm; GO:0005829~cytosol	-	-
ENSOCUG00000036909	9763	109.865	330.929	-1.59133	DOWN	0.0209457	ENSOCUT00000058584,ENSOCUT00000046014	ENSOCUG00000036909	- && sp|P05452|TETN_HUMAN Tetranectin OS=Homo sapiens OX=9606 GN=CLEC3B PE=1 SV=3 && -	-	-	-	-
ENSOCUG00000009724	17007	91.0889	274.093	-1.59121	DOWN	1.07e-07	ENSOCUT00000050772,ENSOCUT00000009724	FAIM	Fas apoptotic inhibitory molecule [Source:HGNC Symbol;Acc:HGNC:18703] && sp|Q0IIF6|FAIM1_BOVIN Fas apoptotic inhibitory molecule 1 OS=Bos taurus OX=9913 GN=FAIM PE=2 SV=1 && PF06905:Fas apoptotic inhibitory molecule (FAIM1)	-	-	-	-
novel.385	5332	25.4696	77.2707	-1.5912	DOWN	0.0030631	-	-	- && - && -	-	-	-	-
ENSOCUG00000024296	70832	15.3568	46.0117	-1.59094	DOWN	0.0166077	ENSOCUT00000027280	ENSOCUG00000024296	- && sp|Q9C0K0|BC11B_HUMAN B-cell lymphoma/leukemia 11B OS=Homo sapiens OX=9606 GN=BCL11B PE=1 SV=1 && PF00096:Zinc finger, C2H2 type	-	-	-	-
ENSOCUG00000013388	87685	335.602	1010.46	-1.58976	DOWN	3.76e-09	ENSOCUT00000054676,ENSOCUT00000013393	ULK2	unc-51 like autophagy activating kinase 2 [Source:HGNC Symbol;Acc:HGNC:13480] && sp|Q8IYT8|ULK2_HUMAN Serine/threonine-protein kinase ULK2 OS=Homo sapiens OX=9606 GN=ULK2 PE=1 SV=3 && -	ocu04150:mTOR signaling pathway	-	GO:0004674~protein serine/threonine kinase activity	-
ENSOCUG00000024471	168859	22.3761	67.2988	-1.58941	DOWN	0.00808989	ENSOCUT00000031879	ENSOCUG00000024471	- && sp|O14511|NRG2_HUMAN Pro-neuregulin-2, membrane-bound isoform OS=Homo sapiens OX=9606 GN=NRG2 PE=1 SV=1 && PF07679:Immunoglobulin I-set domain	-	-	GO:0005102~receptor binding	-
ENSOCUG00000016636	22158	89.1514	267.637	-1.58796	DOWN	1.87e-05	ENSOCUT00000049489,ENSOCUT00000028228,ENSOCUT00000051648,ENSOCUT00000059771	TMEM8B	transmembrane protein 8B [Source:HGNC Symbol;Acc:HGNC:21427] && sp|A6NDV4|TMM8B_HUMAN Transmembrane protein 8B OS=Homo sapiens OX=9606 GN=TMEM8B PE=1 SV=2 && PF12036:Protein of unknown function (DUF3522)	-	GO:0005886~plasma membrane	-	-
ENSOCUG00000011604	7715	28.34	84.4378	-1.58658	DOWN	0.012317	ENSOCUT00000011600	ESM1	endothelial cell specific molecule 1 [Source:HGNC Symbol;Acc:HGNC:3466] && sp|Q9QYY7|ESM1_MOUSE Endothelial cell-specific molecule 1 OS=Mus musculus OX=10090 GN=Esm1 PE=2 SV=1 && PF00219:Insulin-like growth factor binding protein	-	-	GO:0005178~integrin binding	GO:0008284~positive regulation of cell proliferation
ENSOCUG00000035361	206	12.0168	36.0998	-1.58624	DOWN	0.00898952	ENSOCUT00000041797	ENSOCUG00000035361	- && - && -	-	-	-	-
ENSOCUG00000002380	6390	196.438	588.687	-1.58396	DOWN	4.67e-17	ENSOCUT00000059652,ENSOCUT00000002381,ENSOCUT00000062491	NIT1	nitrilase 1 [Source:HGNC Symbol;Acc:HGNC:7828] && sp|Q86X76|NIT1_HUMAN Deaminated glutathione amidase OS=Homo sapiens OX=9606 GN=NIT1 PE=1 SV=2 && PF00795:Carbon-nitrogen hydrolase	-	GO:0005739~mitochondrion	-	-
ENSOCUG00000004829	320476	30.5101	90.6569	-1.58296	DOWN	0.00701289	ENSOCUT00000004827,ENSOCUT00000048759	ESR1	estrogen receptor 1 [Source:HGNC Symbol;Acc:HGNC:3467] && sp|Q53AD2|ESR1_FELCA Estrogen receptor OS=Felis catus OX=9685 GN=ESR1 PE=2 SV=1 && PF12743:Oestrogen-type nuclear receptor final C-terminal|PF00104:Ligand-binding domain of nuclear hormone receptor|PF00105:Zinc finger, C4 type (two domains)|PF02159:Oestrogen receptor	ocu05205:Proteoglycans in cancer; ocu05200:Pathways in cancer	GO:0005634~nucleus; GO:0005737~cytoplasm; GO:0005667~transcription factor complex; GO:0005886~plasma membrane	GO:0042802~identical protein binding; GO:0001228~transcriptional activator activity, RNA polymerase II transcription regulatory region sequence-specific binding; GO:0019901~protein kinase binding; GO:0003682~chromatin binding; GO:0003677~DNA binding; GO:0008270~zinc ion binding; GO:0051117~ATPase binding	GO:0000122~negative regulation of transcription from RNA polymerase II promoter; GO:0043433~negative regulation of sequence-specific DNA binding transcription factor activity; GO:0051091~positive regulation of sequence-specific DNA binding transcription factor activity
ENSOCUG00000004941	1864	11.4166	34.4308	-1.58245	DOWN	0.0155792	ENSOCUT00000004939	ENSOCUG00000004941	- && sp|Q6ZMS4|ZN852_HUMAN Zinc finger protein 852 OS=Homo sapiens OX=9606 GN=ZNF852 PE=1 SV=4 && PF00096:Zinc finger, C2H2 type	-	-	-	-
ENSOCUG00000003722	246355	69.2766	207.839	-1.58113	DOWN	0.00300914	ENSOCUT00000003722,ENSOCUT00000035027	ANGPT1	angiopoietin 1 [Source:HGNC Symbol;Acc:HGNC:484] && sp|Q15389|ANGP1_HUMAN Angiopoietin-1 OS=Homo sapiens OX=9606 GN=ANGPT1 PE=1 SV=2 && PF00147:Fibrinogen beta and gamma chains, C-terminal globular domain	ocu04010:MAPK signaling pathway; ocu04014:Ras signaling pathway; ocu04151:PI3K-Akt signaling pathway; ocu04015:Rap1 signaling pathway	-	GO:0030971~receptor tyrosine kinase binding	GO:0001525~angiogenesis
ENSOCUG00000024395	1220	98.6889	294.908	-1.58112	DOWN	9.67e-09	ENSOCUT00000031262	ENSOCUG00000024395	- && sp|O00398|P2Y10_HUMAN Putative P2Y purinoceptor 10 OS=Homo sapiens OX=9606 GN=P2RY10 PE=2 SV=1 && PF00001:7 transmembrane receptor (rhodopsin family)	ocu04080:Neuroactive ligand-receptor interaction	-	-	-
ENSOCUG00000003137	389984	56.1727	167.398	-1.57895	DOWN	5.19e-06	ENSOCUT00000036068,ENSOCUT00000052671,ENSOCUT00000003136,ENSOCUT00000034364,ENSOCUT00000056420	NR3C2	nuclear receptor subfamily 3 group C member 2 [Source:HGNC Symbol;Acc:HGNC:7979] && sp|Q3YC04|MCR_AOTNA Mineralocorticoid receptor OS=Aotus nancymaae OX=37293 GN=NR3C2 PE=2 SV=1 && PF00105:Zinc finger, C4 type (two domains)|PF00104:Ligand-binding domain of nuclear hormone receptor	ocu04960:Aldosterone-regulated sodium reabsorption	GO:0005654~nucleoplasm; GO:0005634~nucleus; GO:0043235~receptor complex	GO:1990837~sequence-specific double-stranded DNA binding; GO:0003700~transcription factor activity, sequence-specific DNA binding; GO:0008270~zinc ion binding; GO:0043565~sequence-specific DNA binding	-
ENSOCUG00000005233	61235	285.987	854.884	-1.57883	DOWN	6.39e-07	ENSOCUT00000005231	ETV5	ETS variant transcription factor 5 [Source:HGNC Symbol;Acc:HGNC:3494] && sp|Q9CXC9|ETV5_MOUSE ETS translocation variant 5 OS=Mus musculus OX=10090 GN=Etv5 PE=2 SV=1 && PF04621:PEA3 subfamily ETS-domain transcription factor N terminal domain|PF00178:Ets-domain	ocu05215:Prostate cancer	GO:0005654~nucleoplasm	GO:0001228~transcriptional activator activity, RNA polymerase II transcription regulatory region sequence-specific binding; GO:0000977~RNA polymerase II regulatory region sequence-specific DNA binding	GO:0000122~negative regulation of transcription from RNA polymerase II promoter
ENSOCUG00000027452	9428	253.218	756.335	-1.57775	DOWN	4.3e-07	ENSOCUT00000023464	ENSOCUG00000027452	- && sp|Q9Y257|KCNK6_HUMAN Potassium channel subfamily K member 6 OS=Homo sapiens OX=9606 GN=KCNK6 PE=1 SV=1 && PF07885:Ion channel	-	-	-	-
ENSOCUG00000015162	2377	603.063	1799.61	-1.57752	DOWN	1.74e-07	ENSOCUT00000015157	MFAP4	microfibril associated protein 4 [Source:HGNC Symbol;Acc:HGNC:7035] && sp|P55083|MFAP4_HUMAN Microfibril-associated glycoprotein 4 OS=Homo sapiens OX=9606 GN=MFAP4 PE=1 SV=2 && PF00147:Fibrinogen beta and gamma chains, C-terminal globular domain	-	-	-	-
ENSOCUG00000026517	59793	31.9961	94.9339	-1.57697	DOWN	0.000624749	ENSOCUT00000023934	RAI2	retinoic acid induced 2 [Source:HGNC Symbol;Acc:HGNC:9835] && sp|Q9Y5P3|RAI2_HUMAN Retinoic acid-induced protein 2 OS=Homo sapiens OX=9606 GN=RAI2 PE=1 SV=2 && PF15279:Sine oculis-binding protein	-	-	-	-
ENSOCUG00000014234	5601	85.4013	255.092	-1.57684	DOWN	5.57e-05	ENSOCUT00000014232	RFXAP	regulatory factor X associated protein [Source:HGNC Symbol;Acc:HGNC:9988] && sp|O00287|RFXAP_HUMAN Regulatory factor X-associated protein OS=Homo sapiens OX=9606 GN=RFXAP PE=1 SV=1 && PF15289:Regulatory factor X-associated C-terminal binding domain	-	GO:0016607~nuclear speck; GO:0090575~RNA polymerase II transcription factor complex	GO:0001228~transcriptional activator activity, RNA polymerase II transcription regulatory region sequence-specific binding; GO:0000977~RNA polymerase II regulatory region sequence-specific DNA binding	-
ENSOCUG00000031663	42320	63.7741	190.63	-1.57658	DOWN	4.3e-06	ENSOCUT00000017513	MRC2	mannose receptor C type 2 [Source:HGNC Symbol;Acc:HGNC:16875] && sp|Q9UBG0|MRC2_HUMAN C-type mannose receptor 2 OS=Homo sapiens OX=9606 GN=MRC2 PE=1 SV=2 && PF00059:Lectin C-type domain|PF00040:Fibronectin type II domain	-	-	GO:0005518~collagen binding	-
ENSOCUG00000009564	14589	11.9151	35.3029	-1.57561	DOWN	0.0299217	ENSOCUT00000009563,ENSOCUT00000034055	ST6GALNAC2	ST6 N-acetylgalactosaminide alpha-2,6-sialyltransferase 2 [Source:HGNC Symbol;Acc:HGNC:10867] && sp|Q9UJ37|SIA7B_HUMAN Alpha-N-acetylgalactosaminide alpha-2,6-sialyltransferase 2 OS=Homo sapiens OX=9606 GN=ST6GALNAC2 PE=1 SV=1 && PF00777:Glycosyltransferase family 29 (sialyltransferase)	ocu01100:Metabolic pathways	GO:0005794~Golgi apparatus	-	GO:0006486~protein glycosylation
ENSOCUG00000029226	1229	16.959	50.0033	-1.57538	DOWN	0.0132136	ENSOCUT00000033723	ZFP2	ZFP2 zinc finger protein [Source:HGNC Symbol;Acc:HGNC:26138] && - && PF00096:Zinc finger, C2H2 type	-	-	-	-
ENSOCUG00000005968	1148	101.262	302.547	-1.57455	DOWN	3.36e-06	ENSOCUT00000005966	P2RY8	P2Y receptor family member 8 [Source:HGNC Symbol;Acc:HGNC:15524] && sp|Q86VZ1|P2RY8_HUMAN P2Y purinoceptor 8 OS=Homo sapiens OX=9606 GN=P2RY8 PE=1 SV=1 && PF00001:7 transmembrane receptor (rhodopsin family)	ocu04080:Neuroactive ligand-receptor interaction	-	-	-
ENSOCUG00000010507	76215	19.4111	58.1208	-1.5744	DOWN	0.00295014	ENSOCUT00000010505	NPR3	natriuretic peptide receptor 3 [Source:HGNC Symbol;Acc:HGNC:7945] && sp|P70180|ANPRC_MOUSE Atrial natriuretic peptide receptor 3 OS=Mus musculus OX=10090 GN=Npr3 PE=1 SV=3 && PF01094:Receptor family ligand binding region	-	GO:0032991~macromolecular complex	GO:0042803~protein homodimerization activity	GO:0008217~regulation of blood pressure
ENSOCUG00000000997	2566	42.4516	127.087	-1.57389	DOWN	3.41e-05	ENSOCUT00000000996	SUOX	sulfite oxidase [Source:HGNC Symbol;Acc:HGNC:11460] && sp|P51687|SUOX_HUMAN Sulfite oxidase, mitochondrial OS=Homo sapiens OX=9606 GN=SUOX PE=1 SV=2 && PF03404:Mo-co oxidoreductase dimerisation domain|PF00174:Oxidoreductase molybdopterin binding domain|PF00173:Cytochrome b5-like Heme/Steroid binding domain	ocu01100:Metabolic pathways	-	-	-
ENSOCUG00000013421	73973	9.25017	27.7484	-1.57302	DOWN	0.0468552	ENSOCUT00000013431,ENSOCUT00000063249	CCDC175	coiled-coil domain containing 175 [Source:HGNC Symbol;Acc:HGNC:19847] && sp|P0C221|CC175_HUMAN Coiled-coil domain-containing protein 175 OS=Homo sapiens OX=9606 GN=CCDC175 PE=4 SV=2 && -	-	-	-	-
novel.1045	1693	126.574	376.198	-1.57301	DOWN	2.25e-07	-	-	- && B2RXS4.1 RecName: Full=Plexin-B2; Flags: Precursor && -	-	-	-	-
ENSOCUG00000007489	2831	16.1499	48.2583	-1.57149	DOWN	0.00734382	ENSOCUT00000007487	SHISA4	shisa family member 4 [Source:HGNC Symbol;Acc:HGNC:27139] && sp|Q96DD7|SHSA4_HUMAN Protein shisa-4 OS=Homo sapiens OX=9606 GN=SHISA4 PE=1 SV=3 && PF13908:Wnt and FGF inhibitory regulator	-	-	-	-
ENSOCUG00000016996	18369	80.5446	239.023	-1.5703	DOWN	0.00606744	ENSOCUT00000016993	CEP68	centrosomal protein 68 [Source:HGNC Symbol;Acc:HGNC:29076] && sp|Q5RCQ2|CEP68_PONAB Centrosomal protein of 68 kDa OS=Pongo abelii OX=9601 GN=CEP68 PE=2 SV=1 && -	-	GO:0005654~nucleoplasm; GO:0005829~cytosol; GO:0034451~centriolar satellite; GO:0030054~cell junction	GO:0019901~protein kinase binding; GO:0019904~protein domain specific binding	-
novel.1145	6033	58.2357	172.969	-1.56931	DOWN	0.000754614	-	-	- && Q14781.2 RecName: Full=Chromobox protein homolog 2 && PF17218:CBX family C-terminal motif	-	-	-	-
ENSOCUG00000002052	51969	94.6877	280.551	-1.56697	DOWN	0.000140853	ENSOCUT00000002059	LRP4	LDL receptor related protein 4 [Source:HGNC Symbol;Acc:HGNC:6696] && sp|O75096|LRP4_HUMAN Low-density lipoprotein receptor-related protein 4 OS=Homo sapiens OX=9606 GN=LRP4 PE=1 SV=4 && PF00057:Low-density lipoprotein receptor domain class A|PF14670:Coagulation Factor Xa inhibitory site|PF00058:Low-density lipoprotein receptor repeat class B	-	GO:0009986~cell surface; GO:0005886~plasma membrane; GO:0031594~neuromuscular junction	GO:0042803~protein homodimerization activity; GO:0030971~receptor tyrosine kinase binding	GO:0050731~positive regulation of peptidyl-tyrosine phosphorylation; GO:0042733~embryonic digit morphogenesis; GO:0001822~kidney development
ENSOCUG00000007013	3688	78.0002	231.346	-1.5664	DOWN	2.66e-08	ENSOCUT00000007011	SLC16A13	solute carrier family 16 member 13 [Source:HGNC Symbol;Acc:HGNC:31037] && sp|Q17QR6|MOT13_BOVIN Monocarboxylate transporter 13 OS=Bos taurus OX=9913 GN=SLC16A13 PE=2 SV=1 && PF07690:Major Facilitator Superfamily	-	GO:0005829~cytosol; GO:0005794~Golgi apparatus	-	-
ENSOCUG00000002173	15781	44.0697	130.614	-1.56634	DOWN	0.00592434	ENSOCUT00000063144,ENSOCUT00000033505,ENSOCUT00000002177,ENSOCUT00000035452	PYGM	Oryctolagus cuniculus glycogen phosphorylase, muscle associated (PYGM), mRNA. [Source:RefSeq mRNA;Acc:NM_001082184] && sp|P00489|PYGM_RABIT Glycogen phosphorylase, muscle form OS=Oryctolagus cuniculus OX=9986 GN=PYGM PE=1 SV=3 && PF00343:Carbohydrate phosphorylase	ocu01100:Metabolic pathways; ocu04931:Insulin resistance	-	-	-
ENSOCUG00000028039	9802	50.221	149.111	-1.56512	DOWN	5.95e-06	ENSOCUT00000031929	CHGB	chromogranin B [Source:HGNC Symbol;Acc:HGNC:1930] && sp|P05060|SCG1_HUMAN Secretogranin-1 OS=Homo sapiens OX=9606 GN=CHGB PE=1 SV=2 && PF01271:Granin (chromogranin or secretogranin)	-	-	-	-
novel.715	1083	318.702	942.151	-1.56314	DOWN	0.000869405	-	-	- && P98049.2 RecName: Full=Cytochrome c oxidase subunit 2; AltName: Full=Cytochrome c oxidase polypeptide II && PF00116:Cytochrome C oxidase subunit II, periplasmic domain	-	-	-	-
ENSOCUG00000003946	127823	67.5714	199.263	-1.56309	DOWN	3.1e-06	ENSOCUT00000003943	PAQR8	progestin and adipoQ receptor family member 8 [Source:HGNC Symbol;Acc:HGNC:15708] && sp|Q8TEZ7|PAQR8_HUMAN Membrane progestin receptor beta OS=Homo sapiens OX=9606 GN=PAQR8 PE=1 SV=1 && PF03006:Haemolysin-III related	-	GO:0005794~Golgi apparatus; GO:0005886~plasma membrane	-	-
ENSOCUG00000008571	154814	37.9064	111.662	-1.56018	DOWN	0.00407803	ENSOCUT00000008582,ENSOCUT00000061540,ENSOCUT00000036785,ENSOCUT00000052291,ENSOCUT00000041647,ENSOCUT00000064384,ENSOCUT00000059925	MYOM1	myomesin 1 [Source:HGNC Symbol;Acc:HGNC:7613] && sp|P52179|MYOM1_HUMAN Myomesin-1 OS=Homo sapiens OX=9606 GN=MYOM1 PE=1 SV=2 && PF07679:Immunoglobulin I-set domain|PF00041:Fibronectin type III domain	-	-	-	-
ENSOCUG00000014862	50828	476.48	1403.91	-1.5592	DOWN	6.53e-14	ENSOCUT00000044042,ENSOCUT00000037927,ENSOCUT00000043471,ENSOCUT00000047857,ENSOCUT00000014864,ENSOCUT00000034767,ENSOCUT00000060493	BIN1	bridging integrator 1 [Source:HGNC Symbol;Acc:HGNC:1052] && sp|O00499|BIN1_HUMAN Myc box-dependent-interacting protein 1 OS=Homo sapiens OX=9606 GN=BIN1 PE=1 SV=1 && PF03114:BAR domain|PF14604:Variant SH3 domain	-	GO:0005829~cytosol; GO:0005737~cytoplasm; GO:0030424~axon	GO:0042802~identical protein binding; GO:0002020~protease binding	GO:0000122~negative regulation of transcription from RNA polymerase II promoter; GO:0043065~positive regulation of apoptotic process
ENSOCUG00000001426	9481	565.627	1666.84	-1.55916	DOWN	5.92e-16	ENSOCUT00000001427,ENSOCUT00000059275	ITGB7	integrin subunit beta 7 [Source:HGNC Symbol;Acc:HGNC:6162] && sp|P26010|ITB7_HUMAN Integrin beta-7 OS=Homo sapiens OX=9606 GN=ITGB7 PE=1 SV=1 && PF00362:Integrin beta chain VWA domain|PF08725:Integrin beta cytoplasmic domain|PF17205:Integrin plexin domain	ocu04514:Cell adhesion molecules; ocu05412:Arrhythmogenic right ventricular cardiomyopathy; ocu04151:PI3K-Akt signaling pathway; ocu04510:Focal adhesion; ocu05410:Hypertrophic cardiomyopathy; ocu04810:Regulation of actin cytoskeleton	GO:0009986~cell surface	-	GO:0007229~integrin-mediated signaling pathway
ENSOCUG00000015979	91388	319.388	941.467	-1.55908	DOWN	1.68e-06	ENSOCUT00000039333,ENSOCUT00000015973,ENSOCUT00000041756	DPY19L1	dpy-19 like C-mannosyltransferase 1 [Source:HGNC Symbol;Acc:HGNC:22205] && sp|Q2PZI1|D19L1_HUMAN Probable C-mannosyltransferase DPY19L1 OS=Homo sapiens OX=9606 GN=DPY19L1 PE=2 SV=1 && PF10034:Q-cell neuroblast polarisation	-	-	-	-
ENSOCUG00000036245	687	233.269	686.394	-1.55884	DOWN	8.21e-12	ENSOCUT00000035300	ENSOCUG00000036245	- && sp|O15031|PLXB2_HUMAN Plexin-B2 OS=Homo sapiens OX=9606 GN=PLXNB2 PE=1 SV=3 && -	-	-	-	-
ENSOCUG00000023908	59378	58.9229	173.225	-1.55802	DOWN	0.00225372	ENSOCUT00000045730,ENSOCUT00000023819	ENSOCUG00000023908	- && sp|Q9QYI8|DNJB7_MOUSE DnaJ homolog subfamily B member 7 OS=Mus musculus OX=10090 GN=Dnajb7 PE=2 SV=2 && PF00226:DnaJ domain	-	-	-	-
ENSOCUG00000013176	27168	82.9249	244.059	-1.55795	DOWN	0.00035744	ENSOCUT00000034002	SMO	smoothened, frizzled class receptor [Source:HGNC Symbol;Acc:HGNC:11119] && sp|P97698|SMO_RAT Smoothened homolog OS=Rattus norvegicus OX=10116 GN=Smo PE=2 SV=1 && -	ocu04360:Axon guidance; ocu05205:Proteoglycans in cancer; ocu05200:Pathways in cancer; ocu05217:Basal cell carcinoma	GO:0005794~Golgi apparatus	-	GO:0045944~positive regulation of transcription from RNA polymerase II promoter; GO:0000122~negative regulation of transcription from RNA polymerase II promoter; GO:0010628~positive regulation of gene expression; GO:0010629~negative regulation of gene expression; GO:0001701~in utero embryonic development; GO:0050821~protein stabilization; GO:0030335~positive regulation of cell migration; GO:00352…
ENSOCUG00000003018	22594	71.6349	210.502	-1.55763	DOWN	2.15e-07	ENSOCUT00000003017	LIX1L	limb and CNS expressed 1 like [Source:HGNC Symbol;Acc:HGNC:28715] && sp|Q8BQ89|LIX1L_MOUSE LIX1-like protein OS=Mus musculus OX=10090 GN=Lix1l PE=2 SV=2 && PF14954:Limb expression 1	-	-	-	-
ENSOCUG00000009441	51987	26.2697	77.3482	-1.55716	DOWN	0.00049817	ENSOCUT00000009443,ENSOCUT00000053770,ENSOCUT00000064855,ENSOCUT00000048930	DZIP1	DAZ interacting zinc finger protein 1 [Source:HGNC Symbol;Acc:HGNC:20908] && sp|Q86YF9|DZIP1_HUMAN Zinc finger protein DZIP1 OS=Homo sapiens OX=9606 GN=DZIP1 PE=1 SV=1 && PF13815:Iguana/Dzip1-like DAZ-interacting protein N-terminal	-	GO:0005814~centriole; GO:0005929~cilium	-	GO:0060271~cilium assembly
ENSOCUG00000005286	20624	17.2179	50.1793	-1.55558	DOWN	0.00490195	ENSOCUT00000024609	ENSOCUG00000005286	calcium voltage-gated channel auxiliary subunit alpha2delta 2 [Source:HGNC Symbol;Acc:HGNC:1400] && sp|Q9NY47|CA2D2_HUMAN Voltage-dependent calcium channel subunit alpha-2/delta-2 OS=Homo sapiens OX=9606 GN=CACNA2D2 PE=1 SV=2 && PF00092:von Willebrand factor type A domain|PF08399:VWA N-terminal|PF08473:Neuronal voltage-dependent calcium channel alpha 2acd	ocu04010:MAPK signaling pathway; ocu05412:Arrhythmogenic right ventricular cardiomyopathy; ocu05410:Hypertrophic cardiomyopathy; ocu04261:Adrenergic signaling in cardiomyocytes	-	-	-
ENSOCUG00000002480	4905	7873.5	23140.8	-1.55535	DOWN	0.000477127	ENSOCUT00000002479,ENSOCUT00000033180,ENSOCUT00000046863	ENSOCUG00000002480	- && sp|P01909|DQA1_HUMAN HLA class II histocompatibility antigen, DQ alpha 1 chain OS=Homo sapiens OX=9606 GN=HLA-DQA1 PE=1 SV=1 && PF07654:Immunoglobulin C1-set domain|PF00993:Class II histocompatibility antigen, alpha domain	ocu04514:Cell adhesion molecules	GO:0009897~external side of plasma membrane; GO:0005764~lysosome	-	-
ENSOCUG00000006969	37005	469.692	1379.94	-1.55516	DOWN	0.0067594	ENSOCUT00000038365,ENSOCUT00000006967,ENSOCUT00000050637,ENSOCUT00000053029	DCN	Oryctolagus cuniculus decorin (DCN), mRNA. [Source:RefSeq mRNA;Acc:NM_001082330] && sp|Q28888|PGS2_RABIT Decorin OS=Oryctolagus cuniculus OX=9986 GN=DCN PE=2 SV=1 && PF13855:Leucine rich repeat|PF01462:Leucine rich repeat N-terminal domain	ocu05205:Proteoglycans in cancer; ocu04350:TGF-beta signaling pathway	-	GO:0005518~collagen binding	GO:0045944~positive regulation of transcription from RNA polymerase II promoter; GO:0014068~positive regulation of phosphatidylinositol 3-kinase signaling; GO:0010508~positive regulation of autophagy
ENSOCUG00000013700	4798	213.821	627.265	-1.55104	DOWN	1.97e-07	ENSOCUT00000058164,ENSOCUT00000013703	CTSF	cathepsin F [Source:HGNC Symbol;Acc:HGNC:2531] && sp|Q9UBX1|CATF_HUMAN Cathepsin F OS=Homo sapiens OX=9606 GN=CTSF PE=1 SV=1 && PF08246:Cathepsin propeptide inhibitor domain (I29)|PF00112:Papain family cysteine protease	ocu04142:Lysosome; ocu04210:Apoptosis	GO:0005764~lysosome	-	-
ENSOCUG00000021735	19873	61.3933	179.074	-1.55103	DOWN	7.35e-05	ENSOCUT00000046498,ENSOCUT00000061586,ENSOCUT00000022459	ITGA7	integrin subunit alpha 7 [Source:HGNC Symbol;Acc:HGNC:6143] && sp|Q13683|ITA7_HUMAN Integrin alpha-7 OS=Homo sapiens OX=9606 GN=ITGA7 PE=1 SV=3 && PF08441:Integrin alpha|PF01839:FG-GAP repeat	ocu05412:Arrhythmogenic right ventricular cardiomyopathy; ocu04151:PI3K-Akt signaling pathway; ocu04510:Focal adhesion; ocu05410:Hypertrophic cardiomyopathy; ocu04810:Regulation of actin cytoskeleton	-	-	GO:0007229~integrin-mediated signaling pathway
ENSOCUG00000025590	5551	467.809	1369.73	-1.55006	DOWN	0.000376263	ENSOCUT00000023777,ENSOCUT00000044454,ENSOCUT00000047405	LAT	linker for activation of T cells [Source:HGNC Symbol;Acc:HGNC:18874] && sp|O43561|LAT_HUMAN Linker for activation of T-cells family member 1 OS=Homo sapiens OX=9606 GN=LAT PE=1 SV=1 && PF15234:Linker for activation of T-cells	ocu04014:Ras signaling pathway; ocu04660:T cell receptor signaling pathway; ocu04664:Fc epsilon RI signaling pathway; ocu04015:Rap1 signaling pathway; ocu05235:PD-L1 expression and PD-1 checkpoint pathway in cancer; ocu04064:NF-kappa B signaling pathway	GO:0005794~Golgi apparatus; GO:0001772~immunological synapse	GO:0019901~protein kinase binding	GO:0007229~integrin-mediated signaling pathway
ENSOCUG00000007605	2685	59.4033	173.721	-1.548	DOWN	1.06e-05	ENSOCUT00000007604	CCDC28B	coiled-coil domain containing 28B [Source:HGNC Symbol;Acc:HGNC:28163] && sp|Q9BUN5|CC28B_HUMAN Coiled-coil domain-containing protein 28B OS=Homo sapiens OX=9606 GN=CCDC28B PE=1 SV=2 && PF13270:Domain of unknown function (DUF4061)	-	GO:0005813~centrosome	-	GO:0060271~cilium assembly
ENSOCUG00000003921	28421	437.094	1278.93	-1.54779	DOWN	8.88e-16	ENSOCUT00000045313,ENSOCUT00000003921	GLIPR1	GLI pathogenesis related 1 [Source:HGNC Symbol;Acc:HGNC:17001] && sp|P48060|GLIP1_HUMAN Glioma pathogenesis-related protein 1 OS=Homo sapiens OX=9606 GN=GLIPR1 PE=1 SV=3 && PF00188:Cysteine-rich secretory protein family	-	-	-	-
ENSOCUG00000000988	34165	38.6743	112.858	-1.54675	DOWN	0.000166488	ENSOCUT00000000988,ENSOCUT00000037693,ENSOCUT00000048227	SEC31B	SEC31 homolog B, COPII coat complex component [Source:HGNC Symbol;Acc:HGNC:23197] && sp|Q9NQW1|SC31B_HUMAN Protein transport protein Sec31B OS=Homo sapiens OX=9606 GN=SEC31B PE=1 SV=1 && -	-	-	-	-
ENSOCUG00000004650	21894	341.111	996.395	-1.54666	DOWN	7.86e-10	ENSOCUT00000004649	TMEM268	transmembrane protein 268 [Source:HGNC Symbol;Acc:HGNC:24513] && sp|Q5EA48|TM268_BOVIN Transmembrane protein 268 OS=Bos taurus OX=9913 GN=TMEM268 PE=2 SV=1 && PF14800:Domain of unknown function (DUF4481)	-	-	-	-
ENSOCUG00000021524	3184	52.1142	152.752	-1.54451	DOWN	0.00026409	ENSOCUT00000027094	ALKBH2	alkB homolog 2, alpha-ketoglutarate dependent dioxygenase [Source:HGNC Symbol;Acc:HGNC:32487] && sp|Q6NS38|ALKB2_HUMAN DNA oxidative demethylase ALKBH2 OS=Homo sapiens OX=9606 GN=ALKBH2 PE=1 SV=1 && PF13532:2OG-Fe(II) oxygenase superfamily	-	GO:0005654~nucleoplasm	-	-
ENSOCUG00000008420	15246	21.6278	62.9847	-1.54418	DOWN	0.000607842	ENSOCUT00000008416	FN3K	fructosamine 3 kinase [Source:HGNC Symbol;Acc:HGNC:24822] && sp|Q9H479|FN3K_HUMAN Fructosamine-3-kinase OS=Homo sapiens OX=9606 GN=FN3K PE=1 SV=1 && PF03881:Fructosamine kinase	-	-	-	GO:0030855~epithelial cell differentiation
ENSOCUG00000011051	32142	25.7107	74.8056	-1.54207	DOWN	0.00386284	ENSOCUT00000024354	TNFSF11	TNF superfamily member 11 [Source:HGNC Symbol;Acc:HGNC:11926] && sp|O14788|TNF11_HUMAN Tumor necrosis factor ligand superfamily member 11 OS=Homo sapiens OX=9606 GN=TNFSF11 PE=1 SV=1 && PF00229:TNF(Tumour Necrosis Factor) family	ocu04060:Cytokine-cytokine receptor interaction; ocu04928:Parathyroid hormone synthesis, secretion and action; ocu04064:NF-kappa B signaling pathway	-	GO:0042802~identical protein binding	GO:0045944~positive regulation of transcription from RNA polymerase II promoter; GO:0010628~positive regulation of gene expression; GO:1990830~cellular response to leukemia inhibitory factor; GO:0051897~positive regulation of protein kinase B signaling; GO:0046330~positive regulation of JNK cascade; GO:0051092~positive regulation of NF-kappaB transcription factor activity
ENSOCUG00000026570	55250	92.2622	268.733	-1.54203	DOWN	1.62e-05	ENSOCUT00000057919,ENSOCUT00000022215	ZNF296	zinc finger protein 296 [Source:HGNC Symbol;Acc:HGNC:15981] && sp|Q8WUU4|ZN296_HUMAN Zinc finger protein 296 OS=Homo sapiens OX=9606 GN=ZNF296 PE=1 SV=1 && PF05602:Cleft lip and palate transmembrane protein 1 (CLPTM1)	-	-	GO:1990837~sequence-specific double-stranded DNA binding	-
ENSOCUG00000002320	13388	212.97	620.664	-1.5409	DOWN	9.03e-05	ENSOCUT00000002320,ENSOCUT00000059863	PIK3IP1	phosphoinositide-3-kinase interacting protein 1 [Source:HGNC Symbol;Acc:HGNC:24942] && sp|Q96FE7|P3IP1_HUMAN Phosphoinositide-3-kinase-interacting protein 1 OS=Homo sapiens OX=9606 GN=PIK3IP1 PE=1 SV=2 && PF00051:Kringle domain	-	-	-	-
ENSOCUG00000008690	97272	374.843	1090.4	-1.54071	DOWN	6.46e-11	ENSOCUT00000008691	TMCO4	transmembrane and coiled-coil domains 4 [Source:HGNC Symbol;Acc:HGNC:27393] && sp|Q5TGY1|TMCO4_HUMAN Transmembrane and coiled-coil domain-containing protein 4 OS=Homo sapiens OX=9606 GN=TMCO4 PE=1 SV=1 && PF05277:Protein of unknown function (DUF726)	-	-	-	-
ENSOCUG00000006382	53765	49.1322	142.867	-1.54023	DOWN	0.006859	ENSOCUT00000024962	ZCCHC24	zinc finger CCHC-type containing 24 [Source:HGNC Symbol;Acc:HGNC:26911] && sp|B2RVL6|ZCH24_MOUSE Zinc finger CCHC domain-containing protein 24 OS=Mus musculus OX=10090 GN=Zcchc24 PE=1 SV=1 && PF17180:Zinc-binding domain|PF13696:Zinc knuckle	-	-	GO:0008270~zinc ion binding; GO:0003676~nucleic acid binding	-
ENSOCUG00000006661	4011	155.846	452.39	-1.53982	DOWN	0.000661354	ENSOCUT00000006153,ENSOCUT00000055939,ENSOCUT00000064465	TRIM47	tripartite motif containing 47 [Source:HGNC Symbol;Acc:HGNC:19020] && sp|Q96LD4|TRI47_HUMAN E3 ubiquitin-protein ligase TRIM47 OS=Homo sapiens OX=9606 GN=TRIM47 PE=1 SV=2 && PF13765:SPRY-associated domain|PF00643:B-box zinc finger|PF15227:zinc finger of C3HC4-type, RING	-	-	GO:0008270~zinc ion binding	-
ENSOCUG00000016763	15934	22.8977	66.3899	-1.53795	DOWN	0.00547082	ENSOCUT00000060440,ENSOCUT00000016758,ENSOCUT00000063005	CIB2	calcium and integrin binding family member 2 [Source:HGNC Symbol;Acc:HGNC:24579] && sp|Q568Z7|CIB2_RAT Calcium and integrin-binding family member 2 OS=Rattus norvegicus OX=10116 GN=Cib2 PE=2 SV=1 && PF13499:EF-hand domain pair	-	-	-	-
ENSOCUG00000009384	15374	60.0887	174.483	-1.53741	DOWN	0.0271171	ENSOCUT00000009383,ENSOCUT00000045961	ENSOCUG00000009384	- && sp|P30434|CD8B_PONPY T-cell surface glycoprotein CD8 beta chain OS=Pongo pygmaeus OX=9600 GN=CD8B PE=2 SV=1 && PF07686:Immunoglobulin V-set domain	ocu04514:Cell adhesion molecules; ocu04660:T cell receptor signaling pathway	-	-	-
ENSOCUG00000014019	16423	52.3255	151.387	-1.53706	DOWN	0.00113825	ENSOCUT00000043765,ENSOCUT00000014016	SPIRE2	spire type actin nucleation factor 2 [Source:HGNC Symbol;Acc:HGNC:30623] && sp|Q8WWL2|SPIR2_HUMAN Protein spire homolog 2 OS=Homo sapiens OX=9606 GN=SPIRE2 PE=1 SV=3 && PF16474:Kinase non-catalytic C-lobe domain	-	GO:0005886~plasma membrane	-	-
ENSOCUG00000021143	2447	135.492	392.908	-1.5349	DOWN	0.00895824	ENSOCUT00000024015,ENSOCUT00000053523	HYI	hydroxypyruvate isomerase (putative) [Source:HGNC Symbol;Acc:HGNC:26948] && sp|Q5T013|HYI_HUMAN Putative hydroxypyruvate isomerase OS=Homo sapiens OX=9606 GN=HYI PE=1 SV=2 && PF01261:Xylose isomerase-like TIM barrel	ocu01100:Metabolic pathways	-	-	-
ENSOCUG00000014506	9561	84.264	243.982	-1.53482	DOWN	5.46e-09	ENSOCUT00000014503	ZNF174	zinc finger protein 174 [Source:HGNC Symbol;Acc:HGNC:12963] && sp|Q15697|ZN174_HUMAN Zinc finger protein 174 OS=Homo sapiens OX=9606 GN=ZNF174 PE=1 SV=1 && PF02023:SCAN domain	-	GO:0005654~nucleoplasm; GO:0005829~cytosol; GO:0005886~plasma membrane; GO:0015629~actin cytoskeleton	GO:0042803~protein homodimerization activity; GO:0003700~transcription factor activity, sequence-specific DNA binding; GO:0000976~transcription regulatory region sequence-specific DNA binding	GO:0000122~negative regulation of transcription from RNA polymerase II promoter
ENSOCUG00000010051	70919	3584.71	10379.7	-1.53393	DOWN	1.38e-30	ENSOCUT00000010050,ENSOCUT00000036821,ENSOCUT00000046654,ENSOCUT00000055522,ENSOCUT00000050433,ENSOCUT00000042433,ENSOCUT00000062825	APLP2	amyloid beta precursor like protein 2 [Source:HGNC Symbol;Acc:HGNC:598] && sp|Q06481|APLP2_HUMAN Amyloid-like protein 2 OS=Homo sapiens OX=9606 GN=APLP2 PE=1 SV=2 && PF02177:Amyloid A4 N-terminal heparin-binding|PF12924:Copper-binding of amyloid precursor, CuBD|PF00014:Kunitz/Bovine pancreatic trypsin inhibitor domain|PF12925:E2 domain of amyloid precursor protein|PF10515:Beta-amyloid precursor p…	-	-	-	-
ENSOCUG00000014174	42516	154.329	446.185	-1.53224	DOWN	0.00370635	ENSOCUT00000029755	ZNF395	zinc finger protein 395 [Source:HGNC Symbol;Acc:HGNC:18737] && sp|Q9H8N7|ZN395_HUMAN Zinc finger protein 395 OS=Homo sapiens OX=9606 GN=ZNF395 PE=1 SV=2 && PF15997:Domain of unknown function (DUF4772)	-	GO:0005829~cytosol; GO:0016607~nuclear speck	GO:0001228~transcriptional activator activity, RNA polymerase II transcription regulatory region sequence-specific binding; GO:0000978~RNA polymerase II core promoter proximal region sequence-specific DNA binding	-
novel.165	1598	45.9721	132.704	-1.53191	DOWN	4.26e-06	-	-	- && - && -	-	-	-	-
ENSOCUG00000032518	3333	286.833	828.36	-1.52903	DOWN	3.4e-09	ENSOCUT00000041770,ENSOCUT00000035259,ENSOCUT00000061192	ENSOCUG00000032518	- && - && -	-	-	-	-
ENSOCUG00000004366	1097	15.7621	46.0453	-1.52856	DOWN	0.0314576	ENSOCUT00000004364	ENSOCUG00000004366	- && sp|Q9H489|TSY26_HUMAN Putative testis-specific Y-encoded-like protein 3 OS=Homo sapiens OX=9606 GN=TSPY26P PE=5 SV=1 && PF00956:Nucleosome assembly protein (NAP)	-	GO:0005634~nucleus	-	-
ENSOCUG00000013659	4510	238.189	687.569	-1.52674	DOWN	1.6e-09	ENSOCUT00000013657	ENSOCUG00000013659	cell division cycle 25B [Source:HGNC Symbol;Acc:HGNC:1726] && sp|P30305|MPIP2_HUMAN M-phase inducer phosphatase 2 OS=Homo sapiens OX=9606 GN=CDC25B PE=1 SV=2 && PF00581:Rhodanese-like domain|PF06617:M-phase inducer phosphatase	-	-	-	-
ENSOCUG00000013823	9281	122.289	352.506	-1.52578	DOWN	0.000105599	ENSOCUT00000013820	CCS	copper chaperone for superoxide dismutase [Source:HGNC Symbol;Acc:HGNC:1613] && sp|O14618|CCS_HUMAN Copper chaperone for superoxide dismutase OS=Homo sapiens OX=9606 GN=CCS PE=1 SV=1 && PF00080:Copper/zinc superoxide dismutase (SODC)|PF00403:Heavy-metal-associated domain	-	GO:0005634~nucleus; GO:0005737~cytoplasm	-	-
ENSOCUG00000032664	2076	15.1388	44.0563	-1.52555	DOWN	0.0144988	ENSOCUT00000045000	ENSOCUG00000032664	- && - && -	-	-	-	-
ENSOCUG00000010062	190675	987.193	2837.53	-1.52387	DOWN	5.44e-11	ENSOCUT00000038132,ENSOCUT00000027246,ENSOCUT00000045807,ENSOCUT00000053876,ENSOCUT00000045194	DYSF	dysferlin [Source:HGNC Symbol;Acc:HGNC:3097] && sp|A6QQP7|DYSF_BOVIN Dysferlin OS=Bos taurus OX=9913 GN=DYSF PE=2 SV=1 && PF08151:FerI (NUC094) domain|PF16165:Ferlin C-terminus|PF08165:FerA (NUC095) domain|PF08150:FerB (NUC096) domain|PF00168:C2 domain	-	GO:0005769~early endosome; GO:0005886~plasma membrane; GO:0005770~late endosome; GO:0034451~centriolar satellite	GO:0005544~calcium-dependent phospholipid binding	-
ENSOCUG00000004345	2651	1584.8	4552.73	-1.52207	DOWN	1.04e-09	ENSOCUT00000004344,ENSOCUT00000060328,ENSOCUT00000045870	CD79B	CD79b molecule [Source:HGNC Symbol;Acc:HGNC:1699] && sp|P40259|CD79B_HUMAN B-cell antigen receptor complex-associated protein beta chain OS=Homo sapiens OX=9606 GN=CD79B PE=1 SV=1 && PF07686:Immunoglobulin V-set domain	-	-	-	-
ENSOCUG00000010962	225748	40.8107	117.233	-1.52111	DOWN	0.0282438	ENSOCUT00000010965	GREB1L	GREB1 like retinoic acid receptor coactivator [Source:HGNC Symbol;Acc:HGNC:31042] && sp|Q9C091|GRB1L_HUMAN GREB1-like protein OS=Homo sapiens OX=9606 GN=GREB1L PE=1 SV=2 && PF15782:Gene regulated by oestrogen in breast cancer	-	-	-	-
novel.527	2411	408.961	1172.67	-1.52109	DOWN	6.5e-12	-	-	- && - && -	-	-	-	-
ENSOCUG00000000385	14271	122.074	350.626	-1.52084	DOWN	8.74e-08	ENSOCUT00000021761	DYRK1B	dual specificity tyrosine phosphorylation regulated kinase 1B [Source:HGNC Symbol;Acc:HGNC:3092] && sp|Q9Y463|DYR1B_HUMAN Dual specificity tyrosine-phosphorylation-regulated kinase 1B OS=Homo sapiens OX=9606 GN=DYRK1B PE=1 SV=1 && PF00069:Protein kinase domain	-	GO:0005654~nucleoplasm	GO:0004712~protein serine/threonine/tyrosine kinase activity; GO:0003713~transcription coactivator activity; GO:0004674~protein serine/threonine kinase activity	GO:0046777~protein autophosphorylation
ENSOCUG00000008387	35947	34.7429	100.059	-1.5167	DOWN	0.00381082	ENSOCUT00000008387	VSIG10	V-set and immunoglobulin domain containing 10 [Source:HGNC Symbol;Acc:HGNC:26078] && sp|Q8N0Z9|VSI10_HUMAN V-set and immunoglobulin domain-containing protein 10 OS=Homo sapiens OX=9606 GN=VSIG10 PE=2 SV=1 && PF07679:Immunoglobulin I-set domain|PF07686:Immunoglobulin V-set domain|PF00047:Immunoglobulin domain	-	-	-	-
ENSOCUG00000010487	4538	32.9089	94.3848	-1.51634	DOWN	0.00821491	ENSOCUT00000010481	TMEM17	transmembrane protein 17 [Source:HGNC Symbol;Acc:HGNC:26623] && sp|A4FUY9|TMM17_BOVIN Transmembrane protein 17 OS=Bos taurus OX=9913 GN=TMEM17 PE=2 SV=1 && PF09799:Predicted membrane protein	-	-	-	-
ENSOCUG00000028058	7281	10.9827	31.465	-1.51619	DOWN	0.0244745	ENSOCUT00000023797	CHAC2	ChaC cation transport regulator homolog 2 [Source:HGNC Symbol;Acc:HGNC:32363] && sp|Q8WUX2|CHAC2_HUMAN Glutathione-specific gamma-glutamylcyclotransferase 2 OS=Homo sapiens OX=9606 GN=CHAC2 PE=1 SV=1 && PF04752:ChaC-like protein	ocu01100:Metabolic pathways	-	-	-
ENSOCUG00000015379	54656	313.146	896.19	-1.51591	DOWN	1.05e-07	ENSOCUT00000034073,ENSOCUT00000015389	SMYD2	SET and MYND domain containing 2 [Source:HGNC Symbol;Acc:HGNC:20982] && sp|Q9NRG4|SMYD2_HUMAN N-lysine methyltransferase SMYD2 OS=Homo sapiens OX=9606 GN=SMYD2 PE=1 SV=2 && -	ocu01100:Metabolic pathways	GO:0005829~cytosol; GO:0005634~nucleus	GO:0002039~p53 binding	GO:0000122~negative regulation of transcription from RNA polymerase II promoter; GO:0008285~negative regulation of cell proliferation
ENSOCUG00000011700	64324	102.16	292.589	-1.514	DOWN	3.41e-05	ENSOCUT00000035200,ENSOCUT00000011705,ENSOCUT00000064109,ENSOCUT00000043169,ENSOCUT00000053141	VWA2	von Willebrand factor A domain containing 2 [Source:HGNC Symbol;Acc:HGNC:24709] && sp|Q70UZ7|VWA2_MOUSE von Willebrand factor A domain-containing protein 2 OS=Mus musculus OX=10090 GN=Vwa2 PE=1 SV=1 && PF00092:von Willebrand factor type A domain|PF00008:EGF-like domain	-	-	GO:0042802~identical protein binding	-
ENSOCUG00000033450	140	18.5057	52.7923	-1.51259	DOWN	0.00505647	ENSOCUT00000057551	ENSOCUG00000033450	- && - && -	-	-	-	-
ENSOCUG00000004551	97829	37.9117	108.017	-1.51212	DOWN	0.000308047	ENSOCUT00000004553,ENSOCUT00000045168	ENSOCUG00000004551	BEN domain containing 7 [Source:HGNC Symbol;Acc:HGNC:23514] && sp|Q8N7W2|BEND7_HUMAN BEN domain-containing protein 7 OS=Homo sapiens OX=9606 GN=BEND7 PE=1 SV=2 && PF10523:BEN domain	-	-	GO:0003677~DNA binding	-
ENSOCUG00000015039	74971	84.9902	242.888	-1.50951	DOWN	0.0216051	ENSOCUT00000058443,ENSOCUT00000036349,ENSOCUT00000015056,ENSOCUT00000056277	FNDC1	fibronectin type III domain containing 1 [Source:HGNC Symbol;Acc:HGNC:21184] && sp|Q4ZHG4|FNDC1_HUMAN Fibronectin type III domain-containing protein 1 OS=Homo sapiens OX=9606 GN=FNDC1 PE=2 SV=4 && PF00041:Fibronectin type III domain	-	GO:0016607~nuclear speck	-	-
ENSOCUG00000016341	57566	157.262	447.512	-1.50837	DOWN	0.000145879	ENSOCUT00000059837,ENSOCUT00000056841,ENSOCUT00000016339,ENSOCUT00000053850	RAB37	RAB37, member RAS oncogene family [Source:HGNC Symbol;Acc:HGNC:30268] && sp|Q9JKM7|RAB37_MOUSE Ras-related protein Rab-37 OS=Mus musculus OX=10090 GN=Rab37 PE=1 SV=2 && PF00071:Ras family	-	-	-	-
ENSOCUG00000000763	20260	1248.98	3546.83	-1.50582	DOWN	2.24e-06	ENSOCUT00000000762	PLA2G7	phospholipase A2 group VII [Source:HGNC Symbol;Acc:HGNC:9040] && sp|Q28017|PAFA_BOVIN Platelet-activating factor acetylhydrolase OS=Bos taurus OX=9913 GN=PLA2G7 PE=2 SV=1 && PF03403:Platelet-activating factor acetylhydrolase, isoform II	ocu01100:Metabolic pathways; ocu00565:Ether lipid metabolism	-	GO:0005543~phospholipid binding	-
ENSOCUG00000032571	587	33.1139	94.191	-1.50451	DOWN	0.00949975	ENSOCUT00000026834	ENSOCUG00000032571	- && sp|A0A0C4DH27|TRGV8_HUMAN T cell receptor gamma variable 8 OS=Homo sapiens OX=9606 GN=TRGV8 PE=1 SV=1 && PF07686:Immunoglobulin V-set domain	-	-	-	-
ENSOCUG00000000612	34605	20.4238	57.6923	-1.50413	DOWN	0.0215106	ENSOCUT00000000611,ENSOCUT00000052579	CD101	CD101 molecule [Source:HGNC Symbol;Acc:HGNC:5949] && sp|Q93033|IGSF2_HUMAN Immunoglobulin superfamily member 2 OS=Homo sapiens OX=9606 GN=CD101 PE=1 SV=2 && PF13927:Immunoglobulin domain|PF07686:Immunoglobulin V-set domain	-	-	-	-
ENSOCUG00000033095	2580	290.258	822.898	-1.50301	DOWN	1.6e-09	ENSOCUT00000055548	ENSOCUG00000033095	- && sp|Q3TVI8|PBIP1_MOUSE Pre-B-cell leukemia transcription factor-interacting protein 1 OS=Mus musculus OX=10090 GN=Pbxip1 PE=1 SV=2 && -	-	-	-	-
ENSOCUG00000003685	333056	57.2569	162.314	-1.50263	DOWN	9.07e-05	ENSOCUT00000038864,ENSOCUT00000003684	ZNF423	zinc finger protein 423 [Source:HGNC Symbol;Acc:HGNC:16762] && sp|Q2M1K9|ZN423_HUMAN Zinc finger protein 423 OS=Homo sapiens OX=9606 GN=ZNF423 PE=1 SV=1 && -	-	-	-	-
ENSOCUG00000004592	12123	117.925	334.492	-1.5023	DOWN	0.000373279	ENSOCUT00000004595	XYLT2	xylosyltransferase 2 [Source:HGNC Symbol;Acc:HGNC:15517] && sp|Q5QQ50|XYLT2_CANLF Xylosyltransferase 2 OS=Canis lupus familiaris OX=9615 GN=XYLT2 PE=2 SV=1 && PF02485:Core-2/I-Branching enzyme|PF12529:Xylosyltransferase C terminal	ocu01100:Metabolic pathways	-	GO:0030145~manganese ion binding	-
ENSOCUG00000010930	40255	30.1066	84.8232	-1.50103	DOWN	0.00845465	ENSOCUT00000053914,ENSOCUT00000010929	ENSOCUG00000010930	- && sp|Q9Y5E1|PCDB9_HUMAN Protocadherin beta-9 OS=Homo sapiens OX=9606 GN=PCDHB9 PE=2 SV=2 && PF16492:Cadherin cytoplasmic C-terminal|PF00028:Cadherin domain|PF08266:Cadherin-like	-	GO:0005886~plasma membrane	-	-
ENSOCUG00000014336	169545	56.9838	161.215	-1.50073	DOWN	0.00125065	ENSOCUT00000048412,ENSOCUT00000014335,ENSOCUT00000039921,ENSOCUT00000048133,ENSOCUT00000042039,ENSOCUT00000047591	MVB12B	multivesicular body subunit 12B [Source:HGNC Symbol;Acc:HGNC:23368] && sp|Q9H7P6|MB12B_HUMAN Multivesicular body subunit 12B OS=Homo sapiens OX=9606 GN=MVB12B PE=1 SV=2 && -	-	GO:0005829~cytosol; GO:0005634~nucleus; GO:0005769~early endosome; GO:0005886~plasma membrane	-	-
ENSOCUG00000016255	24216	71.3761	201.625	-1.50059	DOWN	8.54e-05	ENSOCUT00000016248	CREBL2	cAMP responsive element binding protein like 2 [Source:HGNC Symbol;Acc:HGNC:2350] && sp|Q0VD32|CRBL2_BOVIN cAMP-responsive element-binding protein-like 2 OS=Bos taurus OX=9913 GN=CREBL2 PE=1 SV=1 && PF07716:Basic region leucine zipper	-	GO:0005634~nucleus	GO:0003700~transcription factor activity, sequence-specific DNA binding; GO:0003677~DNA binding	-
ENSOCUG00000002965	69032	276.239	780.8	-1.49833	DOWN	7.2e-08	ENSOCUT00000002964	ZNF652	zinc finger protein 652 [Source:HGNC Symbol;Acc:HGNC:29147] && sp|Q9Y2D9|ZN652_HUMAN Zinc finger protein 652 OS=Homo sapiens OX=9606 GN=ZNF652 PE=1 SV=3 && -	-	-	-	-
ENSOCUG00000012530	81390	29.7422	83.5262	-1.49809	DOWN	0.0175426	ENSOCUT00000040121,ENSOCUT00000050271,ENSOCUT00000022093,ENSOCUT00000039792,ENSOCUT00000042533,ENSOCUT00000058208,ENSOCUT00000045138	NPNT	nephronectin [Source:HGNC Symbol;Acc:HGNC:27405] && sp|Q6UXI9|NPNT_HUMAN Nephronectin OS=Homo sapiens OX=9606 GN=NPNT PE=2 SV=3 && -	-	-	-	-
ENSOCUG00000032064	75417	149.032	419.64	-1.49585	DOWN	6.99e-05	ENSOCUT00000059522,ENSOCUT00000049155,ENSOCUT00000053907	ENSOCUG00000032064	- && - && -	-	-	-	-
ENSOCUG00000005792	37821	32.0657	90.017	-1.49577	DOWN	0.00171682	ENSOCUT00000005792	ARL3	ADP ribosylation factor like GTPase 3 [Source:HGNC Symbol;Acc:HGNC:694] && sp|Q52NJ4|ARL3_PIG ADP-ribosylation factor-like protein 3 OS=Sus scrofa OX=9823 GN=ARL3 PE=2 SV=1 && PF00025:ADP-ribosylation factor family	-	GO:0005654~nucleoplasm; GO:0005794~Golgi apparatus; GO:0005813~centrosome; GO:0030496~midbody; GO:0036064~ciliary basal body; GO:0005930~axoneme	GO:0008017~microtubule binding	GO:0060271~cilium assembly; GO:0001822~kidney development; GO:0000281~mitotic cytokinesis
ENSOCUG00000009450	187535	764.623	2154.49	-1.49463	DOWN	3.95e-08	ENSOCUT00000056322,ENSOCUT00000009450	ARHGAP18	Rho GTPase activating protein 18 [Source:HGNC Symbol;Acc:HGNC:21035] && sp|Q8N392|RHG18_HUMAN Rho GTPase-activating protein 18 OS=Homo sapiens OX=9606 GN=ARHGAP18 PE=1 SV=3 && PF00620:RhoGAP domain	-	GO:0005829~cytosol; GO:0016607~nuclear speck; GO:0005886~plasma membrane	GO:0005096~GTPase activator activity	-
ENSOCUG00000003116	104752	1092.56	3078.44	-1.49449	DOWN	0.000236686	ENSOCUT00000025435,ENSOCUT00000031040,ENSOCUT00000047144,ENSOCUT00000045127,ENSOCUT00000049805,ENSOCUT00000045113,ENSOCUT00000059107	ENSOCUG00000003116	- && sp|P06333|TCB1_RABIT T-cell receptor beta chain C region OS=Oryctolagus cuniculus OX=9986 PE=2 SV=2 && PF07686:Immunoglobulin V-set domain|PF07654:Immunoglobulin C1-set domain	-	-	-	-
ENSOCUG00000020990	23023	407.339	1147.92	-1.49444	DOWN	0.00362844	ENSOCUT00000029882	ENSOCUG00000020990	- && sp|B1AK53|ESPN_HUMAN Espin OS=Homo sapiens OX=9606 GN=ESPN PE=1 SV=1 && PF12796:Ankyrin repeats (3 copies)	-	-	-	-
ENSOCUG00000006225	25115	14.2799	39.8762	-1.49401	DOWN	0.0294323	ENSOCUT00000006225	ENSOCUG00000006225	proline and serine rich 2 [Source:HGNC Symbol;Acc:HGNC:23728] && sp|Q8C5R2|PRSR2_MOUSE Proline and serine-rich protein 2 OS=Mus musculus OX=10090 GN=Proser2 PE=1 SV=3 && PF15385:Specifically androgen-regulated gene protein	-	-	-	-
ENSOCUG00000032362	4754	17.8966	50.3383	-1.49324	DOWN	0.00300701	ENSOCUT00000055786	ENSOCUG00000032362	- && sp|Q7Z5J4|RAI1_HUMAN Retinoic acid-induced protein 1 OS=Homo sapiens OX=9606 GN=RAI1 PE=1 SV=2 && PF13771:PHD-like zinc-binding domain	-	-	-	-
[truncated: 2,073 more rows]
