# Supplementary material for: Neglected Spleen Transcriptional Profile Reveals Inflammatory Disorder Conferred by Rabbit Hemorrhagic Disease Virus 2 Infection
Source: Viruses. 2024 Mar 23;16(4):495. doi: 10.3390/v16040495 (PMC11054208; doi:10.3390/v16040495)
Supplement: Supplementary file 1 [file viruses-16-00495-s001.zip › Table_S2_All_gene_FPKM.xlsx]

## Sheet: Sheet1
GeneID	B1	B2	B3	C1	C2	C3	transcript_id(s)	Symbol	gene_description	KEGG Orthology	GO Component	GO Function	GO Process
ENSOCUG00000008481	12282.9	14598.8	13799.2	16046.5	15461.2	14715.9	ENSOCUT00000008477,ENSOCUT00000044421	RABEFLA2	Elongation factor 1-alpha 1 [Source:UniProtKB/Swiss-Prot;Acc:P68105] && sp|P68103|EF1A1_BOVIN Elongation factor 1-alpha 1 OS=Bos taurus OX=9913 GN=EEF1A1 PE=1 SV=1 && PF03144:Elongation factor Tu domain 2|PF03143:Elongation factor Tu C-terminal domain|PF00009:Elongation factor Tu GTP binding domain	-	GO:0005829~cytosol; GO:0005730~nucleolus; GO:0005634~nucleus; GO:0005737~cytoplasm; GO:0005886~plasma membrane	GO:0019901~protein kinase binding	-
ENSOCUG00000029096	4927.64	5305.02	5088.19	7440.63	8306.88	8709.72	ENSOCUT00000033121	COX1	cytochrome c oxidase subunit I [Source:NCBI gene;Acc:808231] && sp|O79429|COX1_RABIT Cytochrome c oxidase subunit 1 OS=Oryctolagus cuniculus OX=9986 GN=MT-CO1 PE=3 SV=1 && -	ocu01100:Metabolic pathways	-	-	-
ENSOCUG00000016280	4570.15	7714.9	12578.7	57.9128	112.487	1049	ENSOCUT00000016274	CXCL10	C-X-C motif chemokine ligand 10 [Source:HGNC Symbol;Acc:HGNC:10637] && sp|P02778|CXL10_HUMAN C-X-C motif chemokine 10 OS=Homo sapiens OX=9606 GN=CXCL10 PE=1 SV=2 && -	ocu04060:Cytokine-cytokine receptor interaction; ocu04668:TNF signaling pathway; ocu04620:Toll-like receptor signaling pathway; ocu04657:IL-17 signaling pathway	GO:0009897~external side of plasma membrane	-	GO:0071222~cellular response to lipopolysaccharide
ENSOCUG00000029102	3289.41	3398.7	2915.65	6010.58	8074.94	6316.18	ENSOCUT00000033127	ATP6	ATP synthase F0 subunit 6 [Source:NCBI gene;Acc:808232] && sp|O79432|ATP6_RABIT ATP synthase subunit a OS=Oryctolagus cuniculus OX=9986 GN=MT-ATP6 PE=3 SV=1 && -	ocu01100:Metabolic pathways	-	-	-
ENSOCUG00000000014	8470.24	9646.8	10295.8	3680.16	5829.45	3335.56	ENSOCUT00000011806	FTL	ferritin light chain [Source:HGNC Symbol;Acc:HGNC:3999] && sp|P09451|FRIL_RABIT Ferritin light chain OS=Oryctolagus cuniculus OX=9986 GN=FTL PE=2 SV=2 && PF00210:Ferritin-like domain	ocu04978:Mineral absorption	-	-	-
ENSOCUG00000015087	3045.76	5251.13	5073.35	6460.17	6196.8	5331.4	ENSOCUT00000015081,ENSOCUT00000058029	RPLP1	ribosomal protein lateral stalk subunit P1 [Source:HGNC Symbol;Acc:HGNC:10372] && sp|Q56K14|RLA1_BOVIN 60S acidic ribosomal protein P1 OS=Bos taurus OX=9913 GN=RPLP1 PE=3 SV=1 && PF00428:60s Acidic ribosomal protein	-	-	-	-
ENSOCUG00000017117	5078.66	6270.12	7015.72	2110.2	2771.77	3316.23	ENSOCUT00000039972,ENSOCUT00000017112,ENSOCUT00000042119	B2M	beta-2-microglobulin [Source:HGNC Symbol;Acc:HGNC:914] && sp|P01885|B2MG_RABIT Beta-2-microglobulin OS=Oryctolagus cuniculus OX=9986 GN=B2M PE=1 SV=1 && PF07654:Immunoglobulin C1-set domain	-	GO:0005829~cytosol; GO:0005794~Golgi apparatus; GO:0009897~external side of plasma membrane	GO:0042803~protein homodimerization activity	-
ENSOCUG00000029099	3204.29	2960.36	2367.75	3453.67	4924.01	4420.43	ENSOCUT00000033124	COX2	cytochrome c oxidase subunit II [Source:NCBI gene;Acc:808233] && sp|P98049|COX2_RABIT Cytochrome c oxidase subunit 2 OS=Oryctolagus cuniculus OX=9986 GN=MT-CO2 PE=3 SV=2 && -	ocu01100:Metabolic pathways	-	-	-
ENSOCUG00000003863	1815.91	3554.73	3395.58	5380.63	5503.81	4230.33	ENSOCUT00000003863,ENSOCUT00000058986	CD74	CD74 molecule [Source:HGNC Symbol;Acc:HGNC:1697] && sp|P04233|HG2A_HUMAN HLA class II histocompatibility antigen gamma chain OS=Homo sapiens OX=9606 GN=CD74 PE=1 SV=3 && PF00086:Thyroglobulin type-1 repeat|PF09307:CLIP, MHC2 interacting|PF08831:Class II MHC-associated invariant chain trimerisation domain	-	GO:0005794~Golgi apparatus; GO:0005634~nucleus; GO:0005783~endoplasmic reticulum; GO:0009897~external side of plasma membrane; GO:0005764~lysosome	-	GO:0070374~positive regulation of ERK1 and ERK2 cascade; GO:0032757~positive regulation of interleukin-8 production; GO:0050731~positive regulation of peptidyl-tyrosine phosphorylation; GO:0032755~positive regulation of interleukin-6 production; GO:0030336~negative regulation of cell migration
ENSOCUG00000026336	2687.44	3798.77	3749.99	4313.79	4505.95	3496.63	ENSOCUT00000023161	ENSOCUG00000026336	- && sp|Q32PD5|RS19_BOVIN 40S ribosomal protein S19 OS=Bos taurus OX=9913 GN=RPS19 PE=2 SV=3 && PF01090:Ribosomal protein S19e	-	-	-	-
ENSOCUG00000017506	2255.99	4180.35	7769.15	2980.48	2177.98	3255.11	ENSOCUT00000017504	TMSB10	thymosin beta 10 [Source:HGNC Symbol;Acc:HGNC:11879] && sp|P63314|TYB10_HORSE Thymosin beta-10 OS=Equus caballus OX=9796 GN=TMSB10 PE=1 SV=2 && -	-	GO:0005737~cytoplasm	-	-
ENSOCUG00000037702	1110.78	4383.87	4365.71	5156.04	4639.46	4330.83	ENSOCUT00000057808	ENSOCUG00000037702	- && - && -	-	-	-	-
ENSOCUG00000014108	4889.98	4825.49	6143.04	1525.38	2228.01	1501.35	ENSOCUT00000037628,ENSOCUT00000014104,ENSOCUT00000049887,ENSOCUT00000063964	ENSOCUG00000014108	- && sp|Q95MP7|FRIH_CANLF Ferritin heavy chain OS=Canis lupus familiaris OX=9615 GN=FTH1 PE=2 SV=3 && PF00210:Ferritin-like domain	-	-	-	-
ENSOCUG00000002862	2459.69	3230.42	3083.07	3426.76	3855.7	2891.5	ENSOCUT00000002860	ENSOCUG00000002862	ribosomal protein S15 [Source:HGNC Symbol;Acc:HGNC:10388] && sp|P62846|RS15_CHICK 40S ribosomal protein S15 OS=Gallus gallus OX=9031 GN=RPS15 PE=2 SV=2 && PF00203:Ribosomal protein S19	-	-	-	-
ENSOCUG00000027435	1656.24	3035.77	2934.72	3903.97	4100.21	3064.14	ENSOCUT00000026363	ENSOCUG00000027435	ribosomal protein S11 [Source:HGNC Symbol;Acc:HGNC:10384] && sp|Q3T0V4|RS11_BOVIN 40S ribosomal protein S11 OS=Bos taurus OX=9913 GN=RPS11 PE=2 SV=3 && PF00366:Ribosomal protein S17|PF16205:Ribosomal_S17 N-terminal	-	-	-	-
ENSOCUG00000015919	1946.69	2685.11	2585.07	3380.09	3295.07	2924.06	ENSOCUT00000034464,ENSOCUT00000015915,ENSOCUT00000042511	ENSOCUG00000015919	ribosomal protein L10 [Source:HGNC Symbol;Acc:HGNC:10298] && sp|P27635|RL10_HUMAN 60S ribosomal protein L10 OS=Homo sapiens OX=9606 GN=RPL10 PE=1 SV=4 && PF00252:Ribosomal protein L16p/L10e	-	-	-	-
ENSOCUG00000001606	2236.08	2596.65	2499.09	3476.15	2612.94	2773.98	ENSOCUT00000001606	ENSOCUG00000001606	ribosomal protein S12 [Source:HGNC Symbol;Acc:HGNC:10385] && sp|Q76I81|RS12_BOVIN 40S ribosomal protein S12 OS=Bos taurus OX=9913 GN=RPS12 PE=2 SV=1 && PF01248:Ribosomal protein L7Ae/L30e/S12e/Gadd45 family	-	GO:0005794~Golgi apparatus	-	GO:0090263~positive regulation of canonical Wnt signaling pathway
ENSOCUG00000009103	1012.07	1994.75	2115.62	3223.99	3726.29	3152.07	ENSOCUT00000009099,ENSOCUT00000040369,ENSOCUT00000042632	HLA-DRA	major histocompatibility complex, class II, DR alpha [Source:HGNC Symbol;Acc:HGNC:4947] && sp|P01903|DRA_HUMAN HLA class II histocompatibility antigen, DR alpha chain OS=Homo sapiens OX=9606 GN=HLA-DRA PE=1 SV=2 && PF00993:Class II histocompatibility antigen, alpha domain|PF07654:Immunoglobulin C1-set domain	ocu04514:Cell adhesion molecules	GO:0009986~cell surface; GO:0001772~immunological synapse	-	-
ENSOCUG00000002996	1508.03	3123.3	3121.61	3394	3713.43	3129.39	ENSOCUT00000002996,ENSOCUT00000037685	ENSOCUG00000002996	- && sp|P42766|RL35_HUMAN 60S ribosomal protein L35 OS=Homo sapiens OX=9606 GN=RPL35 PE=1 SV=2 && PF00831:Ribosomal L29 protein	-	-	-	-
ENSOCUG00000029190	2445.21	4168.38	4087.89	1890.79	2215.67	1556.99	ENSOCUT00000034040	PLAC8	placenta associated 8 [Source:HGNC Symbol;Acc:HGNC:19254] && sp|Q9JI48|PLAC8_MOUSE Placenta-specific gene 8 protein OS=Mus musculus OX=10090 GN=Plac8 PE=1 SV=1 && PF04749:PLAC8 family	-	-	GO:0003682~chromatin binding	GO:0045944~positive regulation of transcription from RNA polymerase II promoter; GO:0008284~positive regulation of cell proliferation
ENSOCUG00000027112	2158.14	2164.06	2727.06	3384.06	4168.29	1743.63	ENSOCUT00000023684	RPL28	ribosomal protein L28 [Source:HGNC Symbol;Acc:HGNC:10330] && sp|P46779|RL28_HUMAN 60S ribosomal protein L28 OS=Homo sapiens OX=9606 GN=RPL28 PE=1 SV=3 && PF01778:Ribosomal L28e protein family	-	GO:0005829~cytosol	-	-
ENSOCUG00000023327	1331.86	4004.85	4148.86	2451.24	2088.7	3425.91	ENSOCUT00000010212	ENSOCUG00000023327	- && sp|Q3T051|RL39_BOVIN 60S ribosomal protein L39 OS=Bos taurus OX=9913 GN=RPL39 PE=3 SV=3 && -	-	-	-	-
ENSOCUG00000007011	1773.89	2268.01	2200.49	3021.46	2872.62	2949.39	ENSOCUT00000007010	ENSOCUG00000007011	ribosomal protein S3A [Source:HGNC Symbol;Acc:HGNC:10421] && sp|Q56JV9|RS3A_BOVIN 40S ribosomal protein S3a OS=Bos taurus OX=9913 GN=RPS3A PE=2 SV=3 && PF01015:Ribosomal S3Ae family	-	GO:0005730~nucleolus; GO:0005634~nucleus; GO:0005783~endoplasmic reticulum	-	-
ENSOCUG00000005867	2409.27	2502.62	3283.82	1829.46	2042.75	2098.93	ENSOCUT00000005867,ENSOCUT00000053646,ENSOCUT00000055632	ENSOCUG00000005867	actin beta [Source:HGNC Symbol;Acc:HGNC:132] && sp|P0DM41|ACT1_CAEEL Actin-1 OS=Caenorhabditis elegans OX=6239 GN=act-1 PE=1 SV=1 && PF00022:Actin	ocu04520:Adherens junction; ocu05205:Proteoglycans in cancer; ocu05412:Arrhythmogenic right ventricular cardiomyopathy; ocu04390:Hippo signaling pathway; ocu04210:Apoptosis; ocu04530:Tight junction; ocu04510:Focal adhesion; ocu05410:Hypertrophic cardiomyopathy; ocu05100:Bacterial invasion of epithelial cells; ocu04015:Rap1 signaling pathway; ocu04810:Regulation of actin cytoskeleton; ocu04971:Gas…	GO:0005829~cytosol; GO:0005634~nucleus; GO:0032991~macromolecular complex; GO:0005886~plasma membrane; GO:0005925~focal adhesion; GO:0015629~actin cytoskeleton	-	-
ENSOCUG00000004902	1444.47	2886.64	2969.11	2928.25	3239.32	2946.36	ENSOCUT00000051027,ENSOCUT00000004899	ENSOCUG00000004902	ribosomal protein L12 [Source:HGNC Symbol;Acc:HGNC:10302] && sp|P61284|RL12_BOVIN 60S ribosomal protein L12 OS=Bos taurus OX=9913 GN=RPL12 PE=2 SV=1 && PF00298:Ribosomal protein L11, RNA binding domain|PF03946:Ribosomal protein L11, N-terminal domain	-	-	-	-
ENSOCUG00000029115	1545.21	1270.33	842.168	2018.45	3083.35	2664.82	ENSOCUT00000033140	CYTB	cytochrome b [Source:NCBI gene;Acc:808227] && sp|P34863|CYB_RABIT Cytochrome b OS=Oryctolagus cuniculus OX=9986 GN=MT-CYB PE=3 SV=3 && -	ocu01100:Metabolic pathways	GO:0005739~mitochondrion	-	-
ENSOCUG00000005749	1883.63	2555.15	2307.04	3090.55	2795.43	2555.11	ENSOCUT00000005748,ENSOCUT00000056368	ENSOCUG00000005749	ribosomal protein lateral stalk subunit P0 [Source:HGNC Symbol;Acc:HGNC:10371] && sp|Q29214|RLA0_PIG 60S acidic ribosomal protein P0 OS=Sus scrofa OX=9823 GN=RPLP0 PE=1 SV=2 && PF00428:60s Acidic ribosomal protein|PF00466:Ribosomal protein L10|PF17777:Insertion domain in 60S ribosomal protein L10P	-	-	-	-
ENSOCUG00000001106	1608.11	2956.96	3312.63	2599.05	2490.39	3288.91	ENSOCUT00000001106	PFN1	profilin 1 [Source:HGNC Symbol;Acc:HGNC:8881] && sp|P62962|PROF1_MOUSE Profilin-1 OS=Mus musculus OX=10090 GN=Pfn1 PE=1 SV=2 && PF00235:Profilin	ocu04015:Rap1 signaling pathway; ocu04810:Regulation of actin cytoskeleton; ocu05132:Salmonella infection	-	-	-
ENSOCUG00000029103	1631.2	1569.76	1373.69	2252.76	2875.24	2582.78	ENSOCUT00000033128	COX3	cytochrome c oxidase subunit III [Source:NCBI gene;Acc:808229] && sp|O79433|COX3_RABIT Cytochrome c oxidase subunit 3 OS=Oryctolagus cuniculus OX=9986 GN=MT-CO3 PE=3 SV=1 && -	ocu01100:Metabolic pathways	-	-	-
ENSOCUG00000008794	1855.66	2368.47	2115.24	2777.31	2922.2	2344.83	ENSOCUT00000061327,ENSOCUT00000043204,ENSOCUT00000059163,ENSOCUT00000008791	ENSOCUG00000008794	Oryctolagus cuniculus ribosomal protein L4 (RPL4), mRNA. [Source:RefSeq mRNA;Acc:NM_001195817] && sp|Q58DW0|RL4_BOVIN 60S ribosomal protein L4 OS=Bos taurus OX=9913 GN=RPL4 PE=2 SV=3 && PF14374:60S ribosomal protein L4 C-terminal domain|PF00573:Ribosomal protein L4/L1 family	-	-	-	-
ENSOCUG00000013533	1241.92	1915.13	1460.59	2057.64	1484.4	1202.65	ENSOCUT00000024303,ENSOCUT00000053335,ENSOCUT00000052570,ENSOCUT00000013531,ENSOCUT00000047960,ENSOCUT00000053434,ENSOCUT00000005696	IGHM	immunoglobulin heavy constant mu [Source:HGNC Symbol;Acc:HGNC:5541] && sp|P04221|MUCM_RABIT Ig mu chain C region membrane-bound form OS=Oryctolagus cuniculus OX=9986 PE=2 SV=2 && PF07686:Immunoglobulin V-set domain	ocu04151:PI3K-Akt signaling pathway; ocu04664:Fc epsilon RI signaling pathway; ocu04020:Calcium signaling pathway; ocu04064:NF-kappa B signaling pathway; ocu05146:Amoebiasis	-	-	-
ENSOCUG00000025258	1222.26	2251	2400.66	3140.79	2997.87	2558.6	ENSOCUT00000022323	ENSOCUG00000025258	ribosomal protein L13a [Source:HGNC Symbol;Acc:HGNC:10304] && sp|P40429|RL13A_HUMAN 60S ribosomal protein L13a OS=Homo sapiens OX=9606 GN=RPL13A PE=1 SV=2 && -	-	-	-	-
ENSOCUG00000013915	1440.88	2298.75	2289.56	2709.27	2669.55	2783.32	ENSOCUT00000013913	RPL23	ribosomal protein L23 [Source:HGNC Symbol;Acc:HGNC:10316] && sp|Q3T057|RL23_BOVIN 60S ribosomal protein L23 OS=Bos taurus OX=9913 GN=RPL23 PE=2 SV=2 && PF00238:Ribosomal protein L14p/L23e	-	GO:0005737~cytoplasm	-	-
ENSOCUG00000024505	1758.09	2203.11	2080.09	2567.09	2548.35	2190.31	ENSOCUT00000033446,ENSOCUT00000023676,ENSOCUT00000046244,ENSOCUT00000061070	RPS5	ribosomal protein S5 [Source:HGNC Symbol;Acc:HGNC:10426] && sp|Q5E988|RS5_BOVIN 40S ribosomal protein S5 OS=Bos taurus OX=9913 GN=RPS5 PE=2 SV=3 && PF00177:Ribosomal protein S7p/S5e	-	-	GO:0003729~mRNA binding	-
ENSOCUG00000023599	352.365	735.149	784.996	2242.01	1485.44	3836.72	ENSOCUT00000031511	APOD	Oryctolagus cuniculus apolipoprotein D (APOD), mRNA. [Source:RefSeq mRNA;Acc:NM_001082258] && sp|P37153|APOD_RABIT Apolipoprotein D OS=Oryctolagus cuniculus OX=9986 GN=APOD PE=2 SV=1 && PF00061:Lipocalin / cytosolic fatty-acid binding protein family	-	GO:0005783~endoplasmic reticulum; GO:0048471~perinuclear region of cytoplasm; GO:0043025~neuronal cell body	-	GO:0007420~brain development
ENSOCUG00000011509	1133.28	2596.71	2588.47	3308.67	1896.46	2579.86	ENSOCUT00000037455,ENSOCUT00000011505	ENSOCUG00000011509	ribosomal protein S14 [Source:HGNC Symbol;Acc:HGNC:10387] && sp|P62265|RS14_CRIGR 40S ribosomal protein S14 OS=Cricetulus griseus OX=10029 GN=RPS14 PE=2 SV=3 && PF00411:Ribosomal protein S11	-	GO:0005737~cytoplasm	-	-
ENSOCUG00000015749	1362.62	1911.88	1916.57	2558.6	2194.42	2473.72	ENSOCUT00000035645,ENSOCUT00000064292,ENSOCUT00000015749	RPS4X	ribosomal protein S4 X-linked [Source:HGNC Symbol;Acc:HGNC:10424] && sp|Q76N24|RS4X_CHLAE 40S ribosomal protein S4, X isoform OS=Chlorocebus aethiops OX=9534 GN=RPS4X PE=2 SV=3 && PF16121:40S ribosomal protein S4 C-terminus|PF08071:RS4NT (NUC023) domain|PF00900:Ribosomal family S4e|PF01479:S4 domain	-	-	-	-
ENSOCUG00000002150	1331.25	2510.57	2551.63	2548.75	2301.95	2188.83	ENSOCUT00000002150	RPS16	ribosomal protein S16 [Source:HGNC Symbol;Acc:HGNC:10396] && sp|Q3T0X6|RS16_BOVIN 40S ribosomal protein S16 OS=Bos taurus OX=9913 GN=RPS16 PE=2 SV=3 && PF00380:Ribosomal protein S9/S16	-	-	-	GO:1990830~cellular response to leukemia inhibitory factor
ENSOCUG00000003802	1286.47	2244.26	2143.88	2327.68	2639.69	2538.06	ENSOCUT00000003803	ENSOCUG00000003802	- && sp|Q6QMZ4|RL6_CHILA 60S ribosomal protein L6 OS=Chinchilla lanigera OX=34839 GN=RPL6 PE=2 SV=3 && PF03868:Ribosomal protein L6, N-terminal domain|PF01159:Ribosomal protein L6e	-	GO:0005737~cytoplasm	-	-
ENSOCUG00000005442	1171.02	2271.48	2226.42	2804.8	2492.19	2391.38	ENSOCUT00000005441	ENSOCUG00000005442	ribosomal protein L27a [Source:HGNC Symbol;Acc:HGNC:10329] && sp|Q56K03|RL27A_BOVIN 60S ribosomal protein L27a OS=Bos taurus OX=9913 GN=RPL27A PE=2 SV=3 && PF00828:Ribosomal proteins 50S-L15, 50S-L18e, 60S-L27A	-	GO:0005737~cytoplasm	-	-
ENSOCUG00000003068	1203.81	1929.56	1860.76	2222.28	2245.42	2111.08	ENSOCUT00000062945,ENSOCUT00000055741,ENSOCUT00000003066,ENSOCUT00000054263	ENSOCUG00000003068	- && sp|Q3ZBH8|RS20_BOVIN 40S ribosomal protein S20 OS=Bos taurus OX=9913 GN=RPS20 PE=3 SV=1 && PF00338:Ribosomal protein S10p/S20e	-	GO:0005829~cytosol; GO:0005737~cytoplasm	-	-
ENSOCUG00000026515	2435.13	3251	6986.39	3.06416	8.15081	15.9965	ENSOCUT00000021071,ENSOCUT00000060241	CXCL11	C-X-C motif chemokine ligand 11 [Source:HGNC Symbol;Acc:HGNC:10638] && sp|O14625|CXL11_HUMAN C-X-C motif chemokine 11 OS=Homo sapiens OX=9606 GN=CXCL11 PE=1 SV=1 && PF00048:Small cytokines (intecrine/chemokine), interleukin-8 like	ocu04060:Cytokine-cytokine receptor interaction; ocu04620:Toll-like receptor signaling pathway	-	-	-
ENSOCUG00000015138	758.814	1358.8	1971.77	1737.92	3032.59	1646.32	ENSOCUT00000015133	C1QC	complement C1q C chain [Source:HGNC Symbol;Acc:HGNC:1245] && sp|P31722|C1QC_RAT Complement C1q subcomponent subunit C OS=Rattus norvegicus OX=10116 GN=C1qc PE=1 SV=2 && PF01391:Collagen triple helix repeat (20 copies)|PF00386:C1q domain	-	-	-	-
ENSOCUG00000037025	1752.56	2344.74	2705.47	1210.13	1397.15	965.41	ENSOCUT00000054823,ENSOCUT00000045075	ENSOCUG00000037025	- && - && -	-	-	-	-
ENSOCUG00000024313	2613.17	4183.28	3127.44	654.627	836.149	855.977	ENSOCUT00000021266	SRGN	serglycin [Source:HGNC Symbol;Acc:HGNC:9361] && sp|P10124|SRGN_HUMAN Serglycin OS=Homo sapiens OX=9606 GN=SRGN PE=1 SV=3 && PF04360:Serglycin	-	GO:0005794~Golgi apparatus	-	-
ENSOCUG00000029113	1318.16	1074.43	773.721	1293.63	2070.64	2024.87	ENSOCUT00000033138	ND6	NADH dehydrogenase subunit 6 [Source:NCBI gene;Acc:808223] && sp|O79438|NU6M_RABIT NADH-ubiquinone oxidoreductase chain 6 OS=Oryctolagus cuniculus OX=9986 GN=MT-ND6 PE=3 SV=1 && -	ocu01100:Metabolic pathways; ocu04723:Retrograde endocannabinoid signaling	GO:0005747~mitochondrial respiratory chain complex I	-	GO:0032981~mitochondrial respiratory chain complex I assembly
ENSOCUG00000008407	1399.3	1622.84	1604.8	1758.39	1708.27	1714.65	ENSOCUT00000008405	ENSOCUG00000008407	- && sp|Q5R9R4|RL7_PONAB 60S ribosomal protein L7 OS=Pongo abelii OX=9601 GN=RPL7 PE=2 SV=1 && PF00327:Ribosomal protein L30p/L7e|PF08079:Ribosomal L30 N-terminal domain	-	-	-	-
ENSOCUG00000006538	1207.08	1620.27	1713.65	1907.68	1853.57	1911.55	ENSOCUT00000043801,ENSOCUT00000006170	RPL26	ribosomal protein L26 [Source:HGNC Symbol;Acc:HGNC:10327] && sp|P61257|RL26_BOVIN 60S ribosomal protein L26 OS=Bos taurus OX=9913 GN=RPL26 PE=2 SV=1 && PF00467:KOW motif|PF16906:Ribosomal proteins L26 eukaryotic, L24P archaeal	-	GO:0005654~nucleoplasm; GO:0005829~cytosol; GO:0005730~nucleolus	-	-
ENSOCUG00000012476	1041.88	1514.35	1538.41	2136.69	1939.81	2101.68	ENSOCUT00000012471	ENSOCUG00000012476	- && sp|Q5E958|RS8_BOVIN 40S ribosomal protein S8 OS=Bos taurus OX=9913 GN=RPS8 PE=2 SV=3 && PF01201:Ribosomal protein S8e	-	-	-	-
ENSOCUG00000022355	1473	1866.34	1801.32	1707.47	1734.37	1485.96	ENSOCUT00000030354	ENSOCUG00000022355	- && sp|O18789|RS2_BOVIN 40S ribosomal protein S2 OS=Bos taurus OX=9913 GN=RPS2 PE=2 SV=2 && PF03719:Ribosomal protein S5, C-terminal domain|PF00333:Ribosomal protein S5, N-terminal domain	-	GO:0005829~cytosol	-	-
ENSOCUG00000022412	978.934	1846.69	1832.35	2032.31	1891.72	1986.72	ENSOCUT00000038698,ENSOCUT00000028446,ENSOCUT00000044508	ENSOCUG00000022412	ribosomal protein S3 [Source:HGNC Symbol;Acc:HGNC:10420] && sp|E2RH47|RS3_CANLF 40S ribosomal protein S3 OS=Canis lupus familiaris OX=9615 GN=RPS3 PE=1 SV=1 && PF00189:Ribosomal protein S3, C-terminal domain|PF07650:KH domain	ocu05132:Salmonella infection	GO:0005730~nucleolus; GO:0005783~endoplasmic reticulum; GO:0072686~mitotic spindle	GO:0019901~protein kinase binding; GO:0000977~RNA polymerase II regulatory region sequence-specific DNA binding; GO:0044877~macromolecular complex binding; GO:0003729~mRNA binding; GO:0008017~microtubule binding	GO:0071356~cellular response to tumor necrosis factor; GO:0051092~positive regulation of NF-kappaB transcription factor activity
ENSOCUG00000000851	1494.27	2155.61	12.4689	1388.43	1578.15	1393.3	ENSOCUT00000000851	ENSOCUG00000000851	- && sp|Q24JY1|RL23A_BOVIN 60S ribosomal protein L23a OS=Bos taurus OX=9913 GN=RPL23A PE=2 SV=1 && PF00276:Ribosomal protein L23|PF03939:Ribosomal protein L23, N-terminal domain	-	GO:0005829~cytosol	-	-
ENSOCUG00000029720	12884.9	0	0	0.316266	0	0	ENSOCUT00000033223	ENSOCUG00000029720	- && sp|Q9CQ52|CEL3B_MOUSE Chymotrypsin-like elastase family member 3B OS=Mus musculus OX=10090 GN=Cela3b PE=1 SV=1 && PF00089:Trypsin	-	-	-	-
ENSOCUG00000010309	1135.02	1634.6	1514.18	1867.17	2029.31	1614.37	ENSOCUT00000062125,ENSOCUT00000010309,ENSOCUT00000033878,ENSOCUT00000039169	RPL14	ribosomal protein L14 [Source:HGNC Symbol;Acc:HGNC:10305] && sp|Q3T0U2|RL14_BOVIN 60S ribosomal protein L14 OS=Bos taurus OX=9913 GN=RPL14 PE=2 SV=3 && -	-	GO:0005737~cytoplasm	-	-
ENSOCUG00000021484	574.329	1955.18	2245.44	2244.66	1982.87	2126.5	ENSOCUT00000030802	RPS28	ribosomal protein S28 [Source:HGNC Symbol;Acc:HGNC:10418] && sp|Q56JX6|RS28_BOVIN 40S ribosomal protein S28 OS=Bos taurus OX=9913 GN=RPS28 PE=3 SV=1 && -	-	-	-	-
ENSOCUG00000017256	967.373	1686.13	1653.15	1865.74	1885.72	1776.79	ENSOCUT00000017253	ENSOCUG00000017256	ribosomal protein S25 [Source:HGNC Symbol;Acc:HGNC:10413] && sp|Q56JX5|RS25_BOVIN 40S ribosomal protein S25 OS=Bos taurus OX=9913 GN=RPS25 PE=2 SV=1 && PF03297:S25 ribosomal protein	-	GO:0005730~nucleolus	-	-
ENSOCUG00000000791	961.63	1458.02	1380.65	1710.73	1755.22	1858.7	ENSOCUT00000035046,ENSOCUT00000049830,ENSOCUT00000000791,ENSOCUT00000037384	ENSOCUG00000000791	ribosomal protein L24 [Source:HGNC Symbol;Acc:HGNC:10325] && sp|Q862I1|RL24_BOVIN 60S ribosomal protein L24 OS=Bos taurus OX=9913 GN=RPL24 PE=2 SV=2 && PF01246:Ribosomal protein L24e	-	-	-	-
ENSOCUG00000027423	506.253	1526.86	2409.99	2003.86	1396.99	2028.5	ENSOCUT00000023198	ENSOCUG00000027423	ribosomal protein S29 [Source:HGNC Symbol;Acc:HGNC:10419] && sp|P62276|RS29_BOVIN 40S ribosomal protein S29 OS=Bos taurus OX=9913 GN=RPS29 PE=3 SV=2 && -	-	-	GO:0008270~zinc ion binding	-
ENSOCUG00000022442	649.376	1481.03	1437.93	1906.69	1919.17	1985.9	ENSOCUT00000009733	ENSOCUG00000022442	- && sp|Q2KHT7|RS27_BOVIN 40S ribosomal protein S27 OS=Bos taurus OX=9913 GN=RPS27 PE=3 SV=3 && -	-	GO:0005634~nucleus	-	-
ENSOCUG00000029674	576.474	1635.18	1892.18	2036.02	1859.72	2072.41	ENSOCUT00000034046,ENSOCUT00000046384,ENSOCUT00000051463,ENSOCUT00000050667	RPL37	ribosomal protein L37 [Source:HGNC Symbol;Acc:HGNC:10347] && sp|P79244|RL37_BOVIN 60S ribosomal protein L37 OS=Bos taurus OX=9913 GN=RPL37 PE=3 SV=4 && PF01907:Ribosomal protein L37e	-	GO:0005829~cytosol	-	-
ENSOCUG00000032372	2452.52	2160.2	2207.57	803.963	831.754	915.505	ENSOCUT00000045445	ENSOCUG00000032372	- && sp|P0CG54|UBB_CAVPO Polyubiquitin-B OS=Cavia porcellus OX=10141 GN=UBB PE=2 SV=1 && PF00240:Ubiquitin family	-	-	-	-
ENSOCUG00000016261	1235.25	1223.94	1067.58	1232.04	1898.33	1093	ENSOCUT00000043581,ENSOCUT00000064628,ENSOCUT00000022245,ENSOCUT00000061845	PSAP	prosaposin [Source:HGNC Symbol;Acc:HGNC:9498] && sp|P07602|SAP_HUMAN Prosaposin OS=Homo sapiens OX=9606 GN=PSAP PE=1 SV=2 && PF05184:Saposin-like type B, region 1|PF03489:Saposin-like type B, region 2|PF02199:Saposin A-type domain	ocu04142:Lysosome	GO:0005764~lysosome	-	-
ENSOCUG00000029086	941.196	822.618	661.073	1116.11	1505.51	1281.13	ENSOCUT00000033111	ND1	NADH dehydrogenase subunit 1 [Source:NCBI gene;Acc:808226] && sp|O79427|NU1M_RABIT NADH-ubiquinone oxidoreductase chain 1 OS=Oryctolagus cuniculus OX=9986 GN=MT-ND1 PE=3 SV=1 && -	ocu01100:Metabolic pathways; ocu04723:Retrograde endocannabinoid signaling	GO:0005747~mitochondrial respiratory chain complex I	-	GO:0032981~mitochondrial respiratory chain complex I assembly
ENSOCUG00000017251	2036.31	2466.17	3307.56	28.4287	46.7362	68.1833	ENSOCUT00000017256	GBP1	guanylate binding protein 1 [Source:HGNC Symbol;Acc:HGNC:4182] && sp|Q5D1D6|GBP1_CHLAE Guanylate-binding protein 1 OS=Chlorocebus aethiops OX=9534 GN=GBP1 PE=2 SV=1 && PF02263:Guanylate-binding protein, N-terminal domain|PF02841:Guanylate-binding protein, C-terminal domain	-	GO:0005829~cytosol; GO:0005794~Golgi apparatus; GO:0015629~actin cytoskeleton	GO:0042803~protein homodimerization activity; GO:0019899~enzyme binding	GO:0071356~cellular response to tumor necrosis factor
ENSOCUG00000024833	1115.89	1057.88	1045.27	1206.58	1437.57	1127.16	ENSOCUT00000023629	RPL18A	ribosomal protein L18a [Source:HGNC Symbol;Acc:HGNC:10311] && sp|Q3T003|RL18A_BOVIN 60S ribosomal protein L18a OS=Bos taurus OX=9913 GN=RPL18A PE=2 SV=1 && PF01775:Ribosomal proteins 50S-L18Ae/60S-L20/60S-L18A	-	-	-	-
ENSOCUG00000029090	905.97	770.777	593.235	1082.21	1403.39	1406.84	ENSOCUT00000033115	ND2	NADH dehydrogenase subunit 2 [Source:NCBI gene;Acc:808230] && sp|O79428|NU2M_RABIT NADH-ubiquinone oxidoreductase chain 2 OS=Oryctolagus cuniculus OX=9986 GN=MT-ND2 PE=3 SV=1 && -	ocu01100:Metabolic pathways; ocu04723:Retrograde endocannabinoid signaling	GO:0005747~mitochondrial respiratory chain complex I	-	GO:0032981~mitochondrial respiratory chain complex I assembly
ENSOCUG00000029108	936.958	661.242	537.67	1050.54	1360.67	1132.92	ENSOCUT00000033133	ND4	NADH dehydrogenase subunit 4 [Source:NCBI gene;Acc:808225] && sp|O79436|NU4M_RABIT NADH-ubiquinone oxidoreductase chain 4 OS=Oryctolagus cuniculus OX=9986 GN=MT-ND4 PE=3 SV=1 && -	ocu01100:Metabolic pathways; ocu04723:Retrograde endocannabinoid signaling	GO:0005747~mitochondrial respiratory chain complex I	-	GO:0032981~mitochondrial respiratory chain complex I assembly
ENSOCUG00000026727	1060.74	1225.62	1196.26	1313.66	1235.36	1234.04	ENSOCUT00000022267	ENSOCUG00000026727	- && sp|E2RKA8|RL32_CANLF 60S ribosomal protein L32 OS=Canis lupus familiaris OX=9615 GN=RPL32 PE=1 SV=1 && PF01655:Ribosomal protein L32	-	-	-	-
ENSOCUG00000028024	1393.21	490.218	4852.68	24.6155	452.704	159.471	ENSOCUT00000030655	ENSOCUG00000028024	- && sp|Q60766|IRGM1_MOUSE Immunity-related GTPase family M protein 1 OS=Mus musculus OX=10090 GN=Irgm1 PE=1 SV=1 && PF05049:Interferon-inducible GTPase (IIGP)	-	-	-	-
ENSOCUG00000027219	594.332	1106.01	801.394	552.302	500.51	350.569	ENSOCUT00000028512	JCHAIN	joining chain of multimeric IgA and IgM [Source:HGNC Symbol;Acc:HGNC:5713] && sp|P23108|IGJ_RABIT Immunoglobulin J chain OS=Oryctolagus cuniculus OX=9986 GN=JCHAIN PE=1 SV=1 && PF15097:Immunoglobulin J chain	-	-	GO:0042803~protein homodimerization activity; GO:0030674~protein binding, bridging	GO:0065003~macromolecular complex assembly
ENSOCUG00000002485	385.485	803.336	808.387	1814.04	2036.59	1102.2	ENSOCUT00000002484	HLA-DQB1	major histocompatibility complex, class II, DQ beta 2 [Source:HGNC Symbol;Acc:HGNC:4945] && sp|P01920|DQB1_HUMAN HLA class II histocompatibility antigen, DQ beta 1 chain OS=Homo sapiens OX=9606 GN=HLA-DQB1 PE=1 SV=2 && PF07654:Immunoglobulin C1-set domain|PF00969:Class II histocompatibility antigen, beta domain	-	GO:0005794~Golgi apparatus; GO:0005769~early endosome; GO:0009897~external side of plasma membrane	GO:0031625~ubiquitin protein ligase binding	-
ENSOCUG00000016085	1196.06	1437.26	1763.75	922.815	883.017	844.092	ENSOCUT00000016083	SERP1	stress associated endoplasmic reticulum protein 1 [Source:HGNC Symbol;Acc:HGNC:10759] && sp|Q3ZBR1|SERP1_BOVIN Stress-associated endoplasmic reticulum protein 1 OS=Bos taurus OX=9913 GN=SERP1 PE=3 SV=1 && -	-	-	-	GO:0009791~post-embryonic development
ENSOCUG00000004501	1352.3	2427.03	2401.53	205.782	323.012	67.1085	ENSOCUT00000004501	ENSOCUG00000004501	- && sp|A1E2I4|MX1_MACMU Interferon-induced GTP-binding protein Mx1 OS=Macaca mulatta OX=9544 GN=MX1 PE=2 SV=1 && PF01031:Dynamin central region|PF00350:Dynamin family	-	-	-	-
ENSOCUG00000002074	558.006	1279.95	1100.69	1379.31	1469.5	1177.3	ENSOCUT00000002070	ENSOCUG00000002074	- && sp|P47914|RL29_HUMAN 60S ribosomal protein L29 OS=Homo sapiens OX=9606 GN=RPL29 PE=1 SV=2 && PF01779:Ribosomal L29e protein family	-	GO:0005737~cytoplasm	-	-
ENSOCUG00000027837	473.23	1541.95	1799.29	1349.52	1413.78	1290.05	ENSOCUT00000021220	ENSOCUG00000027837	- && sp|Q32PB9|RL38_BOVIN 60S ribosomal protein L38 OS=Bos taurus OX=9913 GN=RPL38 PE=3 SV=4 && -	-	GO:0005829~cytosol	-	-
ENSOCUG00000032132	1041.94	2078.44	2249.68	115.815	227.286	29.5248	ENSOCUT00000036028	IFIT3	interferon induced protein with tetratricopeptide repeats 3 [Source:HGNC Symbol;Acc:HGNC:5411] && sp|O14879|IFIT3_HUMAN Interferon-induced protein with tetratricopeptide repeats 3 OS=Homo sapiens OX=9606 GN=IFIT3 PE=1 SV=1 && -	-	-	-	-
ENSOCUG00000002848	2240.07	2732.49	2769.16	193.5	84.9093	69.9178	ENSOCUT00000002845	ENSOCUG00000002848	C-C motif chemokine ligand 5 [Source:HGNC Symbol;Acc:HGNC:10632] && sp|P13501|CCL5_HUMAN C-C motif chemokine 5 OS=Homo sapiens OX=9606 GN=CCL5 PE=1 SV=3 && -	ocu04060:Cytokine-cytokine receptor interaction; ocu04668:TNF signaling pathway; ocu05142:Chagas disease; ocu04620:Toll-like receptor signaling pathway	GO:0005737~cytoplasm	-	GO:0050679~positive regulation of epithelial cell proliferation
ENSOCUG00000007536	766.544	1259.66	1305.29	1255.65	1111.01	1055.81	ENSOCUT00000007537	ENSOCUG00000007536	- && sp|P26373|RL13_HUMAN 60S ribosomal protein L13 OS=Homo sapiens OX=9606 GN=RPL13 PE=1 SV=4 && PF01294:Ribosomal protein L13e	-	-	-	-
ENSOCUG00000025211	8730.8	0.0909101	0	0	0.0938337	0.733041	ENSOCUT00000030157,ENSOCUT00000041265	ENSOCUG00000025211	- && sp|P00760|TRY1_BOVIN Cationic trypsin OS=Bos taurus OX=9913 PE=1 SV=3 && PF00089:Trypsin	ocu04080:Neuroactive ligand-receptor interaction; ocu04972:Pancreatic secretion	-	-	-
ENSOCUG00000002480	329.693	576.89	678.342	1780.39	2111.26	749.064	ENSOCUT00000002479,ENSOCUT00000033180,ENSOCUT00000046863	ENSOCUG00000002480	- && sp|P01909|DQA1_HUMAN HLA class II histocompatibility antigen, DQ alpha 1 chain OS=Homo sapiens OX=9606 GN=HLA-DQA1 PE=1 SV=1 && PF07654:Immunoglobulin C1-set domain|PF00993:Class II histocompatibility antigen, alpha domain	ocu04514:Cell adhesion molecules	GO:0009897~external side of plasma membrane; GO:0005764~lysosome	-	-
ENSOCUG00000029112	966.653	614.057	371.731	748.601	1030.85	1010.66	ENSOCUT00000033137	ND5	NADH dehydrogenase subunit 5 [Source:NCBI gene;Acc:808224] && sp|O79437|NU5M_RABIT NADH-ubiquinone oxidoreductase chain 5 OS=Oryctolagus cuniculus OX=9986 GN=MT-ND5 PE=3 SV=1 && -	ocu01100:Metabolic pathways; ocu04723:Retrograde endocannabinoid signaling	GO:0005747~mitochondrial respiratory chain complex I	-	GO:0032981~mitochondrial respiratory chain complex I assembly
novel.87	83.9857	87.4368	86.1805	1441.95	1779.17	925.335	-	-	- && Q5R8W9.2 RecName: Full=Selenoprotein P; Short=SeP; Flags: Precursor && PF04592:Selenoprotein P, N terminal region	-	-	-	-
novel.714	614.094	708.894	696.573	1014.2	1259.3	1315.9	-	-	- && O79876.2 RecName: Full=Cytochrome c oxidase subunit 1; AltName: Full=Cytochrome c oxidase polypeptide I && PF00115:Cytochrome C and Quinol oxidase polypeptide I|PF00116:Cytochrome C oxidase subunit II, periplasmic domain	-	-	-	-
ENSOCUG00000035553	462.078	1340.59	1407.65	1451.92	1231.5	1178.46	ENSOCUT00000048381,ENSOCUT00000053208,ENSOCUT00000061049,ENSOCUT00000051225	ENSOCUG00000035553	- && sp|Q3MIC0|RL37A_BOVIN 60S ribosomal protein L37a OS=Bos taurus OX=9913 GN=RPL37A PE=3 SV=3 && -	-	GO:0005829~cytosol	-	-
ENSOCUG00000035539	447.887	1485.97	1329.6	789.369	1370.51	1513.31	ENSOCUT00000043368	ENSOCUG00000035539	- && sp|Q76I81|RS12_BOVIN 40S ribosomal protein S12 OS=Bos taurus OX=9913 GN=RPS12 PE=2 SV=1 && PF01248:Ribosomal protein L7Ae/L30e/S12e/Gadd45 family	-	-	-	-
ENSOCUG00000012842	1155.4	1237.91	1279.75	775.858	711.033	801.031	ENSOCUT00000015097,ENSOCUT00000041147	HSP90AB1	Heat shock protein HSP 90-beta [Source:UniProtKB/Swiss-Prot;Acc:P30947] && sp|P30947|HS90B_RABIT Heat shock protein HSP 90-beta OS=Oryctolagus cuniculus OX=9986 GN=HSP90AB1 PE=1 SV=2 && PF00183:Hsp90 protein|PF02518:Histidine kinase-, DNA gyrase B-, and HSP90-like ATPase	ocu05200:Pathways in cancer; ocu04151:PI3K-Akt signaling pathway; ocu05215:Prostate cancer; ocu04657:IL-17 signaling pathway; ocu05132:Salmonella infection	GO:0005634~nucleus; GO:0005737~cytoplasm; GO:0005886~plasma membrane	GO:0046983~protein dimerization activity	-
ENSOCUG00000005304	680.234	1138.72	1216.05	1203.41	1183.96	1016.42	ENSOCUT00000005303	ENSOCUG00000005304	- && sp|P63273|RS17_CANLF 40S ribosomal protein S17 OS=Canis lupus familiaris OX=9615 GN=RPS17 PE=2 SV=2 && PF00833:Ribosomal S17	-	-	-	-
ENSOCUG00000029367	463.7	763.925	1051.66	902.716	1696.01	871.022	ENSOCUT00000033325	C1QA	complement C1q A chain [Source:HGNC Symbol;Acc:HGNC:1241] && sp|P31720|C1QA_RAT Complement C1q subcomponent subunit A OS=Rattus norvegicus OX=10116 GN=C1qa PE=1 SV=2 && PF01391:Collagen triple helix repeat (20 copies)|PF00386:C1q domain	-	-	-	-
ENSOCUG00000025758	602.553	144.84	1203.42	2895.99	1452.83	189.938	ENSOCUT00000025210	ENSOCUG00000025758	- && sp|P49207|RL34_HUMAN 60S ribosomal protein L34 OS=Homo sapiens OX=9606 GN=RPL34 PE=1 SV=3 && PF01199:Ribosomal protein L34e	-	-	-	-
ENSOCUG00000015143	560.037	848.673	1085.67	565.273	1222.52	690.968	ENSOCUT00000057669,ENSOCUT00000015137	C1QB	complement C1q B chain [Source:HGNC Symbol;Acc:HGNC:1242] && sp|P02746|C1QB_HUMAN Complement C1q subcomponent subunit B OS=Homo sapiens OX=9606 GN=C1QB PE=1 SV=3 && PF01391:Collagen triple helix repeat (20 copies)|PF00386:C1q domain	-	-	-	-
ENSOCUG00000002392	432.065	1466.16	1439.84	595.124	1120.56	1771.91	ENSOCUT00000002390,ENSOCUT00000051931	ENSOCUG00000002392	- && sp|Q56JX3|RL31_BOVIN 60S ribosomal protein L31 OS=Bos taurus OX=9913 GN=RPL31 PE=2 SV=1 && PF01198:Ribosomal protein L31e	-	GO:0005737~cytoplasm	-	-
ENSOCUG00000009222	920.591	747.585	934.428	786.563	741.843	758.447	ENSOCUT00000009221,ENSOCUT00000054984	VIM	vimentin [Source:HGNC Symbol;Acc:HGNC:12692] && sp|P48616|VIME_BOVIN Vimentin OS=Bos taurus OX=9913 GN=VIM PE=1 SV=3 && PF04732:Intermediate filament head (DNA binding) region|PF00038:Intermediate filament protein	-	GO:0005829~cytosol; GO:0005886~plasma membrane; GO:0043005~neuron projection; GO:0016363~nuclear matrix	GO:0042802~identical protein binding; GO:0019904~protein domain specific binding; GO:0003725~double-stranded RNA binding; GO:0097110~scaffold protein binding	GO:0071222~cellular response to lipopolysaccharide
ENSOCUG00000029107	670.674	500.465	379.278	784.799	949.711	1047.55	ENSOCUT00000033132	ND4L	NADH dehydrogenase subunit 4L [Source:NCBI gene;Acc:808222] && sp|O79435|NU4LM_RABIT NADH-ubiquinone oxidoreductase chain 4L OS=Oryctolagus cuniculus OX=9986 GN=MT-ND4L PE=3 SV=1 && -	ocu01100:Metabolic pathways; ocu04723:Retrograde endocannabinoid signaling	-	-	-
ENSOCUG00000029105	458.258	791.075	667.383	1016.31	1129.45	1406.14	ENSOCUT00000033130	ND3	NADH dehydrogenase subunit 3 [Source:NCBI gene;Acc:808221] && sp|O79434|NU3M_RABIT NADH-ubiquinone oxidoreductase chain 3 OS=Oryctolagus cuniculus OX=9986 GN=MT-ND3 PE=3 SV=1 && -	ocu01100:Metabolic pathways; ocu04723:Retrograde endocannabinoid signaling	GO:0005747~mitochondrial respiratory chain complex I	-	-
ENSOCUG00000004197	1710.97	2219.16	1424.06	60.2478	111.982	15.2597	ENSOCUT00000053465,ENSOCUT00000060803,ENSOCUT00000004196	ENSOCUG00000004197	- && sp|Q5T764|IFT1B_HUMAN Interferon-induced protein with tetratricopeptide repeats 1B OS=Homo sapiens OX=9606 GN=IFIT1B PE=1 SV=1 && PF13424:Tetratricopeptide repeat	-	GO:0005737~cytoplasm	-	-
ENSOCUG00000021924	1109.41	1754.44	1715.49	313.029	443.466	93.3687	ENSOCUT00000043662,ENSOCUT00000022094,ENSOCUT00000045716	ENSOCUG00000021924	- && sp|P27594|MX1_PIG Interferon-induced GTP-binding protein Mx1 OS=Sus scrofa OX=9823 GN=MX1 PE=2 SV=1 && -	-	-	-	-
ENSOCUG00000009091	515.302	951.961	888.119	1196.35	1188.86	1291.14	ENSOCUT00000009088	ENSOCUG00000009091	- && sp|Q3SYR7|RL9_BOVIN 60S ribosomal protein L9 OS=Bos taurus OX=9913 GN=RPL9 PE=2 SV=1 && PF00347:Ribosomal protein L6	-	-	-	-
ENSOCUG00000007018	601.743	1305.69	765.395	993.239	864.894	1233.97	ENSOCUT00000007017	ENSOCUG00000007018	- && sp|Q4GWZ2|RSSA_PIG 40S ribosomal protein SA OS=Sus scrofa OX=9823 GN=RPSA PE=1 SV=3 && PF16122:40S ribosomal protein SA C-terminus|PF00318:Ribosomal protein S2	-	GO:0005634~nucleus; GO:0005737~cytoplasm; GO:0005886~plasma membrane	-	-
ENSOCUG00000010089	691.323	859.93	938.56	1014.42	815.315	1169.29	ENSOCUT00000010088,ENSOCUT00000045832	ENSOCUG00000010089	Oryctolagus cuniculus ribosomal protein L5 (RPL5), mRNA. [Source:RefSeq mRNA;Acc:NM_001195679] && sp|P46777|RL5_HUMAN 60S ribosomal protein L5 OS=Homo sapiens OX=9606 GN=RPL5 PE=1 SV=3 && PF17144:Ribosomal large subunit proteins 60S L5, and 50S L18|PF14204:Ribosomal L18 C-terminal region	-	GO:0005730~nucleolus; GO:0005737~cytoplasm	-	-
ENSOCUG00000001232	381.308	1312.01	1017.49	1050.86	1311.44	1360.86	ENSOCUT00000001231	ENSOCUG00000001232	- && sp|O55142|RL35A_MOUSE 60S ribosomal protein L35a OS=Mus musculus OX=10090 GN=Rpl35a PE=1 SV=2 && PF01247:Ribosomal protein L35Ae	-	GO:0005829~cytosol	-	-
ENSOCUG00000002339	1547.31	1939.1	2099.09	223.561	358.87	39.953	ENSOCUT00000002341	IRF7	interferon regulatory factor 7 [Source:HGNC Symbol;Acc:HGNC:6122] && sp|Q92985|IRF7_HUMAN Interferon regulatory factor 7 OS=Homo sapiens OX=9606 GN=IRF7 PE=1 SV=2 && PF00605:Interferon regulatory factor transcription factor|PF10401:Interferon-regulatory factor 3	-	GO:0005654~nucleoplasm; GO:0005829~cytosol	GO:0000978~RNA polymerase II core promoter proximal region sequence-specific DNA binding; GO:0000981~RNA polymerase II transcription factor activity, sequence-specific DNA binding	GO:0045944~positive regulation of transcription from RNA polymerase II promoter
ENSOCUG00000031105	1075.1	1542.56	1465.03	435.022	625.467	417.237	ENSOCUT00000061831	FCER1G	Fc fragment of IgE receptor Ig [Source:HGNC Symbol;Acc:HGNC:3611] && sp|P20411|FCERG_RAT High affinity immunoglobulin epsilon receptor subunit gamma OS=Rattus norvegicus OX=10116 GN=Fcer1g PE=1 SV=1 && -	ocu04071:Sphingolipid signaling pathway; ocu04664:Fc epsilon RI signaling pathway	-	-	-
ENSOCUG00000022250	660.937	1038	888.327	1052.9	1059.72	915.471	ENSOCUT00000032016,ENSOCUT00000063306	ENSOCUG00000022250	- && sp|Q3T0W9|RL19_BOVIN 60S ribosomal protein L19 OS=Bos taurus OX=9913 GN=RPL19 PE=2 SV=1 && PF01280:Ribosomal protein L19e	-	-	-	-
ENSOCUG00000024901	7361.42	0	0	0	0	0.138834	ENSOCUT00000030885	ENSOCUG00000024901	- && sp|Q6GPI1|CTRB2_HUMAN Chymotrypsinogen B2 OS=Homo sapiens OX=9606 GN=CTRB2 PE=2 SV=2 && PF00089:Trypsin	ocu04972:Pancreatic secretion	-	-	-
ENSOCUG00000003872	366.331	623.848	1236.87	1147	1048.91	1624.9	ENSOCUT00000003870	ENSOCUG00000003872	ribosomal protein L27 [Source:HGNC Symbol;Acc:HGNC:10328] && sp|P61356|RL27_BOVIN 60S ribosomal protein L27 OS=Bos taurus OX=9913 GN=RPL27 PE=2 SV=2 && PF00467:KOW motif|PF01777:Ribosomal L27e protein family	-	-	-	GO:0001701~in utero embryonic development
ENSOCUG00000010363	392.438	1029.11	1064.02	1241.03	1149.06	1179.52	ENSOCUT00000010363,ENSOCUT00000057602,ENSOCUT00000027163	ENSOCUG00000010363	- && sp|Q3T199|RS23_BOVIN 40S ribosomal protein S23 OS=Bos taurus OX=9913 GN=RPS23 PE=2 SV=1 && PF00164:Ribosomal protein S12/S23	-	-	-	-
ENSOCUG00000032417	680.978	997.262	988.066	908.675	1038.2	1198.95	ENSOCUT00000039007,ENSOCUT00000044646	ENSOCUG00000032417	- && sp|P06454|PTMA_HUMAN Prothymosin alpha OS=Homo sapiens OX=9606 GN=PTMA PE=1 SV=2 && PF03247:Prothymosin/parathymosin family	-	-	-	-
ENSOCUG00000001288	804.021	1366.88	1556.26	506.994	512.595	623.212	ENSOCUT00000001288	ENSOCUG00000001288	ubiquitin B [Source:HGNC Symbol;Acc:HGNC:12463] && sp|P0CG55|UBB_SHEEP Polyubiquitin-B OS=Ovis aries OX=9940 GN=UBB PE=2 SV=1 && PF00240:Ubiquitin family	-	-	-	-
ENSOCUG00000027712	627.992	938.293	843.148	1123.94	1071.41	905.208	ENSOCUT00000023183,ENSOCUT00000052842,ENSOCUT00000038678,ENSOCUT00000037255	RPL3	ribosomal protein L3 [Source:HGNC Symbol;Acc:HGNC:10332] && sp|P21531|RL3_RAT 60S ribosomal protein L3 OS=Rattus norvegicus OX=10116 GN=Rpl3 PE=1 SV=3 && -	-	-	-	-
ENSOCUG00000001950	7190.8	0.15279	0.0952554	0.250222	0	0.554401	ENSOCUT00000037246,ENSOCUT00000001948,ENSOCUT00000034491	ENSOCUG00000001950	- && sp|Q29463|TRY2_BOVIN Anionic trypsin OS=Bos taurus OX=9913 PE=2 SV=1 && PF00089:Trypsin	-	-	-	-
ENSOCUG00000024939	707.027	1713.56	1764.01	23.2293	54.1348	12.2862	ENSOCUT00000027034	IFIT2	interferon induced protein with tetratricopeptide repeats 2 [Source:HGNC Symbol;Acc:HGNC:5409] && sp|P09913|IFIT2_HUMAN Interferon-induced protein with tetratricopeptide repeats 2 OS=Homo sapiens OX=9606 GN=IFIT2 PE=1 SV=1 && -	-	GO:0005783~endoplasmic reticulum	-	GO:0043065~positive regulation of apoptotic process
novel.1269	1034.08	1075.67	1745.37	557.263	1007.65	310.127	-	-	- && Q4LAL9.1 RecName: Full=Cathepsin D; Flags: Precursor && -	-	-	-	-
ENSOCUG00000017386	479.358	927.338	934.313	1063.61	1053.36	1126.28	ENSOCUT00000017384	RPL30	ribosomal protein L30 [Source:HGNC Symbol;Acc:HGNC:10333] && sp|Q3T0D5|RL30_BOVIN 60S ribosomal protein L30 OS=Bos taurus OX=9913 GN=RPL30 PE=3 SV=3 && PF01248:Ribosomal protein L7Ae/L30e/S12e/Gadd45 family	-	-	-	-
ENSOCUG00000016662	659.795	1114.66	1003.08	887.497	870.071	956.707	ENSOCUT00000016662,ENSOCUT00000042289	ENSOCUG00000016662	- && sp|Q9TTC6|PPIA_RABIT Peptidyl-prolyl cis-trans isomerase A OS=Oryctolagus cuniculus OX=9986 GN=PPIA PE=2 SV=3 && -	-	-	-	-
ENSOCUG00000005938	757.763	810.793	1012.96	912.309	986.818	708.679	ENSOCUT00000005937	ENSOCUG00000005938	Oryctolagus cuniculus glutathione peroxidase 1 (GPX1), mRNA. [Source:RefSeq mRNA;Acc:NM_001085444] && sp|P11909|GPX1_RABIT Glutathione peroxidase 1 OS=Oryctolagus cuniculus OX=9986 GN=GPX1 PE=2 SV=2 && PF00255:Glutathione peroxidase	ocu01100:Metabolic pathways; ocu04918:Thyroid hormone synthesis	GO:0005829~cytosol	-	-
ENSOCUG00000023692	684.908	876.302	945.769	818.591	935.927	818.521	ENSOCUT00000027301,ENSOCUT00000042080,ENSOCUT00000055748	ENSOCUG00000023692	Oryctolagus cuniculus tumor protein, translationally-controlled 1 (TPT1), mRNA. [Source:RefSeq mRNA;Acc:NM_001082129] && sp|P43348|TCTP_RABIT Translationally-controlled tumor protein OS=Oryctolagus cuniculus OX=9986 GN=TPT1 PE=2 SV=2 && -	-	GO:0005737~cytoplasm; GO:0000922~spindle pole	-	-
ENSOCUG00000028015	573.308	845.229	867.744	1087.28	757.343	809.031	ENSOCUT00000013552	ENSOCUG00000028015	- && sp|Q56JV1|RS26_BOVIN 40S ribosomal protein S26 OS=Bos taurus OX=9913 GN=RPS26 PE=3 SV=3 && PF01283:Ribosomal protein S26e	-	-	-	-
ENSOCUG00000000179	488.576	843.027	815.681	909.956	975.157	989.417	ENSOCUT00000034091,ENSOCUT00000064462,ENSOCUT00000000179	ENSOCUG00000000179	- && sp|Q76I82|RS15A_BOVIN 40S ribosomal protein S15a OS=Bos taurus OX=9913 GN=RPS15A PE=2 SV=1 && PF00410:Ribosomal protein S8	-	-	-	-
ENSOCUG00000010443	1157.55	809.87	877.993	621.584	693.447	581.165	ENSOCUT00000010440	ENSOCUG00000010443	actin gamma 1 [Source:HGNC Symbol;Acc:HGNC:144] && sp|P63256|ACTG_ANSAN Actin, cytoplasmic 2 OS=Anser anser anser OX=8844 GN=ACTG1 PE=2 SV=1 && PF00022:Actin	-	-	-	-
ENSOCUG00000031171	437.249	1032.09	1405.75	842.321	817.581	1064.4	ENSOCUT00000058023,ENSOCUT00000050087	ENSOCUG00000031171	- && sp|P63314|TYB10_HORSE Thymosin beta-10 OS=Equus caballus OX=9796 GN=TMSB10 PE=1 SV=2 && -	-	-	-	-
ENSOCUG00000024946	716.576	1534.9	1608.74	607.461	577.22	596.848	ENSOCUT00000033906,ENSOCUT00000024193	ENSOCUG00000024946	NME/NM23 nucleoside diphosphate kinase 2 [Source:HGNC Symbol;Acc:HGNC:7850] && sp|P22392|NDKB_HUMAN Nucleoside diphosphate kinase B OS=Homo sapiens OX=9606 GN=NME2 PE=1 SV=1 && PF00334:Nucleoside diphosphate kinase	ocu00230:Purine metabolism; ocu01100:Metabolic pathways; ocu01232:Nucleotide metabolism	GO:0005737~cytoplasm	GO:0003713~transcription coactivator activity	GO:0045944~positive regulation of transcription from RNA polymerase II promoter; GO:0007229~integrin-mediated signaling pathway; GO:0050679~positive regulation of epithelial cell proliferation
ENSOCUG00000001280	761.537	1057.94	1358.86	334.803	333.681	441.571	ENSOCUT00000051831,ENSOCUT00000040786,ENSOCUT00000001280,ENSOCUT00000043059	HSP90AA1	heat shock protein 90 alpha family class A member 1 [Source:HGNC Symbol;Acc:HGNC:5253] && sp|P30946|HS90A_RABIT Heat shock protein HSP 90-alpha OS=Oryctolagus cuniculus OX=9986 GN=HSP90AA1 PE=1 SV=2 && PF00183:Hsp90 protein|PF02518:Histidine kinase-, DNA gyrase B-, and HSP90-like ATPase	-	-	-	-
ENSOCUG00000011090	1113.37	1272.7	1583.29	338.945	554.068	328.562	ENSOCUT00000011087	CTSK	Oryctolagus cuniculus cathepsin K (CTSK), mRNA. [Source:RefSeq mRNA;Acc:NM_001082641] && sp|P43236|CATK_RABIT Cathepsin K OS=Oryctolagus cuniculus OX=9986 GN=CTSK PE=1 SV=1 && PF00112:Papain family cysteine protease|PF08246:Cathepsin propeptide inhibitor domain (I29)	ocu04142:Lysosome; ocu04210:Apoptosis; ocu04620:Toll-like receptor signaling pathway	GO:0005654~nucleoplasm; GO:0009897~external side of plasma membrane; GO:0005764~lysosome; GO:0016324~apical plasma membrane	GO:0005518~collagen binding	-
ENSOCUG00000015255	787.835	1152.12	1111.88	650.594	648.479	708.701	ENSOCUT00000040256,ENSOCUT00000015251	ENSOCUG00000015255	- && sp|Q6EWQ7|IF5A1_BOVIN Eukaryotic translation initiation factor 5A-1 OS=Bos taurus OX=9913 GN=EIF5A PE=2 SV=3 && PF01287:Eukaryotic elongation factor 5A hypusine, DNA-binding OB fold	-	-	-	-
ENSOCUG00000010375	1079.26	1262.9	1107.16	508.243	479.07	615.35	ENSOCUT00000044351,ENSOCUT00000010377,ENSOCUT00000061952	EIF4A1	eukaryotic translation initiation factor 4A1 [Source:HGNC Symbol;Acc:HGNC:3282] && sp|Q3SZ54|IF4A1_BOVIN Eukaryotic initiation factor 4A-I OS=Bos taurus OX=9913 GN=EIF4A1 PE=2 SV=1 && PF00270:DEAD/DEAH box helicase|PF00271:Helicase conserved C-terminal domain	-	GO:0005737~cytoplasm	GO:0003725~double-stranded RNA binding	-
ENSOCUG00000003613	523.959	735.304	747.786	988.797	786.821	899.199	ENSOCUT00000064665,ENSOCUT00000003610	ENSOCUG00000003613	- && sp|P15357|RS27A_DROME Ubiquitin-40S ribosomal protein S27a OS=Drosophila melanogaster OX=7227 GN=RpS27A PE=1 SV=2 && PF00240:Ubiquitin family	-	GO:0005829~cytosol	-	-
ENSOCUG00000006370	439.461	894.506	899.497	993.589	836.334	870.926	ENSOCUT00000061116,ENSOCUT00000006369	ENSOCUG00000006370	- && sp|A5PK63|RS17_BOVIN 40S ribosomal protein S17 OS=Bos taurus OX=9913 GN=RPS17 PE=2 SV=1 && PF00833:Ribosomal S17	-	-	-	-
ENSOCUG00000010961	642.11	772.398	688.12	1011.8	948.092	695.618	ENSOCUT00000010959,ENSOCUT00000055782	RPL15	ribosomal protein L15 [Source:HGNC Symbol;Acc:HGNC:10306] && sp|Q5EAD6|RL15_BOVIN 60S ribosomal protein L15 OS=Bos taurus OX=9913 GN=RPL15 PE=2 SV=3 && PF00827:Ribosomal L15	-	GO:0005829~cytosol	-	-
ENSOCUG00000032486	708.961	959.842	731.857	823.55	741.668	612.217	ENSOCUT00000051582	ENSOCUG00000032486	- && sp|Q86SG4|DPCA2_HUMAN Putative Dresden prostate carcinoma protein 2 OS=Homo sapiens OX=9606 GN=HMGN2P46 PE=5 SV=1 && -	-	GO:0005634~nucleus; GO:0000785~chromatin	-	-
ENSOCUG00000025109	457.113	369.538	364.634	1861.29	978.721	365.361	ENSOCUT00000031448	ENSOCUG00000025109	- && sp|Q56JX3|RL31_BOVIN 60S ribosomal protein L31 OS=Bos taurus OX=9913 GN=RPL31 PE=2 SV=1 && PF01198:Ribosomal protein L31e	-	GO:0005737~cytoplasm	-	-
ENSOCUG00000007825	525.657	792.041	770.239	787.952	924.355	738.503	ENSOCUT00000007822	ENSOCUG00000007825	- && sp|P62424|RL7A_HUMAN 60S ribosomal protein L7a OS=Homo sapiens OX=9606 GN=RPL7A PE=1 SV=2 && PF01248:Ribosomal protein L7Ae/L30e/S12e/Gadd45 family	-	-	-	-
ENSOCUG00000037044	479.283	774.311	775.24	1320.78	716.759	193.24	ENSOCUT00000052227	ENSOCUG00000037044	- && sp|P06454|PTMA_HUMAN Prothymosin alpha OS=Homo sapiens OX=9606 GN=PTMA PE=1 SV=2 && PF03247:Prothymosin/parathymosin family	-	-	-	-
ENSOCUG00000016068	1593.79	1960.45	2187.36	1.71076	3.46777	20.7164	ENSOCUT00000016070	SERPINE1	serpin family E member 1 [Source:HGNC Symbol;Acc:HGNC:8583] && sp|P79335|PAI1_PIG Plasminogen activator inhibitor 1 OS=Sus scrofa OX=9823 GN=SERPINE1 PE=2 SV=1 && PF00079:Serpin (serine protease inhibitor)	ocu04390:Hippo signaling pathway; ocu05142:Chagas disease	-	GO:0005102~receptor binding; GO:0002020~protease binding	GO:0071222~cellular response to lipopolysaccharide; GO:0001525~angiogenesis; GO:0032757~positive regulation of interleukin-8 production
ENSOCUG00000010552	629.94	761.575	734.776	732.921	675.791	670.864	ENSOCUT00000010550	ENSOCUG00000010552	- && sp|E9PAV3|NACAM_HUMAN Nascent polypeptide-associated complex subunit alpha, muscle-specific form OS=Homo sapiens OX=9606 GN=NACA PE=1 SV=1 && PF01849:NAC domain	-	-	-	-
ENSOCUG00000006893	115.553	519.008	658.793	876.903	1351.52	839.186	ENSOCUT00000006895	MARCO	macrophage receptor with collagenous structure [Source:HGNC Symbol;Acc:HGNC:6895] && sp|Q60754|MARCO_MOUSE Macrophage receptor MARCO OS=Mus musculus OX=10090 GN=Marco PE=1 SV=1 && PF01391:Collagen triple helix repeat (20 copies)|PF00530:Scavenger receptor cysteine-rich domain	-	-	-	-
ENSOCUG00000012485	672.221	63.1936	86.5706	1163.61	1133.73	1086.42	ENSOCUT00000012484,ENSOCUT00000052611,ENSOCUT00000061877,ENSOCUT00000042593	ENSOCUG00000012485	RPL17-C18orf32 readthrough [Source:HGNC Symbol;Acc:HGNC:44661] && sp|Q3T025|RL17_BOVIN 60S ribosomal protein L17 OS=Bos taurus OX=9913 GN=RPL17 PE=2 SV=3 && PF00237:Ribosomal protein L22p/L17e	-	-	-	-
ENSOCUG00000011085	572.221	799.862	840.68	447.395	546.285	475.778	ENSOCUT00000011082,ENSOCUT00000050420	CTSS	cathepsin S [Source:HGNC Symbol;Acc:HGNC:2545] && sp|P25326|CATS_BOVIN Cathepsin S OS=Bos taurus OX=9913 GN=CTSS PE=1 SV=2 && PF00112:Papain family cysteine protease|PF08246:Cathepsin propeptide inhibitor domain (I29)	ocu04142:Lysosome; ocu04210:Apoptosis	GO:0005770~late endosome; GO:0005764~lysosome	GO:0005518~collagen binding	GO:0016485~protein processing
ENSOCUG00000009566	742.272	2181.4	1075.39	199.292	135.038	164.934	ENSOCUT00000009566	S100A8	S100 calcium binding protein A8 [Source:HGNC Symbol;Acc:HGNC:10498] && sp|P28782|S10A8_BOVIN Protein S100-A8 OS=Bos taurus OX=9913 GN=S100A8 PE=1 SV=2 && PF01023:S-100/ICaBP type calcium binding domain	ocu04657:IL-17 signaling pathway	GO:0005829~cytosol	GO:0008270~zinc ion binding; GO:0008017~microtubule binding	-
ENSOCUG00000027194	5676.28	0	0	0	0	0	ENSOCUT00000027571	REG1A	regenerating family member 1 alpha [Source:HGNC Symbol;Acc:HGNC:9951] && sp|P05451|REG1A_HUMAN Lithostathine-1-alpha OS=Homo sapiens OX=9606 GN=REG1A PE=1 SV=3 && PF00059:Lectin C-type domain	-	-	-	-
ENSOCUG00000027981	697.044	2018.45	1971.72	30.7769	70.736	12.0539	ENSOCUT00000062728,ENSOCUT00000028397	ISG15	ISG15 ubiquitin like modifier [Source:HGNC Symbol;Acc:HGNC:4053] && sp|P05161|ISG15_HUMAN Ubiquitin-like protein ISG15 OS=Homo sapiens OX=9606 GN=ISG15 PE=1 SV=5 && PF00240:Ubiquitin family	-	-	-	-
ENSOCUG00000011117	724.238	949.246	839.285	628.596	612.28	626.936	ENSOCUT00000011118,ENSOCUT00000048339,ENSOCUT00000053198	ENSOCUG00000011117	- && sp|Q3T160|NPM_BOVIN Nucleophosmin OS=Bos taurus OX=9913 GN=NPM1 PE=2 SV=1 && PF03066:Nucleoplasmin/nucleophosmin domain	-	GO:0005634~nucleus	GO:0003676~nucleic acid binding	-
ENSOCUG00000014989	844.456	1019.94	818.986	596.081	557.803	531.58	ENSOCUT00000014984	ENSOCUG00000014989	H3.5 histone [Source:HGNC Symbol;Acc:HGNC:33164] && sp|C0HL66|H33A_DROME Histone H3.3A OS=Drosophila melanogaster OX=7227 GN=His3.3A PE=1 SV=1 && PF00125:Core histone H2A/H2B/H3/H4	-	GO:0000781~chromosome, telomeric region	GO:0003677~DNA binding; GO:0046982~protein heterodimerization activity	GO:0008283~cell proliferation; GO:0035264~multicellular organism growth; GO:0001649~osteoblast differentiation
ENSOCUG00000021220	417.778	881.028	739.603	941.32	998.242	695.815	ENSOCUT00000029299	ENSOCUG00000021220	- && sp|Q3T171|RL36_BOVIN 60S ribosomal protein L36 OS=Bos taurus OX=9913 GN=RPL36 PE=3 SV=3 && PF01158:Ribosomal protein L36e	-	-	-	-
ENSOCUG00000004354	635.901	604.866	558.383	706.445	677.041	515.233	ENSOCUT00000053640,ENSOCUT00000004355,ENSOCUT00000054532,ENSOCUT00000041815	ENSOCUG00000004354	- && sp|P61286|PABP1_BOVIN Polyadenylate-binding protein 1 OS=Bos taurus OX=9913 GN=PABPC1 PE=2 SV=1 && PF00658:Poly-adenylate binding protein, unique domain|PF00076:RNA recognition motif. (a.k.a. RRM, RBD, or RNP domain)	-	GO:0005737~cytoplasm	-	-
ENSOCUG00000004710	677.191	857.805	1030.04	58.2661	86.0858	44.6317	ENSOCUT00000004712,ENSOCUT00000029633	RIGI	DExD/H-box helicase 58 [Source:HGNC Symbol;Acc:HGNC:19102] && sp|O95786|DDX58_HUMAN Antiviral innate immune response receptor RIG-I OS=Homo sapiens OX=9606 GN=DDX58 PE=1 SV=2 && PF00271:Helicase conserved C-terminal domain|PF00270:DEAD/DEAH box helicase|PF11648:C-terminal domain of RIG-I|PF18119:RIG-I receptor C-terminal domain|PF16739:Caspase recruitment domain	ocu04064:NF-kappa B signaling pathway	GO:0005737~cytoplasm	GO:0008270~zinc ion binding; GO:0003725~double-stranded RNA binding; GO:0003676~nucleic acid binding; GO:0003690~double-stranded DNA binding	-
ENSOCUG00000016580	772.526	731.855	922.56	531.152	773.668	367.676	ENSOCUT00000016580,ENSOCUT00000056113,ENSOCUT00000043728,ENSOCUT00000044313,ENSOCUT00000042006	CTSB	cathepsin B [Source:HGNC Symbol;Acc:HGNC:2527] && sp|P07688|CATB_BOVIN Cathepsin B OS=Bos taurus OX=9913 GN=CTSB PE=1 SV=5 && PF00112:Papain family cysteine protease|PF08127:Peptidase family C1 propeptide	ocu04142:Lysosome; ocu04210:Apoptosis; ocu04924:Renin secretion	GO:0005764~lysosome; GO:0016324~apical plasma membrane	-	-
ENSOCUG00000008507	338.991	670.832	565.594	821.25	693.94	889.163	ENSOCUT00000045394,ENSOCUT00000008505,ENSOCUT00000051947	ENSOCUG00000008507	- && sp|A6H769|RS7_BOVIN 40S ribosomal protein S7 OS=Bos taurus OX=9913 GN=RPS7 PE=2 SV=1 && PF01251:Ribosomal protein S7e	-	-	-	-
ENSOCUG00000010633	400.074	835.995	805.586	362.265	660.247	375.711	ENSOCUT00000010632	HMOX1	heme oxygenase 1 [Source:HGNC Symbol;Acc:HGNC:5013] && sp|Q5R7E3|HMOX1_PONAB Heme oxygenase 1 OS=Pongo abelii OX=9601 GN=HMOX1 PE=2 SV=1 && PF01126:Heme oxygenase	ocu01100:Metabolic pathways; ocu05200:Pathways in cancer; ocu04978:Mineral absorption	GO:0005634~nucleus; GO:0005783~endoplasmic reticulum; GO:0048471~perinuclear region of cytoplasm	GO:0042803~protein homodimerization activity	GO:0043065~positive regulation of apoptotic process; GO:0071456~cellular response to hypoxia
ENSOCUG00000010718	1486.51	1765.34	1734.01	36.0118	32.784	45.4354	ENSOCUT00000010716,ENSOCUT00000042314	TIMP1	TIMP metallopeptidase inhibitor 1 [Source:HGNC Symbol;Acc:HGNC:11820] && sp|P20614|TIMP1_RABIT Metalloproteinase inhibitor 1 OS=Oryctolagus cuniculus OX=9986 GN=TIMP1 PE=2 SV=2 && PF00965:Tissue inhibitor of metalloproteinase	-	-	GO:0008270~zinc ion binding	GO:0008284~positive regulation of cell proliferation
ENSOCUG00000013350	552.059	880.213	751.843	627.145	735.18	581.545	ENSOCUT00000013351,ENSOCUT00000036735,ENSOCUT00000045317	ENSOCUG00000013350	- && sp|Q32P51|RA1L2_HUMAN Heterogeneous nuclear ribonucleoprotein A1-like 2 OS=Homo sapiens OX=9606 GN=HNRNPA1L2 PE=2 SV=2 && PF00076:RNA recognition motif. (a.k.a. RRM, RBD, or RNP domain)|PF11627:Nuclear factor hnRNPA1	-	GO:0005737~cytoplasm	-	-
ENSOCUG00000024610	5232	0	0	0	0	0	ENSOCUT00000024611,ENSOCUT00000028628,ENSOCUT00000063679	CLPS	colipase [Source:HGNC Symbol;Acc:HGNC:2085] && sp|P42890|COL_RABIT Colipase OS=Oryctolagus cuniculus OX=9986 GN=CLPS PE=2 SV=1 && PF02740:Colipase, C-terminal domain|PF01114:Colipase, N-terminal domain	-	-	-	-
ENSOCUG00000025803	939.006	1245.07	1460.44	268.435	341.151	95.3492	ENSOCUT00000052463,ENSOCUT00000044193,ENSOCUT00000029021,ENSOCUT00000034615,ENSOCUT00000050558	ENSOCUG00000025803	- && sp|O00182|LEG9_HUMAN Galectin-9 OS=Homo sapiens OX=9606 GN=LGALS9 PE=1 SV=2 && PF00337:Galactoside-binding lectin	-	-	-	-
ENSOCUG00000013323	533.425	595.722	619.03	562.057	545.097	602.721	ENSOCUT00000013323	RHOA	ras homolog family member A [Source:HGNC Symbol;Acc:HGNC:667] && sp|P61585|RHOA_BOVIN Transforming protein RhoA OS=Bos taurus OX=9913 GN=RHOA PE=1 SV=1 && PF00071:Ras family	ocu04360:Axon guidance; ocu04520:Adherens junction; ocu04024:cAMP signaling pathway; ocu05205:Proteoglycans in cancer; ocu05200:Pathways in cancer; ocu04014:Ras signaling pathway; ocu04350:TGF-beta signaling pathway; ocu04150:mTOR signaling pathway; ocu04530:Tight junction; ocu04071:Sphingolipid signaling pathway; ocu04510:Focal adhesion; ocu05100:Bacterial invasion of epithelial cells; ocu04660:…	GO:0005829~cytosol; GO:0005634~nucleus; GO:0098978~glutamatergic synapse; GO:0005768~endosome	-	GO:0071222~cellular response to lipopolysaccharide; GO:0043524~negative regulation of neuron apoptotic process; GO:0006357~regulation of transcription from RNA polymerase II promoter; GO:0045666~positive regulation of neuron differentiation; GO:0001822~kidney development
ENSOCUG00000011792	277.281	541.627	685.074	801.298	652.596	825.996	ENSOCUT00000011789	ENSOCUG00000011792	ribosomal protein S27 [Source:HGNC Symbol;Acc:HGNC:10416] && sp|Q2KHT7|RS27_BOVIN 40S ribosomal protein S27 OS=Bos taurus OX=9913 GN=RPS27 PE=3 SV=3 && -	-	GO:0005634~nucleus	-	-
ENSOCUG00000023680	498.102	601.823	556.186	648.57	656.471	588.309	ENSOCUT00000059905,ENSOCUT00000003247,ENSOCUT00000024658,ENSOCUT00000056630,ENSOCUT00000051997,ENSOCUT00000028639,ENSOCUT00000036674,ENSOCUT00000059974,ENSOCUT00000049314	RACK1	receptor for activated C kinase 1 [Source:HGNC Symbol;Acc:HGNC:4399] && sp|P13753|HA1B_BOVIN BOLA class I histocompatibility antigen, alpha chain BL3-7 OS=Bos taurus OX=9913 PE=2 SV=1 && PF00129:Class I Histocompatibility antigen, domains alpha 1 and 2|PF07654:Immunoglobulin C1-set domain	ocu04514:Cell adhesion molecules	-	-	-
ENSOCUG00000009597	5013.25	0	0	0.10112	0	0.174257	ENSOCUT00000025183	CEL	Oryctolagus cuniculus carboxyl ester lipase (CEL), mRNA. [Source:RefSeq mRNA;Acc:NM_001101711] && sp|P07882|CEL_RAT Bile salt-activated lipase OS=Rattus norvegicus OX=10116 GN=Cel PE=1 SV=2 && PF00135:Carboxylesterase family	ocu01100:Metabolic pathways; ocu04972:Pancreatic secretion	-	-	-
ENSOCUG00000039083	33.6427	250.787	408.953	1315.74	1058.26	800.5	ENSOCUT00000047757	ENSOCUG00000039083	- && sp|Q3T051|RL39_BOVIN 60S ribosomal protein L39 OS=Bos taurus OX=9913 GN=RPL39 PE=3 SV=3 && -	-	-	-	-
ENSOCUG00000022483	449.394	744.999	812.494	615.118	616.324	618.021	ENSOCUT00000028319,ENSOCUT00000063898	ENSOCUG00000022483	- && sp|Q9Y605|MOFA1_HUMAN MORF4 family-associated protein 1 OS=Homo sapiens OX=9606 GN=MRFAP1 PE=1 SV=1 && -	-	-	-	-
ENSOCUG00000005951	557.181	473.322	580.58	567.596	575.993	610.849	ENSOCUT00000005947,ENSOCUT00000045077	ENSOCUG00000005951	- && sp|Q06830|PRDX1_HUMAN Peroxiredoxin-1 OS=Homo sapiens OX=9606 GN=PRDX1 PE=1 SV=1 && PF10417:C-terminal domain of 1-Cys peroxiredoxin|PF00578:AhpC/TSA family	ocu05146:Amoebiasis	-	-	-
ENSOCUG00000012157	577.08	1144.62	1117.41	36.0553	56.312	5.95481	ENSOCUT00000012159	RSAD2	radical S-adenosyl methionine domain containing 2 [Source:HGNC Symbol;Acc:HGNC:30908] && sp|Q5RCW8|RSAD2_PONAB Radical S-adenosyl methionine domain-containing protein 2 OS=Pongo abelii OX=9601 GN=RSAD2 PE=2 SV=1 && PF04055:Radical SAM superfamily|PF13353:4Fe-4S single cluster domain	-	GO:0001650~fibrillar center	GO:0003824~catalytic activity; GO:0043621~protein self-association	-
ENSOCUG00000022888	359.857	820.73	686.454	567.019	582.343	492.853	ENSOCUT00000000081	ENSOCUG00000022888	- && sp|Q3T025|RL17_BOVIN 60S ribosomal protein L17 OS=Bos taurus OX=9913 GN=RPL17 PE=2 SV=3 && PF00237:Ribosomal protein L22p/L17e	-	-	-	-
novel.1172	469.049	784.445	888.502	555.024	543.053	605.378	-	-	- && P10668.3 RecName: Full=Cofilin-1; AltName: Full=Cofilin, non-muscle isoform >Q6B7M7.3 RecName: Full=Cofilin-1; AltName: Full=Cofilin, non-muscle isoform >Q5E9F7.3 RecName: Full=Cofilin-1; AltName: Full=Cofilin, non-muscle isoform >Q4R5C0.3 RecName: Full=Cofilin-1; AltName: Full=Cofilin, non-muscle isoform && PF00241:Cofilin/tropomyosin-type actin-binding protein	-	-	-	-
ENSOCUG00000022364	790.607	1154.05	1348.49	215.997	281.501	160.862	ENSOCUT00000026094	ENSOCUG00000022364	- && sp|Q01628|IFM3_HUMAN Interferon-induced transmembrane protein 3 OS=Homo sapiens OX=9606 GN=IFITM3 PE=1 SV=2 && PF04505:Interferon-induced transmembrane protein	-	-	-	-
ENSOCUG00000003084	4831.32	0.0474149	0.0591206	0.931807	0.0489397	2.06455	ENSOCUT00000003087	CPB1	carboxypeptidase B1 [Source:HGNC Symbol;Acc:HGNC:2299] && sp|P09955|CBPB1_PIG Carboxypeptidase B OS=Sus scrofa OX=9823 GN=CPB1 PE=1 SV=5 && PF02244:Carboxypeptidase activation peptide|PF00246:Zinc carboxypeptidase	ocu04972:Pancreatic secretion	-	GO:0008270~zinc ion binding	-
ENSOCUG00000002846	667.71	932.647	968.269	400.195	412.024	378.909	ENSOCUT00000029729	PSME1	proteasome activator subunit 1 [Source:HGNC Symbol;Acc:HGNC:9568] && sp|P58238|PSME1_MACFA Proteasome activator complex subunit 1 OS=Macaca fascicularis OX=9541 GN=PSME1 PE=2 SV=1 && PF02252:Proteasome activator pa28 beta subunit|PF02251:Proteasome activator pa28 alpha subunit	-	-	-	-
ENSOCUG00000008993	632	839.039	1004.87	423.785	426.886	310.968	ENSOCUT00000044288,ENSOCUT00000039313,ENSOCUT00000035057,ENSOCUT00000035377,ENSOCUT00000036741,ENSOCUT00000056354,ENSOCUT00000008993,ENSOCUT00000057161,ENSOCUT00000056335,ENSOCUT00000063219	ENSOCUG00000008993	- && sp|P01894|HA1A_RABIT RLA class I histocompatibility antigen, alpha chain 11/11 OS=Oryctolagus cuniculus OX=9986 PE=2 SV=1 && PF06623:MHC_I C-terminus|PF07654:Immunoglobulin C1-set domain|PF00129:Class I Histocompatibility antigen, domains alpha 1 and 2	ocu04514:Cell adhesion molecules	-	-	-
ENSOCUG00000012472	336.835	639.991	692.94	663.3	648.655	676.618	ENSOCUT00000038918,ENSOCUT00000047728,ENSOCUT00000060573,ENSOCUT00000012470,ENSOCUT00000038397,ENSOCUT00000049097,ENSOCUT00000048019	ENSOCUG00000012472	ribosomal protein S24 [Source:HGNC Symbol;Acc:HGNC:10411] && sp|Q56JU9|RS24_BOVIN 40S ribosomal protein S24 OS=Bos taurus OX=9913 GN=RPS24 PE=2 SV=2 && PF01282:Ribosomal protein S24e	-	GO:0005829~cytosol	-	-
ENSOCUG00000026398	4736.68	0	0	0	0	0.155619	ENSOCUT00000027830	ENSOCUG00000026398	- && sp|P00690|AMYP_PIG Pancreatic alpha-amylase OS=Sus scrofa OX=9823 GN=AMY2 PE=1 SV=3 && PF00128:Alpha amylase, catalytic domain|PF02806:Alpha amylase, C-terminal all-beta domain	ocu01100:Metabolic pathways; ocu04972:Pancreatic secretion	-	-	-
ENSOCUG00000024716	447.422	618.17	532.844	652.683	726.438	546.465	ENSOCUT00000061581,ENSOCUT00000029780,ENSOCUT00000062975,ENSOCUT00000046279,ENSOCUT00000051541	ZNF34	zinc finger protein 34 [Source:HGNC Symbol;Acc:HGNC:13098] && sp|Q3T0S6|RL8_BOVIN 60S ribosomal protein L8 OS=Bos taurus OX=9913 GN=RPL8 PE=2 SV=3 && PF00181:Ribosomal Proteins L2, RNA binding domain|PF03947:Ribosomal Proteins L2, C-terminal domain	-	-	-	-
ENSOCUG00000021710	795.22	1296.62	1693.68	1.32758	0.915153	3.64614	ENSOCUT00000028902	CCL2	C-C motif chemokine ligand 2 [Source:HGNC Symbol;Acc:HGNC:10618] && sp|P28292|CCL2_RABIT C-C motif chemokine 2 OS=Oryctolagus cuniculus OX=9986 GN=CCL2 PE=2 SV=1 && PF00048:Small cytokines (intecrine/chemokine), interleukin-8 like	ocu04060:Cytokine-cytokine receptor interaction; ocu04668:TNF signaling pathway; ocu05142:Chagas disease; ocu04657:IL-17 signaling pathway	-	-	GO:0043524~negative regulation of neuron apoptotic process; GO:0071356~cellular response to tumor necrosis factor; GO:0007010~cytoskeleton organization
ENSOCUG00000007816	1046.34	1291.48	553.79	185.088	241.926	277.409	ENSOCUT00000007816	C1orf162	chromosome 1 open reading frame 162 [Source:HGNC Symbol;Acc:HGNC:28344] && sp|Q8NEQ5|CA162_HUMAN Transmembrane protein C1orf162 OS=Homo sapiens OX=9606 GN=C1orf162 PE=2 SV=1 && -	-	-	-	-
ENSOCUG00000029846	224.633	419.968	517.586	570.885	500.014	644.715	ENSOCUT00000062333,ENSOCUT00000062999	ENSOCUG00000029846	- && - && PF15225:Interleukin 32	ocu04060:Cytokine-cytokine receptor interaction	-	-	-
ENSOCUG00000025374	0	0	0.809671	4560.65	0	0.523601	ENSOCUT00000030730	ENSOCUG00000025374	Ig kappa chain b5 variant C region [Source:UniProtKB/Swiss-Prot;Acc:P03984] && sp|P03984|KAC6_RABIT Ig kappa chain b5 variant C region OS=Oryctolagus cuniculus OX=9986 PE=2 SV=1 && PF07654:Immunoglobulin C1-set domain	-	-	-	-
ENSOCUG00000008656	773.727	966.458	1399.97	46.0806	60.7122	51.8474	ENSOCUT00000008657	ENSOCUG00000008656	- && sp|Q96PP8|GBP5_HUMAN Guanylate-binding protein 5 OS=Homo sapiens OX=9606 GN=GBP5 PE=1 SV=1 && PF02263:Guanylate-binding protein, N-terminal domain|PF02841:Guanylate-binding protein, C-terminal domain	-	-	-	-
ENSOCUG00000009097	1079.73	1588.21	1522.08	10.9252	11.5436	13.527	ENSOCUT00000042926,ENSOCUT00000051068,ENSOCUT00000040157,ENSOCUT00000046120,ENSOCUT00000009094	SDC4	syndecan 4 [Source:HGNC Symbol;Acc:HGNC:10661] && sp|Q8HZJ6|SDC4_PIG Syndecan-4 OS=Sus scrofa OX=9823 GN=SDC4 PE=2 SV=1 && PF01034:Syndecan domain	ocu04514:Cell adhesion molecules; ocu05205:Proteoglycans in cancer	-	-	-
ENSOCUG00000026332	351.27	704.446	694.56	637.464	564.994	585.396	ENSOCUT00000026159,ENSOCUT00000047509	ENSOCUG00000026332	small EDRK-rich factor 2 [Source:HGNC Symbol;Acc:HGNC:10757] && sp|A5JSS4|SERF2_CAPHI Small EDRK-rich factor 2 OS=Capra hircus OX=9925 GN=SERF2 PE=3 SV=1 && PF04419:4F5 protein family	-	-	-	-
ENSOCUG00000002455	561.722	740.846	815.993	145.094	209.733	322.238	ENSOCUT00000056694,ENSOCUT00000055495,ENSOCUT00000002459,ENSOCUT00000035540,ENSOCUT00000039425,ENSOCUT00000042081,ENSOCUT00000033566,ENSOCUT00000040159	STAT1	signal transducer and activator of transcription 1 [Source:HGNC Symbol;Acc:HGNC:11362] && sp|P42224|STAT1_HUMAN Signal transducer and activator of transcription 1-alpha/beta OS=Homo sapiens OX=9606 GN=STAT1 PE=1 SV=2 && PF01017:STAT protein, all-alpha domain|PF02865:STAT protein, protein interaction domain|PF00017:SH2 domain|PF12162:STAT1 TAZ2 binding domain|PF02864:STAT protein, DNA binding doma…	ocu05200:Pathways in cancer; ocu04630:JAK-STAT signaling pathway; ocu04935:Growth hormone synthesis, secretion and action; ocu04620:Toll-like receptor signaling pathway; ocu05235:PD-L1 expression and PD-1 checkpoint pathway in cancer	GO:0005730~nucleolus; GO:0005634~nucleus; GO:0005737~cytoplasm	GO:0003700~transcription factor activity, sequence-specific DNA binding; GO:0003677~DNA binding; GO:0000981~RNA polymerase II transcription factor activity, sequence-specific DNA binding	GO:0008284~positive regulation of cell proliferation
ENSOCUG00000006090	541.63	603.627	533.577	479.689	454.944	543.264	ENSOCUT00000006090	ATP5F1B	ATP synthase F1 subunit beta [Source:HGNC Symbol;Acc:HGNC:830] && sp|P00829|ATPB_BOVIN ATP synthase subunit beta, mitochondrial OS=Bos taurus OX=9913 GN=ATP5F1B PE=1 SV=2 && PF00006:ATP synthase alpha/beta family, nucleotide-binding domain|PF02874:ATP synthase alpha/beta family, beta-barrel domain	ocu01100:Metabolic pathways	GO:0009986~cell surface; GO:0005886~plasma membrane	-	GO:0001525~angiogenesis
ENSOCUG00000021126	759.072	1813.41	1709.41	5.5484	8.39482	3.24843	ENSOCUT00000035359,ENSOCUT00000016238,ENSOCUT00000023383	ENSOCUG00000021126	Metallothionein-2A [Source:UniProtKB/Swiss-Prot;Acc:P18055] && sp|Q2PS21|MT3_RABIT Metallothionein-3 OS=Oryctolagus cuniculus OX=9986 GN=MT3 PE=3 SV=1 && PF00131:Metallothionein	-	GO:0005634~nucleus; GO:0048471~perinuclear region of cytoplasm	GO:0008270~zinc ion binding	GO:0010628~positive regulation of gene expression; GO:0050821~protein stabilization; GO:0030308~negative regulation of cell growth; GO:0070374~positive regulation of ERK1 and ERK2 cascade; GO:0043524~negative regulation of neuron apoptotic process; GO:0001934~positive regulation of protein phosphorylation
ENSOCUG00000010972	200.888	779.121	1042.92	663.45	750.328	190.697	ENSOCUT00000038409,ENSOCUT00000060283,ENSOCUT00000043824,ENSOCUT00000042781,ENSOCUT00000043526,ENSOCUT00000050080,ENSOCUT00000064484,ENSOCUT00000033804,ENSOCUT00000010968,ENSOCUT00000055520	ENSOCUG00000010972	Oryctolagus cuniculus MHC RLA region class I 19-1 (LOC100328967), mRNA. [Source:RefSeq mRNA;Acc:NM_001171270] && sp|P01894|HA1A_RABIT RLA class I histocompatibility antigen, alpha chain 11/11 OS=Oryctolagus cuniculus OX=9986 PE=2 SV=1 && PF00129:Class I Histocompatibility antigen, domains alpha 1 and 2|PF07654:Immunoglobulin C1-set domain	ocu04514:Cell adhesion molecules	-	-	-
ENSOCUG00000024795	838.382	781.541	934.077	173.3	222.26	165.641	ENSOCUT00000026729	MNDA	myeloid cell nuclear differentiation antigen [Source:HGNC Symbol;Acc:HGNC:7183] && sp|P41218|MNDA_HUMAN Myeloid cell nuclear differentiation antigen OS=Homo sapiens OX=9606 GN=MNDA PE=1 SV=1 && PF02760:HIN-200/IF120x domain|PF02758:PAAD/DAPIN/Pyrin domain	-	GO:0005654~nucleoplasm; GO:0005829~cytosol; GO:0005730~nucleolus	-	GO:0043065~positive regulation of apoptotic process; GO:0006974~cellular response to DNA damage stimulus
ENSOCUG00000003336	388.207	456.874	569.561	625.65	602.87	396.492	ENSOCUT00000003335	RPS6	ribosomal protein S6 [Source:HGNC Symbol;Acc:HGNC:10429] && sp|Q5E995|RS6_BOVIN 40S ribosomal protein S6 OS=Bos taurus OX=9913 GN=RPS6 PE=2 SV=1 && PF01092:Ribosomal protein S6e	ocu05205:Proteoglycans in cancer; ocu04151:PI3K-Akt signaling pathway; ocu04150:mTOR signaling pathway	GO:0005737~cytoplasm	-	-
ENSOCUG00000004065	383.135	639.585	625.61	627.27	566.666	562.709	ENSOCUT00000040329,ENSOCUT00000004064,ENSOCUT00000060219	ENSOCUG00000004065	- && sp|Q5E9E6|RL10A_BOVIN 60S ribosomal protein L10a OS=Bos taurus OX=9913 GN=RPL10A PE=2 SV=3 && PF00687:Ribosomal protein L1p/L10e family	-	-	-	-
ENSOCUG00000015057	302.702	460.565	734.748	353.454	615.702	305.468	ENSOCUT00000015052	MPEG1	macrophage expressed 1 [Source:HGNC Symbol;Acc:HGNC:29619] && sp|Q5RBP9|MPEG1_PONAB Macrophage-expressed gene 1 protein OS=Pongo abelii OX=9601 GN=MPEG1 PE=2 SV=1 && PF01823:MAC/Perforin domain	-	-	-	-
ENSOCUG00000026627	400.825	607.313	698.498	578.727	575.428	540.242	ENSOCUT00000024894	ENSOCUG00000026627	- && sp|O18789|RS2_BOVIN 40S ribosomal protein S2 OS=Bos taurus OX=9913 GN=RPS2 PE=2 SV=2 && PF03719:Ribosomal protein S5, C-terminal domain|PF00333:Ribosomal protein S5, N-terminal domain	-	GO:0005829~cytosol	-	-
ENSOCUG00000021825	715.939	695.418	597.886	665.382	138.681	670.158	ENSOCUT00000015109	ENSOCUG00000021825	- && - && PF01101:HMG14 and HMG17	-	GO:0005634~nucleus; GO:0000785~chromatin	-	-
ENSOCUG00000005536	330.663	568.347	544.016	630.458	554.536	575.292	ENSOCUT00000060650,ENSOCUT00000005534	ENSOCUG00000005536	ribosomal protein S13 [Source:HGNC Symbol;Acc:HGNC:10386] && sp|Q56JX8|RS13_BOVIN 40S ribosomal protein S13 OS=Bos taurus OX=9913 GN=RPS13 PE=2 SV=3 && PF08069:Ribosomal S13/S15 N-terminal domain	-	GO:0005829~cytosol	-	-
ENSOCUG00000029082	567.275	524.443	583.382	391.907	520.35	298.789	ENSOCUT00000033107	ENSOCUG00000029082	- && - && -	-	-	-	-
ENSOCUG00000023625	464.281	538.367	680.123	366.041	610.367	397.92	ENSOCUT00000024545	ENSOCUG00000023625	- && sp|Q5E9F7|COF1_BOVIN Cofilin-1 OS=Bos taurus OX=9913 GN=CFL1 PE=2 SV=3 && PF00241:Cofilin/tropomyosin-type actin-binding protein	-	GO:0005634~nucleus; GO:0015629~actin cytoskeleton	-	-
ENSOCUG00000012152	504.074	667.426	803.392	286.903	319.545	284.119	ENSOCUT00000012150,ENSOCUT00000026503	MCL1	MCL1 apoptosis regulator, BCL2 family member [Source:HGNC Symbol;Acc:HGNC:6943] && sp|Q07820|MCL1_HUMAN Induced myeloid leukemia cell differentiation protein Mcl-1 OS=Homo sapiens OX=9606 GN=MCL1 PE=1 SV=3 && PF00452:Apoptosis regulator proteins, Bcl-2 family	ocu04151:PI3K-Akt signaling pathway; ocu04210:Apoptosis; ocu04630:JAK-STAT signaling pathway	GO:0005654~nucleoplasm; GO:0005829~cytosol; GO:0005739~mitochondrion	GO:0046982~protein heterodimerization activity	-
ENSOCUG00000001553	1029.39	766.334	792.166	225.527	295.236	197.973	ENSOCUT00000001553	LIPA	lipase A, lysosomal acid type [Source:HGNC Symbol;Acc:HGNC:6617] && sp|P38571|LICH_HUMAN Lysosomal acid lipase/cholesteryl ester hydrolase OS=Homo sapiens OX=9606 GN=LIPA PE=1 SV=2 && PF00561:alpha/beta hydrolase fold	ocu04142:Lysosome	GO:0005654~nucleoplasm; GO:0005829~cytosol; GO:0001650~fibrillar center	-	GO:0008283~cell proliferation; GO:0030324~lung development; GO:0000902~cell morphogenesis
ENSOCUG00000003634	475.671	589.72	631.42	372.033	384.452	409.591	ENSOCUT00000003633	PCBP1	Oryctolagus cuniculus poly(rC) binding protein 1 (PCBP1), mRNA. [Source:RefSeq mRNA;Acc:NM_001082124] && sp|Q5E9A3|PCBP1_BOVIN Poly(rC)-binding protein 1 OS=Bos taurus OX=9913 GN=PCBP1 PE=2 SV=1 && PF00013:KH domain	-	GO:0005829~cytosol; GO:0016607~nuclear speck	GO:0000981~RNA polymerase II transcription factor activity, sequence-specific DNA binding; GO:0003730~mRNA 3'-UTR binding	GO:0045944~positive regulation of transcription from RNA polymerase II promoter
novel.145	132.897	415.576	589.076	398.385	593.432	504.886	-	-	- && O43866.1 RecName: Full=CD5 antigen-like; AltName: Full=Apoptosis inhibitor expressed by macrophages; Short=hAIM; AltName: Full=CT-2; AltName: Full=IgM-associated peptide; AltName: Full=SP-alpha; Flags: Precursor && PF00530:Scavenger receptor cysteine-rich domain	-	-	-	-
ENSOCUG00000004165	436.425	604	1074.45	123.217	136.284	240.149	ENSOCUT00000004164,ENSOCUT00000042821,ENSOCUT00000037850	ENSOCUG00000004165	Oryctolagus cuniculus interferon regulatory factor 1 (IRF1), mRNA. [Source:RefSeq mRNA;Acc:NM_001171347] && sp|P10914|IRF1_HUMAN Interferon regulatory factor 1 OS=Homo sapiens OX=9606 GN=IRF1 PE=1 SV=2 && PF00605:Interferon regulatory factor transcription factor	ocu04668:TNF signaling pathway	GO:0005634~nucleus; GO:0005737~cytoplasm	GO:0003700~transcription factor activity, sequence-specific DNA binding; GO:0000976~transcription regulatory region sequence-specific DNA binding	GO:0008285~negative regulation of cell proliferation; GO:0006357~regulation of transcription from RNA polymerase II promoter
ENSOCUG00000025710	207.801	218.162	286.399	533.009	769.713	330.618	ENSOCUT00000048596,ENSOCUT00000022254,ENSOCUT00000049003	PLD3	phospholipase D family member 3 [Source:HGNC Symbol;Acc:HGNC:17158] && sp|Q5R4Y7|PLD3_PONAB 5'-3' exonuclease PLD3 OS=Pongo abelii OX=9601 GN=PLD3 PE=2 SV=1 && PF00614:Phospholipase D Active site motif|PF13918:PLD-like domain	ocu01100:Metabolic pathways; ocu00565:Ether lipid metabolism; ocu00564:Glycerophospholipid metabolism	-	GO:0003824~catalytic activity	-
ENSOCUG00000022049	597.565	727.062	692.852	251.545	374.207	182.002	ENSOCUT00000030494,ENSOCUT00000040332	SHISA5	shisa family member 5 [Source:HGNC Symbol;Acc:HGNC:30376] && sp|Q8N114|SHSA5_HUMAN Protein shisa-5 OS=Homo sapiens OX=9606 GN=SHISA5 PE=1 SV=1 && PF13908:Wnt and FGF inhibitory regulator	-	GO:0005783~endoplasmic reticulum	-	-
ENSOCUG00000025350	4049.46	0.084176	0	0	0	0.271497	ENSOCUT00000031860	ENSOCUG00000025350	- && sp|Q9CQ52|CEL3B_MOUSE Chymotrypsin-like elastase family member 3B OS=Mus musculus OX=10090 GN=Cela3b PE=1 SV=1 && PF00089:Trypsin	ocu04972:Pancreatic secretion	-	-	-
ENSOCUG00000011016	318.362	959.401	1352.98	240.113	258.236	294.481	ENSOCUT00000048455,ENSOCUT00000064436,ENSOCUT00000011013	ENSOCUG00000011016	- && sp|P01894|HA1A_RABIT RLA class I histocompatibility antigen, alpha chain 11/11 OS=Oryctolagus cuniculus OX=9986 PE=2 SV=1 && PF00129:Class I Histocompatibility antigen, domains alpha 1 and 2|PF07654:Immunoglobulin C1-set domain	ocu04514:Cell adhesion molecules	-	-	-
ENSOCUG00000032265	825.774	951.441	1067.66	86.1551	126.461	165.027	ENSOCUT00000039322	RHOB	ras homolog family member B [Source:HGNC Symbol;Acc:HGNC:668] && sp|Q3ZBW5|RHOB_BOVIN Rho-related GTP-binding protein RhoB OS=Bos taurus OX=9913 GN=RHOB PE=2 SV=1 && PF00071:Ras family	ocu05132:Salmonella infection	-	-	-
ENSOCUG00000016288	489.805	567.97	605.633	251.833	259.249	350.639	ENSOCUT00000050616,ENSOCUT00000042000,ENSOCUT00000016294	HSP90B1	heat shock protein 90 beta family member 1 [Source:HGNC Symbol;Acc:HGNC:12028] && sp|P14625|ENPL_HUMAN Endoplasmin OS=Homo sapiens OX=9606 GN=HSP90B1 PE=1 SV=1 && PF00183:Hsp90 protein	ocu05200:Pathways in cancer; ocu04151:PI3K-Akt signaling pathway; ocu05215:Prostate cancer; ocu04918:Thyroid hormone synthesis; ocu04657:IL-17 signaling pathway; ocu05132:Salmonella infection	GO:0005829~cytosol; GO:0032991~macromolecular complex; GO:0048471~perinuclear region of cytoplasm; GO:0030496~midbody	GO:0019903~protein phosphatase binding	-
ENSOCUG00000010109	481.662	579.671	1035.64	67.6551	70.8366	99.4796	ENSOCUT00000048217,ENSOCUT00000010107,ENSOCUT00000058474	BIRC3	baculoviral IAP repeat containing 3 [Source:HGNC Symbol;Acc:HGNC:591] && sp|Q13489|BIRC3_HUMAN Baculoviral IAP repeat-containing protein 3 OS=Homo sapiens OX=9606 GN=BIRC3 PE=1 SV=2 && PF00653:Inhibitor of Apoptosis domain|PF00619:Caspase recruitment domain	ocu05200:Pathways in cancer; ocu04668:TNF signaling pathway; ocu04390:Hippo signaling pathway; ocu04210:Apoptosis; ocu04510:Focal adhesion; ocu04064:NF-kappa B signaling pathway; ocu05132:Salmonella infection	GO:0005654~nucleoplasm; GO:0005829~cytosol; GO:0005634~nucleus; GO:0005737~cytoplasm	GO:0004842~ubiquitin-protein transferase activity	GO:0031398~positive regulation of protein ubiquitination
ENSOCUG00000027011	3972.77	0	0	0	0	0.173761	ENSOCUT00000028438	ENSOCUG00000027011	- && sp|P00690|AMYP_PIG Pancreatic alpha-amylase OS=Sus scrofa OX=9823 GN=AMY2 PE=1 SV=3 && PF02806:Alpha amylase, C-terminal all-beta domain|PF00128:Alpha amylase, catalytic domain	ocu01100:Metabolic pathways; ocu04972:Pancreatic secretion	-	-	-
ENSOCUG00000012591	263.142	311.025	218.187	628.67	645.38	342.785	ENSOCUT00000012590,ENSOCUT00000050197	UCP2	uncoupling protein 2 [Source:HGNC Symbol;Acc:HGNC:12518] && sp|P55851|UCP2_HUMAN Mitochondrial uncoupling protein 2 OS=Homo sapiens OX=9606 GN=UCP2 PE=1 SV=1 && PF00153:Mitochondrial carrier protein	-	-	-	-
ENSOCUG00000013567	534.694	654.458	707.493	308.511	468.703	155.056	ENSOCUT00000043915,ENSOCUT00000046675,ENSOCUT00000013566,ENSOCUT00000033298,ENSOCUT00000038632	GRN	granulin precursor [Source:HGNC Symbol;Acc:HGNC:4601] && sp|P28799|GRN_HUMAN Progranulin OS=Homo sapiens OX=9606 GN=GRN PE=1 SV=2 && PF00396:Granulin	-	-	-	-
ENSOCUG00000011373	292.949	539.516	497.427	619.467	571.838	563.45	ENSOCUT00000011373,ENSOCUT00000053043,ENSOCUT00000046240	ENSOCUG00000011373	- && sp|Q3T0F4|RS10_BOVIN 40S ribosomal protein S10 OS=Bos taurus OX=9913 GN=RPS10 PE=2 SV=1 && PF03501:Plectin/S10 domain	-	-	-	-
ENSOCUG00000025248	3894.95	0.172178	0.107343	0.161128	0.0888577	0.347084	ENSOCUT00000022539	ENSOCUG00000025248	- && sp|P00774|CEL2A_RAT Chymotrypsin-like elastase family member 2A OS=Rattus norvegicus OX=10116 GN=Cela2a PE=2 SV=1 && PF00089:Trypsin	-	-	-	-
ENSOCUG00000002129	563.17	717.546	681.854	253.645	201.597	256.889	ENSOCUT00000002129,ENSOCUT00000049392	ENSOCUG00000002129	- && sp|P51959|CCNG1_HUMAN Cyclin-G1 OS=Homo sapiens OX=9606 GN=CCNG1 PE=1 SV=2 && PF00134:Cyclin, N-terminal domain	-	GO:0005634~nucleus	-	-
ENSOCUG00000027246	376.242	509.622	823.402	16.0786	37.1133	50.5881	ENSOCUT00000023856	ENSOCUG00000027246	- && sp|Q7Z2Y8|GVIN1_HUMAN Interferon-induced very large GTPase 1 OS=Homo sapiens OX=9606 GN=GVINP1 PE=2 SV=2 && -	-	GO:0005634~nucleus; GO:0005737~cytoplasm	-	-
ENSOCUG00000024314	386.914	598.302	610.694	382.308	394.395	427.226	ENSOCUT00000031311	CDC42SE1	CDC42 small effector 1 [Source:HGNC Symbol;Acc:HGNC:17719] && sp|Q5BIS3|C42S1_BOVIN CDC42 small effector protein 1 OS=Bos taurus OX=9913 GN=CDC42SE1 PE=3 SV=1 && -	-	GO:0005886~plasma membrane; GO:0030054~cell junction	GO:0031267~small GTPase binding	-
ENSOCUG00000008632	429.762	1756.91	869.904	155.521	85.5743	109.856	ENSOCUT00000008626	S100A9	Oryctolagus cuniculus S100 calcium binding protein A9 (S100A9), mRNA. [Source:RefSeq mRNA;Acc:NM_001256473] && sp|P50117|S10A9_RABIT Protein S100-A9 OS=Oryctolagus cuniculus OX=9986 GN=S100A9 PE=2 SV=3 && PF01023:S-100/ICaBP type calcium binding domain	ocu04657:IL-17 signaling pathway	GO:0005654~nucleoplasm; GO:0005829~cytosol; GO:0005886~plasma membrane; GO:0030054~cell junction	-	-
ENSOCUG00000026305	398.476	531.582	461.312	299.509	314.245	361.271	ENSOCUT00000028312,ENSOCUT00000037324,ENSOCUT00000038229,ENSOCUT00000044124,ENSOCUT00000042436,ENSOCUT00000036679,ENSOCUT00000038143	DDX5	DEAD-box helicase 5 [Source:HGNC Symbol;Acc:HGNC:2746] && sp|P17844|DDX5_HUMAN Probable ATP-dependent RNA helicase DDX5 OS=Homo sapiens OX=9606 GN=DDX5 PE=1 SV=1 && PF00270:DEAD/DEAH box helicase|PF00271:Helicase conserved C-terminal domain|PF08061:P68HR (NUC004) repeat	ocu05205:Proteoglycans in cancer	-	GO:0003676~nucleic acid binding	GO:0048511~rhythmic process
ENSOCUG00000002187	547.327	507.3	506.625	396.045	387.761	389.332	ENSOCUT00000002187	TUBB	tubulin beta class I [Source:HGNC Symbol;Acc:HGNC:20778] && sp|Q2KJD0|TBB5_BOVIN Tubulin beta-5 chain OS=Bos taurus OX=9913 GN=TUBB5 PE=2 SV=1 && PF03953:Tubulin C-terminal domain|PF00091:Tubulin/FtsZ family, GTPase domain	ocu04540:Gap junction; ocu05132:Salmonella infection	GO:0044297~cell body	GO:0031625~ubiquitin protein ligase binding	-
ENSOCUG00000002743	359.054	551.517	592.117	421.056	439.025	493.256	ENSOCUT00000002743	ENSOCUG00000002743	- && sp|P51991|ROA3_HUMAN Heterogeneous nuclear ribonucleoprotein A3 OS=Homo sapiens OX=9606 GN=HNRNPA3 PE=1 SV=2 && PF00076:RNA recognition motif. (a.k.a. RRM, RBD, or RNP domain)	-	-	-	-
ENSOCUG00000011847	421.181	481.481	410.329	455.794	447.879	461.777	ENSOCUT00000011848,ENSOCUT00000050132,ENSOCUT00000049545	SLC25A3	solute carrier family 25 member 3 [Source:HGNC Symbol;Acc:HGNC:10989] && sp|Q5R7W2|MPCP_PONAB Phosphate carrier protein, mitochondrial OS=Pongo abelii OX=9601 GN=SLC25A3 PE=2 SV=1 && PF00153:Mitochondrial carrier protein	-	-	-	-
ENSOCUG00000025116	282.722	319.701	408.786	382.909	462.964	377.076	ENSOCUT00000034859,ENSOCUT00000029588,ENSOCUT00000055100	ITM2B	integral membrane protein 2B [Source:HGNC Symbol;Acc:HGNC:6174] && sp|Q9Y287|ITM2B_HUMAN Integral membrane protein 2B OS=Homo sapiens OX=9606 GN=ITM2B PE=1 SV=1 && PF04089:BRICHOS domain	-	GO:0005886~plasma membrane	-	-
ENSOCUG00000011908	430.628	525.105	475.013	384.388	412.771	402.995	ENSOCUT00000011907	ARPC3	actin related protein 2/3 complex subunit 3 [Source:HGNC Symbol;Acc:HGNC:706] && sp|Q3T035|ARPC3_BOVIN Actin-related protein 2/3 complex subunit 3 OS=Bos taurus OX=9913 GN=ARPC3 PE=1 SV=3 && PF04062:ARP2/3 complex ARPC3 (21 kDa) subunit	ocu04530:Tight junction; ocu05100:Bacterial invasion of epithelial cells; ocu04810:Regulation of actin cytoskeleton; ocu05132:Salmonella infection	GO:0005737~cytoplasm	-	-
ENSOCUG00000025474	317.592	487.147	396.645	557.258	518.94	452.725	ENSOCUT00000031780	ENSOCUG00000025474	- && sp|Q29214|RLA0_PIG 60S acidic ribosomal protein P0 OS=Sus scrofa OX=9823 GN=RPLP0 PE=1 SV=2 && PF00466:Ribosomal protein L10|PF17777:Insertion domain in 60S ribosomal protein L10P	-	-	-	-
ENSOCUG00000001042	240.363	528.067	536.334	579.305	583.827	560.58	ENSOCUT00000001042	ATP5F1E	ATP synthase F1 subunit epsilon [Source:HGNC Symbol;Acc:HGNC:838] && sp|P56381|ATP5E_HUMAN ATP synthase subunit epsilon, mitochondrial OS=Homo sapiens OX=9606 GN=ATP5F1E PE=1 SV=2 && -	ocu01100:Metabolic pathways	-	-	-
ENSOCUG00000001735	269.399	442.697	432.902	569.243	602.137	511.723	ENSOCUT00000001734	COX4I1	Oryctolagus cuniculus cytochrome c oxidase subunit IV isoform 1 (COX4I1), transcript variant 2, mRNA. [Source:RefSeq mRNA;Acc:NM_001361490] && sp|Q9TTT8|COX41_RABIT Cytochrome c oxidase subunit 4 isoform 1, mitochondrial OS=Oryctolagus cuniculus OX=9986 GN=COX4I1 PE=2 SV=1 && PF02936:Cytochrome c oxidase subunit IV	ocu01100:Metabolic pathways	GO:0005654~nucleoplasm; GO:0005829~cytosol	-	-
ENSOCUG00000014848	343.682	624.254	788.659	109.556	156.367	109.608	ENSOCUT00000014842,ENSOCUT00000045741	TNLG6A	TNF superfamily member 10 [Source:HGNC Symbol;Acc:HGNC:11925] && sp|P50591|TNF10_HUMAN Tumor necrosis factor ligand superfamily member 10 OS=Homo sapiens OX=9606 GN=TNFSF10 PE=1 SV=1 && PF00229:TNF(Tumour Necrosis Factor) family	ocu04060:Cytokine-cytokine receptor interaction; ocu04210:Apoptosis; ocu05132:Salmonella infection	-	GO:0042802~identical protein binding; GO:0008270~zinc ion binding	-
ENSOCUG00000032147	427.851	520.431	533.337	279.345	287.021	337.355	ENSOCUT00000056117,ENSOCUT00000055247,ENSOCUT00000057677	ENSOCUG00000032147	ubiquitin conjugating enzyme E2 D3 [Source:HGNC Symbol;Acc:HGNC:12476] && sp|P61077|UB2D3_HUMAN Ubiquitin-conjugating enzyme E2 D3 OS=Homo sapiens OX=9606 GN=UBE2D3 PE=1 SV=1 && PF00179:Ubiquitin-conjugating enzyme	-	-	-	-
ENSOCUG00000021335	382.96	588.218	446.609	444.022	420.476	443.781	ENSOCUT00000055050,ENSOCUT00000027085	HMGB1	high mobility group box 1 [Source:HGNC Symbol;Acc:HGNC:4983] && sp|P10103|HMGB1_BOVIN High mobility group protein B1 OS=Bos taurus OX=9913 GN=HMGB1 PE=1 SV=3 && PF00505:HMG (high mobility group) box|PF09011:HMG-box domain	-	GO:0005634~nucleus; GO:0000785~chromatin; GO:0005886~plasma membrane; GO:0005768~endosome	-	-
ENSOCUG00000016206	501.002	591.242	639.157	215.805	271.349	202.389	ENSOCUT00000041785,ENSOCUT00000016203	SDCBP	syndecan binding protein [Source:HGNC Symbol;Acc:HGNC:10662] && sp|O00560|SDCB1_HUMAN Syntenin-1 OS=Homo sapiens OX=9606 GN=SDCBP PE=1 SV=1 && PF00595:PDZ domain|PF17820:PDZ domain	-	GO:0005654~nucleoplasm; GO:0005829~cytosol; GO:0045121~membrane raft	GO:0042802~identical protein binding; GO:0047485~protein N-terminus binding; GO:0046982~protein heterodimerization activity	GO:0000122~negative regulation of transcription from RNA polymerase II promoter; GO:0008284~positive regulation of cell proliferation; GO:0030335~positive regulation of cell migration; GO:0035556~intracellular signal transduction
ENSOCUG00000026424	331.59	663.472	674.67	418.928	383.063	465.31	ENSOCUT00000022529,ENSOCUT00000037861	HNRNPAB	heterogeneous nuclear ribonucleoprotein A/B [Source:HGNC Symbol;Acc:HGNC:5034] && sp|Q99020|ROAA_MOUSE Heterogeneous nuclear ribonucleoprotein A/B OS=Mus musculus OX=10090 GN=Hnrnpab PE=1 SV=1 && PF00076:RNA recognition motif. (a.k.a. RRM, RBD, or RNP domain)	-	-	-	-
ENSOCUG00000029235	820.036	1143.08	1179.38	21.1359	25.2471	22.2661	ENSOCUT00000050577,ENSOCUT00000022030,ENSOCUT00000021102	ENSOCUG00000029235	Metallothionein-1A [Source:UniProtKB/Swiss-Prot;Acc:P11957] && - && -	ocu04978:Mineral absorption	GO:0005634~nucleus; GO:0005737~cytoplasm	GO:0008270~zinc ion binding	-
ENSOCUG00000024755	184.941	405.615	504.476	477.495	656.413	382.04	ENSOCUT00000026781,ENSOCUT00000057316	TYROBP	TYRO protein tyrosine kinase binding protein [Source:HGNC Symbol;Acc:HGNC:12449] && sp|Q8WNQ8|TYOBP_MACMU TYRO protein tyrosine kinase-binding protein OS=Macaca mulatta OX=9544 GN=TYROBP PE=3 SV=1 && -	-	GO:0009986~cell surface; GO:0005886~plasma membrane; GO:0005887~integral component of plasma membrane	GO:0042803~protein homodimerization activity; GO:0005102~receptor binding	GO:0050821~protein stabilization
ENSOCUG00000015533	253.077	206.221	417.346	205.116	210.416	361.401	ENSOCUT00000059709,ENSOCUT00000049978,ENSOCUT00000015539,ENSOCUT00000037957,ENSOCUT00000015530	HSPA8	heat shock protein family A (Hsp70) member 8 [Source:HGNC Symbol;Acc:HGNC:5241] && sp|A2Q0Z1|HSP7C_HORSE Heat shock cognate 71 kDa protein OS=Equus caballus OX=9796 GN=HSPA8 PE=2 SV=1 && -	ocu04010:MAPK signaling pathway	-	-	-
ENSOCUG00000003623	285.942	281.888	317.049	513.666	497.167	496.795	ENSOCUT00000059204,ENSOCUT00000054009,ENSOCUT00000003623	ITGB1	integrin subunit beta 1 [Source:HGNC Symbol;Acc:HGNC:6153] && sp|P53712|ITB1_BOVIN Integrin beta-1 OS=Bos taurus OX=9913 GN=ITGB1 PE=1 SV=3 && PF00362:Integrin beta chain VWA domain|PF08725:Integrin beta cytoplasmic domain|PF18372:Integrin beta epidermal growth factor like domain 1|PF17205:Integrin plexin domain|PF07965:Integrin beta tail domain	ocu04360:Axon guidance; ocu04514:Cell adhesion molecules; ocu05205:Proteoglycans in cancer; ocu05412:Arrhythmogenic right ventricular cardiomyopathy; ocu05200:Pathways in cancer; ocu04151:PI3K-Akt signaling pathway; ocu04530:Tight junction; ocu04510:Focal adhesion; ocu05410:Hypertrophic cardiomyopathy; ocu05100:Bacterial invasion of epithelial cells; ocu04015:Rap1 signaling pathway; ocu04810:Regu…	GO:0048471~perinuclear region of cytoplasm; GO:0098978~glutamatergic synapse; GO:0009986~cell surface; GO:0005925~focal adhesion; GO:0009897~external side of plasma membrane; GO:0045121~membrane raft; GO:0031594~neuromuscular junction; GO:0055037~recycling endosome; GO:0098685~Schaffer collateral - CA1 synapse	GO:0005178~integrin binding; GO:0046982~protein heterodimerization activity; GO:0002020~protease binding	GO:0001701~in utero embryonic development; GO:0043065~positive regulation of apoptotic process; GO:0008284~positive regulation of cell proliferation; GO:0043547~positive regulation of GTPase activity; GO:0007229~integrin-mediated signaling pathway; GO:0051897~positive regulation of protein kinase B signaling
ENSOCUG00000017943	380.95	507.476	400.827	393.173	352.41	477.412	ENSOCUT00000017943,ENSOCUT00000045568	LCP1	lymphocyte cytosolic protein 1 [Source:HGNC Symbol;Acc:HGNC:6528] && sp|P13796|PLSL_HUMAN Plastin-2 OS=Homo sapiens OX=9606 GN=LCP1 PE=1 SV=6 && PF13499:EF-hand domain pair|PF00307:Calponin homology (CH) domain	-	GO:0005829~cytosol; GO:0048471~perinuclear region of cytoplasm; GO:0005925~focal adhesion; GO:0001725~stress fiber	GO:0005178~integrin binding	GO:0016477~cell migration
ENSOCUG00000010855	162.143	580.533	629.776	587.431	540.496	577.503	ENSOCUT00000055647,ENSOCUT00000010850	ENSOCUG00000010855	- && sp|Q3SZ59|RL36A_BOVIN 60S ribosomal protein L36a OS=Bos taurus OX=9913 GN=RPL36A PE=3 SV=3 && PF00935:Ribosomal protein L44	-	GO:0005829~cytosol	-	-
ENSOCUG00000023670	290.058	592.041	616.432	361.149	419.929	421.68	ENSOCUT00000026410	RAMP2	receptor activity modifying protein 2 [Source:HGNC Symbol;Acc:HGNC:9844] && sp|O60895|RAMP2_HUMAN Receptor activity-modifying protein 2 OS=Homo sapiens OX=9606 GN=RAMP2 PE=1 SV=2 && PF04901:Receptor activity modifying family	ocu04270:Vascular smooth muscle contraction	GO:0009986~cell surface; GO:0005737~cytoplasm; GO:0043235~receptor complex	-	GO:0010628~positive regulation of gene expression; GO:0007507~heart development; GO:0001525~angiogenesis; GO:0072659~protein localization to plasma membrane; GO:0001570~vasculogenesis; GO:0008217~regulation of blood pressure
ENSOCUG00000025962	401.037	525.194	527.834	405.548	429.793	342.675	ENSOCUT00000024276	ARPC1B	actin related protein 2/3 complex subunit 1B [Source:HGNC Symbol;Acc:HGNC:704] && sp|O15143|ARC1B_HUMAN Actin-related protein 2/3 complex subunit 1B OS=Homo sapiens OX=9606 GN=ARPC1B PE=1 SV=3 && -	ocu04530:Tight junction; ocu05100:Bacterial invasion of epithelial cells; ocu04810:Regulation of actin cytoskeleton; ocu05132:Salmonella infection	GO:0005634~nucleus; GO:0005737~cytoplasm	-	-
ENSOCUG00000027360	287.987	521.449	482.715	501.681	517.676	462.396	ENSOCUT00000024038,ENSOCUT00000047298	SSR4	Oryctolagus cuniculus signal sequence receptor subunit 4 (SSR4), mRNA. [Source:RefSeq mRNA;Acc:NM_001171364] && sp|Q07984|SSRD_RAT Translocon-associated protein subunit delta OS=Rattus norvegicus OX=10116 GN=Ssr4 PE=2 SV=1 && PF05404:Translocon-associated protein, delta subunit precursor (TRAP-delta)	-	-	-	-
ENSOCUG00000024914	333.342	459.548	444.857	473.717	443.955	464.405	ENSOCUT00000029984,ENSOCUT00000033539	BTF3	basic transcription factor 3 [Source:HGNC Symbol;Acc:HGNC:1125] && sp|P20290|BTF3_HUMAN Transcription factor BTF3 OS=Homo sapiens OX=9606 GN=BTF3 PE=1 SV=1 && PF01849:NAC domain	-	GO:0005829~cytosol	-	GO:0001701~in utero embryonic development
ENSOCUG00000004312	442.656	699.672	635.868	326.58	315.656	335.888	ENSOCUT00000004315	NCL	nucleolin [Source:HGNC Symbol;Acc:HGNC:7667] && sp|P19338|NUCL_HUMAN Nucleolin OS=Homo sapiens OX=9606 GN=NCL PE=1 SV=3 && PF00076:RNA recognition motif. (a.k.a. RRM, RBD, or RNP domain)	-	GO:0005654~nucleoplasm; GO:0005730~nucleolus	GO:0042802~identical protein binding; GO:0008022~protein C-terminus binding	GO:0045944~positive regulation of transcription from RNA polymerase II promoter; GO:1990830~cellular response to leukemia inhibitory factor; GO:0001525~angiogenesis
ENSOCUG00000004225	335.267	348.938	315.898	487.26	455.27	392.11	ENSOCUT00000004227	EIF3F	eukaryotic translation initiation factor 3 subunit F [Source:HGNC Symbol;Acc:HGNC:3275] && sp|A5A6I3|EIF3F_PANTR Eukaryotic translation initiation factor 3 subunit F OS=Pan troglodytes OX=9598 GN=EIF3F PE=2 SV=1 && PF13012:Maintenance of mitochondrial structure and function|PF01398:JAB1/Mov34/MPN/PAD-1 ubiquitin protease	-	-	GO:0042802~identical protein binding; GO:0004843~thiol-dependent ubiquitin-specific protease activity	GO:0016579~protein deubiquitination
ENSOCUG00000009873	299.884	484.684	476.659	486.316	463.897	469.476	ENSOCUT00000009870	ENSOCUG00000009873	cytochrome c oxidase subunit 6A1 [Source:HGNC Symbol;Acc:HGNC:2277] && sp|Q9TTT7|CX6A1_RABIT Cytochrome c oxidase subunit 6A1, mitochondrial OS=Oryctolagus cuniculus OX=9986 GN=COX6A1 PE=3 SV=1 && PF02046:Cytochrome c oxidase subunit VIa	ocu01100:Metabolic pathways	-	-	-
ENSOCUG00000003967	342.434	390.037	357.7	424.559	408.337	454.388	ENSOCUT00000003965	ENSOCUG00000003967	ATP synthase F1 subunit alpha [Source:HGNC Symbol;Acc:HGNC:823] && sp|Q03265|ATPA_MOUSE ATP synthase subunit alpha, mitochondrial OS=Mus musculus OX=10090 GN=Atp5f1a PE=1 SV=1 && PF00006:ATP synthase alpha/beta family, nucleotide-binding domain|PF00306:ATP synthase alpha/beta chain, C terminal domain|PF02874:ATP synthase alpha/beta family, beta-barrel domain	ocu01100:Metabolic pathways	GO:0005739~mitochondrion; GO:0005886~plasma membrane	-	-
ENSOCUG00000012707	253.593	463.811	477.01	521.53	498.266	490.739	ENSOCUT00000012705,ENSOCUT00000055769,ENSOCUT00000024306	ELOA	elongin A [Source:HGNC Symbol;Acc:HGNC:11620] && sp|Q63187|ELOA1_RAT Elongin-A OS=Rattus norvegicus OX=10116 GN=Eloa PE=1 SV=1 && PF08711:TFIIS helical bundle-like domain|PF06881:RNA polymerase II transcription factor SIII (Elongin) subunit A|PF00673:ribosomal L5P family C-terminus|PF00281:Ribosomal protein L5	-	GO:0005737~cytoplasm	-	-
ENSOCUG00000006329	556.088	442.3	462.868	311.669	400.072	354.586	ENSOCUT00000009869,ENSOCUT00000055841	ALDOA	Oryctolagus cuniculus aldolase, fructose-bisphosphate A (ALDOA), mRNA. [Source:RefSeq mRNA;Acc:NM_001082238] && sp|P00883|ALDOA_RABIT Fructose-bisphosphate aldolase A OS=Oryctolagus cuniculus OX=9986 GN=ALDOA PE=1 SV=2 && PF00274:Fructose-bisphosphate aldolase class-I	ocu01100:Metabolic pathways	-	-	GO:0030335~positive regulation of cell migration
ENSOCUG00000032574	308.096	383.378	385.925	417.261	458.365	431.626	ENSOCUT00000064080	BRK1	BRICK1 subunit of SCAR/WAVE actin nucleating complex [Source:HGNC Symbol;Acc:HGNC:23057] && sp|Q6IQ86|BRK1_DANRE Probable protein BRICK1 OS=Danio rerio OX=7955 GN=brk1 PE=3 SV=1 && -	ocu04810:Regulation of actin cytoskeleton; ocu05132:Salmonella infection	-	GO:0044877~macromolecular complex binding	-
ENSOCUG00000002131	328.863	618.402	603.701	248.009	253.046	344.953	ENSOCUT00000002130	PSMB8	proteasome 20S subunit beta 8 [Source:HGNC Symbol;Acc:HGNC:9545] && sp|P28062|PSB8_HUMAN Proteasome subunit beta type-8 OS=Homo sapiens OX=9606 GN=PSMB8 PE=1 SV=3 && PF00227:Proteasome subunit	-	GO:0005634~nucleus; GO:0005737~cytoplasm	-	-
ENSOCUG00000029084	509.271	371.658	317.233	322.387	348.311	263.644	ENSOCUT00000033109	ENSOCUG00000029084	- && - && -	-	-	-	-
ENSOCUG00000009645	353.038	834.597	682.379	181.087	205.46	197.076	ENSOCUT00000064366,ENSOCUT00000029634,ENSOCUT00000054411	ENSOCUG00000009645	- && sp|Q28999|SAT1_PIG Diamine acetyltransferase 1 OS=Sus scrofa OX=9823 GN=SAT1 PE=2 SV=1 && -	ocu01100:Metabolic pathways	-	-	-
ENSOCUG00000027307	325.547	341.029	417.533	450.675	387.184	356.607	ENSOCUT00000030260	RPS21	ribosomal protein S21 [Source:HGNC Symbol;Acc:HGNC:10409] && sp|Q32PB8|RS21_BOVIN 40S ribosomal protein S21 OS=Bos taurus OX=9913 GN=RPS21 PE=3 SV=1 && PF01249:Ribosomal protein S21e	-	GO:0005829~cytosol	-	-
ENSOCUG00000022646	524.667	1441.57	588.262	113.029	47.1606	70.2577	ENSOCUT00000026905	S100A12	S100 calcium binding protein A12 [Source:HGNC Symbol;Acc:HGNC:10489] && sp|O77791|S10AC_RABIT Protein S100-A12 OS=Oryctolagus cuniculus OX=9986 GN=S100A12 PE=1 SV=4 && -	-	GO:0005634~nucleus; GO:0005737~cytoplasm; GO:0005886~plasma membrane	-	-
ENSOCUG00000016115	315.858	337.767	299.992	481.254	455.86	387.555	ENSOCUT00000038625,ENSOCUT00000016114	RAC2	Rac family small GTPase 2 [Source:HGNC Symbol;Acc:HGNC:9802] && sp|Q05144|RAC2_MOUSE Ras-related C3 botulinum toxin substrate 2 OS=Mus musculus OX=10090 GN=Rac2 PE=1 SV=1 && -	ocu04360:Axon guidance; ocu04520:Adherens junction; ocu04024:cAMP signaling pathway; ocu04010:MAPK signaling pathway; ocu05200:Pathways in cancer; ocu04014:Ras signaling pathway; ocu04071:Sphingolipid signaling pathway; ocu04510:Focal adhesion; ocu04664:Fc epsilon RI signaling pathway; ocu04015:Rap1 signaling pathway; ocu04810:Regulation of actin cytoskeleton; ocu05231:Choline metabolism in cancer	-	-	-
ENSOCUG00000013268	322.16	471.505	439.95	468.838	431.756	411.239	ENSOCUT00000013265,ENSOCUT00000034084	ENSOCUG00000013268	- && sp|Q8SQH5|ADT2_BOVIN ADP/ATP translocase 2 OS=Bos taurus OX=9913 GN=SLC25A5 PE=2 SV=3 && -	ocu04020:Calcium signaling pathway	-	-	-
ENSOCUG00000022015	416.703	599.049	639.653	295.251	277.937	354.406	ENSOCUT00000051238,ENSOCUT00000056098,ENSOCUT00000032189	LDHB	Oryctolagus cuniculus lactate dehydrogenase B (LDHB), mRNA. [Source:RefSeq mRNA;Acc:NM_001195707] && sp|P07195|LDHB_HUMAN L-lactate dehydrogenase B chain OS=Homo sapiens OX=9606 GN=LDHB PE=1 SV=2 && PF02866:lactate/malate dehydrogenase, alpha/beta C-terminal domain|PF00056:lactate/malate dehydrogenase, NAD binding domain	ocu01100:Metabolic pathways	GO:0005737~cytoplasm	-	-
ENSOCUG00000004556	302.847	260.221	245.306	411.666	440.011	414.469	ENSOCUT00000004557,ENSOCUT00000061786	AP2M1	adaptor related protein complex 2 subunit mu 1 [Source:HGNC Symbol;Acc:HGNC:564] && sp|Q3ZC13|AP2M1_BOVIN AP-2 complex subunit mu OS=Bos taurus OX=9913 GN=AP2M1 PE=1 SV=1 && PF00928:Adaptor complexes medium subunit family	-	GO:0098978~glutamatergic synapse	GO:0044325~ion channel binding	-
ENSOCUG00000009848	284.89	414.544	426.257	465.519	525.237	437.079	ENSOCUT00000056537,ENSOCUT00000009847	ENSOCUG00000009848	- && sp|P34826|EF1B_RABIT Elongation factor 1-beta OS=Oryctolagus cuniculus OX=9986 GN=EEF1B PE=1 SV=2 && -	-	-	-	-
ENSOCUG00000006010	109.278	210.26	193.141	516.936	485.226	559.042	ENSOCUT00000006006	ARHGDIB	Rho GDP dissociation inhibitor beta [Source:HGNC Symbol;Acc:HGNC:679] && sp|Q9TU03|GDIR2_BOVIN Rho GDP-dissociation inhibitor 2 OS=Bos taurus OX=9913 GN=ARHGDIB PE=2 SV=3 && PF02115:RHO protein GDP dissociation inhibitor	-	GO:0005829~cytosol	GO:0031267~small GTPase binding	-
ENSOCUG00000029731	142.748	345.487	374.144	476.777	571.401	458.72	ENSOCUT00000038036,ENSOCUT00000026758,ENSOCUT00000026256,ENSOCUT00000033491,ENSOCUT00000061598,ENSOCUT00000056992,ENSOCUT00000058498,ENSOCUT00000001396,ENSOCUT00000059188	ENSOCUG00000029731	- && sp|P01911|DRB1_HUMAN HLA class II histocompatibility antigen, DRB1 beta chain OS=Homo sapiens OX=9606 GN=HLA-DRB1 PE=1 SV=2 && PF07654:Immunoglobulin C1-set domain|PF00969:Class II histocompatibility antigen, beta domain	ocu04514:Cell adhesion molecules	-	-	-
ENSOCUG00000013326	466.094	354.63	382.146	286.06	301.558	312.879	ENSOCUT00000058622,ENSOCUT00000013332,ENSOCUT00000063582,ENSOCUT00000040460,ENSOCUT00000052876,ENSOCUT00000042092	EIF4G2	eukaryotic translation initiation factor 4 gamma 2 [Source:HGNC Symbol;Acc:HGNC:3297] && sp|Q95L46|IF4G2_BOVIN Eukaryotic translation initiation factor 4 gamma 2 OS=Bos taurus OX=9913 GN=EIF4G2 PE=2 SV=2 && PF02020:eIF4-gamma/eIF5/eIF2-epsilon|PF02847:MA3 domain|PF02854:MIF4G domain	-	-	-	-
ENSOCUG00000011636	246.721	367.533	421.005	184.09	181.8	306.423	ENSOCUT00000025398,ENSOCUT00000043798	HSPA5	heat shock protein family A (Hsp70) member 5 [Source:HGNC Symbol;Acc:HGNC:5238] && sp|P11021|BIP_HUMAN Endoplasmic reticulum chaperone BiP OS=Homo sapiens OX=9606 GN=HSPA5 PE=1 SV=2 && PF00012:Hsp70 protein	ocu04918:Thyroid hormone synthesis	-	-	-
ENSOCUG00000012790	364.402	389.714	424.166	354.985	356.481	360.629	ENSOCUT00000012790	ENSOCUG00000012790	cyclase associated actin cytoskeleton regulatory protein 1 [Source:HGNC Symbol;Acc:HGNC:20040] && sp|Q4R4I6|CAP1_MACFA Adenylyl cyclase-associated protein 1 OS=Macaca fascicularis OX=9541 GN=CAP1 PE=2 SV=3 && PF01213:Adenylate cyclase associated (CAP) N terminal|PF08603:Adenylate cyclase associated (CAP) C terminal	-	GO:0005886~plasma membrane	-	GO:0000902~cell morphogenesis
ENSOCUG00000029328	614.08	1071.87	1003.45	17.7179	31.8393	2.56818	ENSOCUT00000033291,ENSOCUT00000038659	OASL	2'-5'-oligoadenylate synthetase like [Source:HGNC Symbol;Acc:HGNC:8090] && sp|Q15646|OASL_HUMAN 2'-5'-oligoadenylate synthase-like protein OS=Homo sapiens OX=9606 GN=OASL PE=1 SV=2 && PF10421:2'-5'-oligoadenylate synthetase 1, domain 2, C-terminus|PF00240:Ubiquitin family	-	GO:0005654~nucleoplasm; GO:0005829~cytosol; GO:0005730~nucleolus	GO:0003677~DNA binding; GO:0003725~double-stranded RNA binding	-
ENSOCUG00000039414	217.68	274.553	371.26	300.65	560.603	295.397	ENSOCUT00000058784	ENSOCUG00000039414	- && sp|O00584|RNT2_HUMAN Ribonuclease T2 OS=Homo sapiens OX=9606 GN=RNASET2 PE=1 SV=2 && PF00445:Ribonuclease T2 family	-	-	-	-
ENSOCUG00000012012	271.038	483.2	485.685	364.136	379.636	383.122	ENSOCUT00000012008	PPIB	peptidylprolyl isomerase B [Source:HGNC Symbol;Acc:HGNC:9255] && sp|P23284|PPIB_HUMAN Peptidyl-prolyl cis-trans isomerase B OS=Homo sapiens OX=9606 GN=PPIB PE=1 SV=2 && PF00160:Cyclophilin type peptidyl-prolyl cis-trans isomerase/CLD	-	GO:0005654~nucleoplasm; GO:0032991~macromolecular complex; GO:0048471~perinuclear region of cytoplasm	-	GO:0050821~protein stabilization
ENSOCUG00000000619	402.481	542.048	609.805	85.9074	123.434	42.1788	ENSOCUT00000000618	SAMD9L	sterile alpha motif domain containing 9 like [Source:HGNC Symbol;Acc:HGNC:1349] && sp|Q8IVG5|SAM9L_HUMAN Sterile alpha motif domain-containing protein 9-like OS=Homo sapiens OX=9606 GN=SAMD9L PE=1 SV=2 && -	-	-	-	-
ENSOCUG00000001155	357.915	353.491	379.963	257.061	296.05	377.27	ENSOCUT00000001155	PDIA3	protein disulfide isomerase family A member 3 [Source:HGNC Symbol;Acc:HGNC:4606] && sp|Q4VIT4|PDIA3_CHLAE Protein disulfide-isomerase A3 OS=Chlorocebus aethiops OX=9534 GN=PDIA3 PE=1 SV=1 && PF13848:Thioredoxin-like domain|PF00085:Thioredoxin	-	GO:0009986~cell surface	GO:0042802~identical protein binding	-
ENSOCUG00000006684	393.919	485.709	445.693	259.439	280.91	348.481	ENSOCUT00000006683	SRSF3	serine and arginine rich splicing factor 3 [Source:HGNC Symbol;Acc:HGNC:10785] && sp|Q3SZR8|SRSF3_BOVIN Serine/arginine-rich splicing factor 3 OS=Bos taurus OX=9913 GN=SRSF3 PE=2 SV=1 && PF00076:RNA recognition motif. (a.k.a. RRM, RBD, or RNP domain)	-	GO:0016607~nuclear speck	-	GO:1990830~cellular response to leukemia inhibitory factor
ENSOCUG00000005445	456.328	645.804	679.891	71.2554	123.218	18.6538	ENSOCUT00000047249,ENSOCUT00000005443,ENSOCUT00000049683,ENSOCUT00000025593,ENSOCUT00000005437,ENSOCUT00000061165,ENSOCUT00000064088	ENSOCUG00000005445	- && sp|Q4R5F5|IFIT1_MACFA Interferon-induced protein with tetratricopeptide repeats 1 OS=Macaca fascicularis OX=9541 GN=IFIT1 PE=2 SV=1 && PF13424:Tetratricopeptide repeat	-	GO:0005737~cytoplasm	-	-
ENSOCUG00000022490	401	406.965	397.775	346.312	320.292	362.219	ENSOCUT00000053042,ENSOCUT00000022330,ENSOCUT00000047120,ENSOCUT00000034614	PCBP2	poly(rC) binding protein 2 [Source:HGNC Symbol;Acc:HGNC:8648] && sp|Q15366|PCBP2_HUMAN Poly(rC)-binding protein 2 OS=Homo sapiens OX=9606 GN=PCBP2 PE=1 SV=1 && PF00013:KH domain	-	-	-	-
ENSOCUG00000001571	396.025	635.879	896.294	102.428	121.738	188.818	ENSOCUT00000001571,ENSOCUT00000035023,ENSOCUT00000038993	LAP3	leucine aminopeptidase 3 [Source:HGNC Symbol;Acc:HGNC:18449] && sp|P28838|AMPL_HUMAN Cytosol aminopeptidase OS=Homo sapiens OX=9606 GN=LAP3 PE=1 SV=3 && PF00883:Cytosol aminopeptidase family, catalytic domain|PF02789:Cytosol aminopeptidase family, N-terminal domain	ocu01100:Metabolic pathways	GO:0005654~nucleoplasm; GO:0005829~cytosol; GO:0005737~cytoplasm; GO:0030496~midbody	GO:0030145~manganese ion binding	-
novel.519	136.054	337.232	555.113	554.084	391.315	527.309	-	-	- && Q6Q312.3 RecName: Full=40S ribosomal protein S26 && PF01283:Ribosomal protein S26e	-	-	-	-
ENSOCUG00000000734	453.991	431.7	451.875	259.536	285.599	348.18	ENSOCUT00000037329,ENSOCUT00000000734	YWHAZ	tyrosine 3-monooxygenase/tryptophan 5-monooxygenase activation protein zeta [Source:HGNC Symbol;Acc:HGNC:12855] && sp|P63103|1433Z_BOVIN 14-3-3 protein zeta/delta OS=Bos taurus OX=9913 GN=YWHAZ PE=1 SV=1 && PF00244:14-3-3 protein	ocu04390:Hippo signaling pathway; ocu04151:PI3K-Akt signaling pathway	GO:0005737~cytoplasm	-	-
ENSOCUG00000010086	387.7	480.867	419.18	360.419	313.83	326.038	ENSOCUT00000010086,ENSOCUT00000064033,ENSOCUT00000050592,ENSOCUT00000058089,ENSOCUT00000038024,ENSOCUT00000052595,ENSOCUT00000033647,ENSOCUT00000040626,ENSOCUT00000037999	ENSOCUG00000010086	enolase 1 [Source:HGNC Symbol;Acc:HGNC:3350] && sp|P06733|ENOA_HUMAN Alpha-enolase OS=Homo sapiens OX=9606 GN=ENO1 PE=1 SV=2 && PF00113:Enolase, C-terminal TIM barrel domain|PF03952:Enolase, N-terminal domain	-	-	-	-
ENSOCUG00000024112	457.856	677.344	730.096	202.626	286.634	104.179	ENSOCUT00000056447,ENSOCUT00000026995,ENSOCUT00000060377,ENSOCUT00000034650	LGALS3BP	galectin 3 binding protein [Source:HGNC Symbol;Acc:HGNC:6564] && sp|Q5RDA4|LG3BP_PONAB Galectin-3-binding protein OS=Pongo abelii OX=9601 GN=LGALS3BP PE=1 SV=1 && PF00530:Scavenger receptor cysteine-rich domain	-	-	-	-
ENSOCUG00000000149	392.556	466.95	463.889	303.687	289.048	274.976	ENSOCUT00000000149	ENSOCUG00000000149	moesin [Source:HGNC Symbol;Acc:HGNC:7373] && sp|P26038|MOES_HUMAN Moesin OS=Homo sapiens OX=9606 GN=MSN PE=1 SV=3 && PF09379:FERM N-terminal domain|PF09380:FERM C-terminal PH-like domain|PF00769:Ezrin/radixin/moesin family|PF00373:FERM central domain	ocu05205:Proteoglycans in cancer; ocu04530:Tight junction; ocu04810:Regulation of actin cytoskeleton	GO:0005737~cytoplasm; GO:0005886~plasma membrane	-	-
ENSOCUG00000015823	483.403	647.253	877.678	90.087	127.319	33.9403	ENSOCUT00000037631,ENSOCUT00000015830	OAS2	2'-5'-oligoadenylate synthetase 2 [Source:HGNC Symbol;Acc:HGNC:8087] && sp|P29728|OAS2_HUMAN 2'-5'-oligoadenylate synthase 2 OS=Homo sapiens OX=9606 GN=OAS2 PE=1 SV=3 && PF10421:2'-5'-oligoadenylate synthetase 1, domain 2, C-terminus|PF18144:Second Messenger Oligonucleotide or Dinucleotide Synthetase domain	-	GO:0048471~perinuclear region of cytoplasm	GO:0003725~double-stranded RNA binding	-
ENSOCUG00000014699	285.348	395.348	309.484	427.119	472.067	451.042	ENSOCUT00000053391,ENSOCUT00000014693	ENSOCUG00000014699	- && sp|Q3T0R1|RS18_BOVIN 40S ribosomal protein S18 OS=Bos taurus OX=9913 GN=RPS18 PE=2 SV=3 && PF00416:Ribosomal protein S13/S18	-	-	-	-
ENSOCUG00000008933	206.661	432.875	415.631	468.21	455.376	417.935	ENSOCUT00000008932	ENSOCUG00000008933	- && sp|Q06055|AT5G2_HUMAN ATP synthase F(0) complex subunit C2, mitochondrial OS=Homo sapiens OX=9606 GN=ATP5MC2 PE=1 SV=1 && PF00137:ATP synthase subunit C	ocu01100:Metabolic pathways	-	-	-
ENSOCUG00000029520	355.478	386.837	387.682	368.806	361.55	352.162	ENSOCUT00000033649	ENSOCUG00000029520	- && sp|P63283|UBC9_CHICK SUMO-conjugating enzyme UBC9 OS=Gallus gallus OX=9031 GN=UBE2I PE=1 SV=1 && -	-	-	-	-
ENSOCUG00000015537	249.135	364.223	402.188	384.748	390.222	435.478	ENSOCUT00000015533	ENSOCUG00000015537	ATP synthase peripheral stalk subunit d [Source:HGNC Symbol;Acc:HGNC:845] && sp|O75947|ATP5H_HUMAN ATP synthase subunit d, mitochondrial OS=Homo sapiens OX=9606 GN=ATP5PD PE=1 SV=3 && PF05873:ATP synthase D chain, mitochondrial (ATP5H)	ocu01100:Metabolic pathways	-	-	-
ENSOCUG00000002253	262.29	314.744	273.969	487.254	366.255	429.023	ENSOCUT00000024625,ENSOCUT00000062031,ENSOCUT00000049037	CORO1A	coronin 1A [Source:HGNC Symbol;Acc:HGNC:2252] && sp|O89053|COR1A_MOUSE Coronin-1A OS=Mus musculus OX=10090 GN=Coro1a PE=1 SV=5 && PF08954:Trimerisation motif|PF08953:Domain of unknown function (DUF1899)|PF16300:Type of WD40 repeat	-	GO:0005829~cytosol; GO:0032991~macromolecular complex; GO:0098978~glutamatergic synapse; GO:0005769~early endosome; GO:0030424~axon; GO:0005911~cell-cell junction; GO:0001772~immunological synapse	GO:0042803~protein homodimerization activity; GO:0008022~protein C-terminus binding	GO:0043524~negative regulation of neuron apoptotic process; GO:0030335~positive regulation of cell migration
ENSOCUG00000015884	2964.11	0	0.157436	0	0	0.101811	ENSOCUT00000063985,ENSOCUT00000015879,ENSOCUT00000050238	ENSOCUG00000015884	- && sp|Q6UW15|REG3G_HUMAN Regenerating islet-derived protein 3-gamma OS=Homo sapiens OX=9606 GN=REG3G PE=1 SV=1 && PF00059:Lectin C-type domain	-	-	-	-
ENSOCUG00000002857	320.757	609.929	750.215	211.736	207.718	295.125	ENSOCUT00000002856,ENSOCUT00000051121,ENSOCUT00000041257	PSME2	proteasome activator subunit 2 [Source:HGNC Symbol;Acc:HGNC:9569] && sp|P97372|PSME2_MOUSE Proteasome activator complex subunit 2 OS=Mus musculus OX=10090 GN=Psme2 PE=1 SV=4 && PF02251:Proteasome activator pa28 alpha subunit|PF02252:Proteasome activator pa28 beta subunit	-	-	GO:0042802~identical protein binding	-
ENSOCUG00000008223	358.665	331.96	285.446	323.029	310.078	330.757	ENSOCUT00000008216	BTG1	BTG anti-proliferation factor 1 [Source:HGNC Symbol;Acc:HGNC:1130] && sp|P53348|BTG1_BOVIN Protein BTG1 OS=Bos taurus OX=9913 GN=BTG1 PE=2 SV=2 && PF07742:BTG family	-	GO:0005634~nucleus; GO:0005737~cytoplasm	GO:0019899~enzyme binding	GO:0008285~negative regulation of cell proliferation
ENSOCUG00000022545	373.734	467.489	409.457	363.044	331.598	393.292	ENSOCUT00000021795,ENSOCUT00000053456	ENSOCUG00000022545	chloride intracellular channel 1 [Source:HGNC Symbol;Acc:HGNC:2062] && sp|O00299|CLIC1_HUMAN Chloride intracellular channel protein 1 OS=Homo sapiens OX=9606 GN=CLIC1 PE=1 SV=4 && PF13409:Glutathione S-transferase, N-terminal domain|PF13410:Glutathione S-transferase, C-terminal domain	-	GO:0005737~cytoplasm; GO:0005886~plasma membrane	-	-
ENSOCUG00000022823	119.325	436.662	420.196	396.425	373.595	237.142	ENSOCUT00000022726	ID3	inhibitor of DNA binding 3, HLH protein [Source:HGNC Symbol;Acc:HGNC:5362] && sp|Q712G9|ID3_CANLF DNA-binding protein inhibitor ID-3 OS=Canis lupus familiaris OX=9615 GN=ID3 PE=3 SV=1 && PF00010:Helix-loop-helix DNA-binding domain	ocu04350:TGF-beta signaling pathway; ocu04550:Signaling pathways regulating pluripotency of stem cells	GO:0005634~nucleus; GO:0005737~cytoplasm	GO:0046983~protein dimerization activity; GO:0019904~protein domain specific binding	GO:0000122~negative regulation of transcription from RNA polymerase II promoter; GO:0010628~positive regulation of gene expression; GO:0010629~negative regulation of gene expression; GO:0007507~heart development; GO:0043433~negative regulation of sequence-specific DNA binding transcription factor activity; GO:0007417~central nervous system development; GO:0030855~epithelial cell differentiation
ENSOCUG00000010364	368.372	386.254	364.108	301.049	293.466	350.134	ENSOCUT00000010369,ENSOCUT00000061285,ENSOCUT00000036715	ENSOCUG00000010364	Oryctolagus cuniculus heterogeneous nuclear ribonucleoprotein K (HNRNPK), mRNA. [Source:RefSeq mRNA;Acc:NM_001082125] && sp|O19049|HNRPK_RABIT Heterogeneous nuclear ribonucleoprotein K OS=Oryctolagus cuniculus OX=9986 GN=HNRNPK PE=2 SV=1 && PF08067:ROKNT (NUC014) domain|PF00013:KH domain	-	GO:0005654~nucleoplasm; GO:0005634~nucleus; GO:0000785~chromatin; GO:0005737~cytoplasm; GO:0030054~cell junction	GO:0003677~DNA binding	GO:0006357~regulation of transcription from RNA polymerase II promoter
ENSOCUG00000008071	100.129	336.231	442.63	284.352	450.553	320.541	ENSOCUT00000059292,ENSOCUT00000008069	ENSOCUG00000008071	- && sp|O97862|CYTC_RABIT Cystatin-C OS=Oryctolagus cuniculus OX=9986 GN=CST3 PE=2 SV=1 && PF00031:Cystatin domain	-	-	-	-
ENSOCUG00000002135	397.44	589.144	717.427	82.3663	97.9099	136.881	ENSOCUT00000002134	TAP1	transporter 1, ATP binding cassette subfamily B member [Source:HGNC Symbol;Acc:HGNC:43] && sp|Q28433|TAP1_GORGO Antigen peptide transporter 1 OS=Gorilla gorilla gorilla OX=9595 GN=TAP1 PE=2 SV=2 && PF00664:ABC transporter transmembrane region|PF00005:ABC transporter	-	GO:0034451~centriolar satellite	-	-
ENSOCUG00000027066	798.067	642.425	383.217	153.914	227.169	231.243	ENSOCUT00000049933,ENSOCUT00000021843,ENSOCUT00000051945	ENSOCUG00000027066	- && sp|P41220|RGS2_HUMAN Regulator of G-protein signaling 2 OS=Homo sapiens OX=9606 GN=RGS2 PE=1 SV=1 && PF00615:Regulator of G protein signaling domain	-	GO:0005730~nucleolus; GO:0005737~cytoplasm; GO:0005886~plasma membrane	GO:0005096~GTPase activator activity	-
ENSOCUG00000013551	252.094	293.234	299.331	372.888	384.876	333.848	ENSOCUT00000013544	ENSOCUG00000013551	- && sp|P09326|CD48_HUMAN CD48 antigen OS=Homo sapiens OX=9606 GN=CD48 PE=1 SV=2 && PF13895:Immunoglobulin domain|PF11465:Natural killer cell receptor 2B4	-	-	-	-
ENSOCUG00000016448	172.748	287.08	220.818	370.579	382.418	553.59	ENSOCUT00000027619	CCL21	C-C motif chemokine ligand 21 [Source:HGNC Symbol;Acc:HGNC:10620] && sp|Q8HYP5|CCL21_MACMU C-C motif chemokine 21 OS=Macaca mulatta OX=9544 GN=CCL21 PE=2 SV=1 && PF00048:Small cytokines (intecrine/chemokine), interleukin-8 like	ocu04060:Cytokine-cytokine receptor interaction; ocu04064:NF-kappa B signaling pathway	-	-	GO:0070374~positive regulation of ERK1 and ERK2 cascade; GO:0051897~positive regulation of protein kinase B signaling; GO:0046330~positive regulation of JNK cascade
ENSOCUG00000014764	230.266	360.563	375.928	324.793	337.581	367.475	ENSOCUT00000014760	ENSOCUG00000014764	- && sp|P0CG34|TB15A_HUMAN Thymosin beta-15A OS=Homo sapiens OX=9606 GN=TMSB15A PE=1 SV=1 && -	-	GO:0005737~cytoplasm	-	-
ENSOCUG00000020975	555.245	657.106	787.702	152.712	208.958	136.273	ENSOCUT00000021854	CSTB	cystatin B [Source:HGNC Symbol;Acc:HGNC:2482] && sp|Q8I030|CYTB_PANTR Cystatin-B OS=Pan troglodytes OX=9598 GN=CSTB PE=3 SV=1 && -	-	GO:0005829~cytosol; GO:0005730~nucleolus; GO:0005737~cytoplasm	GO:0002020~protease binding	-
ENSOCUG00000036210	301.311	314.748	306.587	260.411	254.67	321.141	ENSOCUT00000034908	ENSOCUG00000036210	- && - && -	-	-	-	-
ENSOCUG00000021867	409.972	624.712	642.952	69.6072	107.695	52.0031	ENSOCUT00000029457	UBE2L6	ubiquitin conjugating enzyme E2 L6 [Source:HGNC Symbol;Acc:HGNC:12490] && sp|O14933|UB2L6_HUMAN Ubiquitin/ISG15-conjugating enzyme E2 L6 OS=Homo sapiens OX=9606 GN=UBE2L6 PE=1 SV=4 && PF00179:Ubiquitin-conjugating enzyme	-	-	-	-
ENSOCUG00000011681	271.736	316.153	267.819	360.135	374.136	345.519	ENSOCUT00000056601,ENSOCUT00000029837,ENSOCUT00000050481	GNAI2	G protein subunit alpha i2 [Source:HGNC Symbol;Acc:HGNC:4385] && sp|P04899|GNAI2_HUMAN Guanine nucleotide-binding protein G(i) subunit alpha-2 OS=Homo sapiens OX=9606 GN=GNAI2 PE=1 SV=3 && -	ocu04728:Dopaminergic synapse; ocu04360:Axon guidance; ocu04024:cAMP signaling pathway; ocu04540:Gap junction; ocu04730:Long-term depression; ocu05032:Morphine addiction; ocu05200:Pathways in cancer; ocu04723:Retrograde endocannabinoid signaling; ocu04724:Glutamatergic synapse; ocu04071:Sphingolipid signaling pathway; ocu04926:Relaxin signaling pathway; ocu04935:Growth hormone synthesis, secretio…	GO:0005654~nucleoplasm; GO:0005829~cytosol; GO:0005813~centrosome; GO:0030496~midbody; GO:0005886~plasma membrane; GO:0044297~cell body	-	GO:0008284~positive regulation of cell proliferation; GO:0008283~cell proliferation
ENSOCUG00000034586	93.1508	125.178	655.041	530.862	608.366	475.826	ENSOCUT00000030506	ENSOCUG00000034586	- && sp|Q24JY1|RL23A_BOVIN 60S ribosomal protein L23a OS=Bos taurus OX=9913 GN=RPL23A PE=2 SV=1 && PF00276:Ribosomal protein L23|PF03939:Ribosomal protein L23, N-terminal domain	-	GO:0005829~cytosol	-	-
ENSOCUG00000026699	364.538	450.555	424.734	198.778	269.639	274.004	ENSOCUT00000028326	LAPTM4A	lysosomal protein transmembrane 4 alpha [Source:HGNC Symbol;Acc:HGNC:6924] && sp|Q4R4I5|LAP4A_MACFA Lysosomal-associated transmembrane protein 4A OS=Macaca fascicularis OX=9541 GN=LAPTM4A PE=2 SV=1 && PF03821:Golgi 4-transmembrane spanning transporter	ocu04142:Lysosome	GO:0005794~Golgi apparatus	-	-
ENSOCUG00000021109	207.273	397.916	366.625	407.94	404.769	412.162	ENSOCUT00000023686,ENSOCUT00000035013	ENSOCUG00000021109	- && sp|P29694|EF1G_RABIT Elongation factor 1-gamma OS=Oryctolagus cuniculus OX=9986 GN=EEF1G PE=2 SV=3 && PF00647:Elongation factor 1 gamma, conserved domain|PF00043:Glutathione S-transferase, C-terminal domain|PF02798:Glutathione S-transferase, N-terminal domain	-	-	-	-
ENSOCUG00000022296	437.102	384.594	399.79	233.929	299.119	404.381	ENSOCUT00000028370	TAGLN2	transgelin 2 [Source:HGNC Symbol;Acc:HGNC:11554] && sp|P37802|TAGL2_HUMAN Transgelin-2 OS=Homo sapiens OX=9606 GN=TAGLN2 PE=1 SV=3 && PF00307:Calponin homology (CH) domain|PF00402:Calponin family repeat	-	-	-	GO:0030855~epithelial cell differentiation
ENSOCUG00000014067	327.214	381.537	414.809	263.857	405.819	201.941	ENSOCUT00000039815,ENSOCUT00000014065,ENSOCUT00000059058	NPC2	NPC intracellular cholesterol transporter 2 [Source:HGNC Symbol;Acc:HGNC:14537] && sp|P61916|NPC2_HUMAN NPC intracellular cholesterol transporter 2 OS=Homo sapiens OX=9606 GN=NPC2 PE=1 SV=1 && PF02221:ML domain	ocu04142:Lysosome	-	-	-
ENSOCUG00000005011	306.896	272.191	346.116	234.255	234.127	352.991	ENSOCUT00000005009,ENSOCUT00000064313,ENSOCUT00000040809,ENSOCUT00000037224,ENSOCUT00000045119	ENSOCUG00000005011	- && sp|Q3SZ65|IF4A2_BOVIN Eukaryotic initiation factor 4A-II OS=Bos taurus OX=9913 GN=EIF4A2 PE=2 SV=1 && PF00270:DEAD/DEAH box helicase|PF00271:Helicase conserved C-terminal domain	-	-	-	-
ENSOCUG00000006174	357.391	356.128	340.062	275.51	301.947	258.686	ENSOCUT00000051432,ENSOCUT00000006173	ATP6V0E1	ATPase H+ transporting V0 subunit e1 [Source:HGNC Symbol;Acc:HGNC:863] && sp|O15342|VA0E1_HUMAN V-type proton ATPase subunit e 1 OS=Homo sapiens OX=9606 GN=ATP6V0E1 PE=1 SV=2 && -	ocu01100:Metabolic pathways	-	-	-
ENSOCUG00000014420	331.759	405.797	396.626	280.273	284.905	245.81	ENSOCUT00000014419	CD53	CD53 molecule [Source:HGNC Symbol;Acc:HGNC:1686] && sp|Q58DM3|CD53_BOVIN Leukocyte surface antigen CD53 OS=Bos taurus OX=9913 GN=CD53 PE=2 SV=1 && PF00335:Tetraspanin family	-	GO:0005911~cell-cell junction; GO:0001772~immunological synapse	GO:0042802~identical protein binding	-
ENSOCUG00000011915	141.666	255.169	336.976	236.476	378.822	247.093	ENSOCUT00000011912,ENSOCUT00000049210	TIMD4	T cell immunoglobulin and mucin domain containing 4 [Source:HGNC Symbol;Acc:HGNC:25132] && sp|Q96H15|TIMD4_HUMAN T-cell immunoglobulin and mucin domain-containing protein 4 OS=Homo sapiens OX=9606 GN=TIMD4 PE=1 SV=2 && PF07686:Immunoglobulin V-set domain	-	-	-	-
ENSOCUG00000017032	199.39	290.237	291.427	364.732	437.785	286.035	ENSOCUT00000017029	GNG11	G protein subunit gamma 11 [Source:HGNC Symbol;Acc:HGNC:4403] && sp|P61952|GBG11_HUMAN Guanine nucleotide-binding protein G(I)/G(S)/G(O) subunit gamma-11 OS=Homo sapiens OX=9606 GN=GNG11 PE=1 SV=1 && -	ocu04728:Dopaminergic synapse; ocu05032:Morphine addiction; ocu05200:Pathways in cancer; ocu04723:Retrograde endocannabinoid signaling; ocu04014:Ras signaling pathway; ocu04724:Glutamatergic synapse; ocu04151:PI3K-Akt signaling pathway; ocu04926:Relaxin signaling pathway; ocu04726:Serotonergic synapse; ocu04713:Circadian entrainment	-	-	-
ENSOCUG00000012326	608.727	851.917	812.138	21.3991	26.9431	47.4007	ENSOCUT00000012323	IL18BP	interleukin 18 binding protein [Source:HGNC Symbol;Acc:HGNC:5987] && sp|O95998|I18BP_HUMAN Interleukin-18-binding protein OS=Homo sapiens OX=9606 GN=IL18BP PE=1 SV=2 && -	-	-	-	-
ENSOCUG00000014762	193.757	229.666	207.169	396.439	423.348	353.059	ENSOCUT00000041346,ENSOCUT00000014759,ENSOCUT00000056029	ENSOCUG00000014762	- && sp|Q14019|COTL1_HUMAN Coactosin-like protein OS=Homo sapiens OX=9606 GN=COTL1 PE=1 SV=3 && PF00241:Cofilin/tropomyosin-type actin-binding protein	-	-	-	-
ENSOCUG00000014619	360.158	461.339	522.238	176.504	205.185	273.939	ENSOCUT00000029989	ENSOCUG00000014619	- && sp|P24032|MLRN_CHICK Myosin regulatory light chain 2, smooth muscle minor isoform OS=Gallus gallus OX=9031 PE=2 SV=2 && PF13405:EF-hand domain	-	-	-	-
ENSOCUG00000006097	2628.68	0.103726	0	0	0	0.111517	ENSOCUT00000006099,ENSOCUT00000043889	ENSOCUG00000006097	- && sp|P55259|GP2_HUMAN Pancreatic secretory granule membrane major glycoprotein GP2 OS=Homo sapiens OX=9606 GN=GP2 PE=1 SV=3 && PF00100:Zona pellucida-like domain	-	-	-	-
ENSOCUG00000016035	2612.81	0	0	0	0	0.186366	ENSOCUT00000016035	CTRC	chymotrypsin C [Source:HGNC Symbol;Acc:HGNC:2523] && sp|Q7M3E1|CTRC_BOVIN Chymotrypsin-C OS=Bos taurus OX=9913 GN=CTRC PE=1 SV=2 && PF00089:Trypsin	-	-	-	GO:0006874~cellular calcium ion homeostasis
ENSOCUG00000025135	318.975	478.105	601.291	110.598	172.739	118.842	ENSOCUT00000028179	ENSOCUG00000025135	- && sp|P49716|CEBPD_HUMAN CCAAT/enhancer-binding protein delta OS=Homo sapiens OX=9606 GN=CEBPD PE=1 SV=2 && -	-	-	GO:0003700~transcription factor activity, sequence-specific DNA binding	-
ENSOCUG00000012991	274.975	397.796	404.48	270.371	260.596	257.478	ENSOCUT00000012989	PDIA6	protein disulfide isomerase family A member 6 [Source:HGNC Symbol;Acc:HGNC:30168] && sp|Q15084|PDIA6_HUMAN Protein disulfide-isomerase A6 OS=Homo sapiens OX=9606 GN=PDIA6 PE=1 SV=1 && PF00085:Thioredoxin	-	GO:0005829~cytosol	-	-
ENSOCUG00000028047	340.167	500.135	449.326	259.214	179.777	232.907	ENSOCUT00000021119	ENSOCUG00000028047	Y-box binding protein 1 [Source:HGNC Symbol;Acc:HGNC:8014] && sp|P67808|YBOX1_BOVIN Y-box-binding protein 1 OS=Bos taurus OX=9913 GN=YBX1 PE=2 SV=3 && PF00313:'Cold-shock' DNA-binding domain	-	-	GO:0003676~nucleic acid binding	-
ENSOCUG00000014878	162.133	403.982	381.374	317.488	458.264	399.193	ENSOCUT00000037217,ENSOCUT00000014874	ENSOCUG00000014878	- && sp|P62865|UBIM_BOVIN Ubiquitin-like protein FUBI OS=Bos taurus OX=9913 GN=FAU PE=3 SV=1 && PF00240:Ubiquitin family|PF04758:Ribosomal protein S30	-	-	-	-
ENSOCUG00000007039	354.207	441.856	646.42	217.144	227.235	159.705	ENSOCUT00000063825,ENSOCUT00000007046	ENSOCUG00000007039	- && sp|P0C0L4|CO4A_HUMAN Complement C4-A OS=Homo sapiens OX=9606 GN=C4A PE=1 SV=2 && PF17791:Macroglobulin domain MG3|PF01821:Anaphylotoxin-like domain|PF17789:Macroglobulin domain MG4|PF07678:A-macroglobulin TED domain|PF01835:MG2 domain|PF01759:UNC-6/NTR/C345C module|PF00207:Alpha-2-macroglobulin family|PF07703:Alpha-2-macroglobulin bait region domain|PF07677:A-macroglobulin receptor binding d…	-	GO:0030424~axon	-	-
ENSOCUG00000021096	31.312	397.624	275.558	102.901	130.697	48.8694	ENSOCUT00000014734	ENSOCUG00000021096	- && sp|P01847|LAC_RABIT Ig lambda chain C region OS=Oryctolagus cuniculus OX=9986 PE=1 SV=2 && PF07654:Immunoglobulin C1-set domain	-	-	-	-
ENSOCUG00000003010	355.124	361.38	348.224	285.672	309.83	316.164	ENSOCUT00000003006,ENSOCUT00000062811,ENSOCUT00000049604	TXNIP	thioredoxin interacting protein [Source:HGNC Symbol;Acc:HGNC:16952] && sp|Q5M7W1|TXNIP_RAT Thioredoxin-interacting protein OS=Rattus norvegicus OX=10116 GN=Txnip PE=2 SV=1 && PF00339:Arrestin (or S-antigen), N-terminal domain|PF02752:Arrestin (or S-antigen), C-terminal domain	-	-	-	-
ENSOCUG00000011697	185.456	183.116	245.237	225.676	306.067	279.163	ENSOCUT00000059470,ENSOCUT00000056405,ENSOCUT00000059342,ENSOCUT00000011697,ENSOCUT00000042974,ENSOCUT00000064534,ENSOCUT00000047528	VCAM1	Oryctolagus cuniculus vascular cell adhesion molecule 1 (VCAM1), mRNA. [Source:RefSeq mRNA;Acc:NM_001082152] && sp|P19320|VCAM1_HUMAN Vascular cell adhesion protein 1 OS=Homo sapiens OX=9606 GN=VCAM1 PE=1 SV=1 && PF05790:Immunoglobulin C2-set domain|PF00047:Immunoglobulin domain|PF07679:Immunoglobulin I-set domain|PF13927:Immunoglobulin domain	ocu04514:Cell adhesion molecules; ocu04668:TNF signaling pathway; ocu04064:NF-kappa B signaling pathway	GO:0005794~Golgi apparatus; GO:0005783~endoplasmic reticulum; GO:0005769~early endosome; GO:0009897~external side of plasma membrane; GO:0005902~microvillus; GO:0045177~apical part of cell	GO:0005178~integrin binding	GO:0098609~cell-cell adhesion
ENSOCUG00000029273	330.191	356.789	402.156	263.671	218.37	268.827	ENSOCUT00000033508	ENSOCUG00000029273	- && sp|Q69BJ9|UCRI_AOTAZ Cytochrome b-c1 complex subunit Rieske, mitochondrial OS=Aotus azarae OX=30591 GN=UQCRFS1 PE=3 SV=1 && PF00355:Rieske [2Fe-2S] domain	-	-	-	-
ENSOCUG00000026506	366.154	423.089	311.606	245.91	231.191	260.199	ENSOCUT00000026718	ENSOCUG00000026506	- && sp|Q3T054|RAN_BOVIN GTP-binding nuclear protein Ran OS=Bos taurus OX=9913 GN=RAN PE=2 SV=3 && PF00071:Ras family	ocu03008:Ribosome biogenesis in eukaryotes	GO:0005634~nucleus	-	-
ENSOCUG00000029644	287.657	412.996	670.097	91.5868	111.428	95.1828	ENSOCUT00000034077	ICAM1	intercellular adhesion molecule 1 [Source:HGNC Symbol;Acc:HGNC:5344] && sp|Q5NKV6|ICAM1_MACMU Intercellular adhesion molecule 1 OS=Macaca mulatta OX=9544 GN=ICAM1 PE=2 SV=1 && -	ocu04514:Cell adhesion molecules; ocu04668:TNF signaling pathway; ocu04064:NF-kappa B signaling pathway	GO:0009897~external side of plasma membrane; GO:0045121~membrane raft; GO:0001772~immunological synapse	GO:0005178~integrin binding	GO:0070374~positive regulation of ERK1 and ERK2 cascade; GO:1990830~cellular response to leukemia inhibitory factor
ENSOCUG00000026479	350.611	389.372	526.433	113.597	185.87	160.23	ENSOCUT00000000083	SERPING1	serpin family G member 1 [Source:HGNC Symbol;Acc:HGNC:1228] && sp|P97290|IC1_MOUSE Plasma protease C1 inhibitor OS=Mus musculus OX=10090 GN=Serping1 PE=1 SV=3 && PF00079:Serpin (serine protease inhibitor)	-	-	-	-
ENSOCUG00000007941	412.143	360.135	322.369	253.784	205.37	187.16	ENSOCUT00000007941,ENSOCUT00000043698	MS4A1	membrane spanning 4-domains A1 [Source:HGNC Symbol;Acc:HGNC:7315] && sp|P11836|CD20_HUMAN B-lymphocyte antigen CD20 OS=Homo sapiens OX=9606 GN=MS4A1 PE=1 SV=1 && PF04103:CD20-like family	-	GO:0005654~nucleoplasm; GO:0009897~external side of plasma membrane; GO:0005887~integral component of plasma membrane	GO:0042802~identical protein binding	-
ENSOCUG00000007680	286.211	529.461	600.632	170.995	247.626	53.1257	ENSOCUT00000007680	ENSOCUG00000007680	- && sp|Q96DX8|RTP4_HUMAN Receptor-transporting protein 4 OS=Homo sapiens OX=9606 GN=RTP4 PE=1 SV=3 && PF13695:Zinc-binding domain	-	-	-	-
ENSOCUG00000021622	2485.61	0	0	0.083956	0	0.0361698	ENSOCUT00000028611	ENSOCUG00000021622	- && - && -	-	-	-	-
ENSOCUG00000011659	238.323	419.063	395.857	246.692	262.129	282.671	ENSOCUT00000011656	CALM1	calmodulin 1 [Source:HGNC Symbol;Acc:HGNC:1442] && sp|P0DP23|CALM1_HUMAN Calmodulin-1 OS=Homo sapiens OX=9606 GN=CALM1 PE=1 SV=1 && PF13499:EF-hand domain pair	ocu04728:Dopaminergic synapse; ocu04024:cAMP signaling pathway; ocu05200:Pathways in cancer; ocu04070:Phosphatidylinositol signaling system; ocu04014:Ras signaling pathway; ocu04261:Adrenergic signaling in cardiomyocytes; ocu04270:Vascular smooth muscle contraction; ocu04916:Melanogenesis; ocu04912:GnRH signaling pathway; ocu04713:Circadian entrainment; ocu04015:Rap1 signaling pathway; ocu04924:R…	GO:0005737~cytoplasm; GO:0000922~spindle pole	-	-
ENSOCUG00000009986	322.649	336.732	369.817	227.838	244.72	293.459	ENSOCUT00000009986,ENSOCUT00000035917	ENSOCUG00000009986	- && sp|Q2KJ93|CDC42_BOVIN Cell division control protein 42 homolog OS=Bos taurus OX=9913 GN=CDC42 PE=1 SV=1 && PF00071:Ras family	ocu04360:Axon guidance; ocu04520:Adherens junction; ocu05205:Proteoglycans in cancer; ocu04010:MAPK signaling pathway; ocu05200:Pathways in cancer; ocu04014:Ras signaling pathway; ocu04530:Tight junction; ocu04510:Focal adhesion; ocu05100:Bacterial invasion of epithelial cells; ocu04660:T cell receptor signaling pathway; ocu04912:GnRH signaling pathway; ocu04015:Rap1 signaling pathway; ocu04810:R…	GO:0005737~cytoplasm; GO:0030496~midbody; GO:0005886~plasma membrane	-	-
ENSOCUG00000010317	235.575	514.866	620.177	129.016	130.439	184.67	ENSOCUT00000010314	MANF	mesencephalic astrocyte derived neurotrophic factor [Source:HGNC Symbol;Acc:HGNC:15461] && sp|P55145|MANF_HUMAN Mesencephalic astrocyte-derived neurotrophic factor OS=Homo sapiens OX=9606 GN=MANF PE=1 SV=3 && PF10208:Degradation arginine-rich protein for mis-folding	-	-	-	-
ENSOCUG00000024432	409.628	302.361	853.663	2.13682	49.8491	17.8336	ENSOCUT00000038505,ENSOCUT00000021183	ENSOCUG00000024432	- && sp|Q9QZ85|IIGP1_MOUSE Interferon-inducible GTPase 1 OS=Mus musculus OX=10090 GN=Iigp1 PE=1 SV=2 && PF05049:Interferon-inducible GTPase (IIGP)	-	-	-	-
ENSOCUG00000007906	392.94	408.689	382.569	212.292	259.266	156.413	ENSOCUT00000039304,ENSOCUT00000049742,ENSOCUT00000007905,ENSOCUT00000047726,ENSOCUT00000042785	FCRLA	Fc receptor like A [Source:HGNC Symbol;Acc:HGNC:18504] && sp|Q7L513|FCRLA_HUMAN Fc receptor-like A OS=Homo sapiens OX=9606 GN=FCRLA PE=1 SV=2 && PF13895:Immunoglobulin domain	-	-	-	-
ENSOCUG00000024384	353.696	432.853	374.742	233.897	227.274	223.027	ENSOCUT00000026407	SRP14	signal recognition particle 14 [Source:HGNC Symbol;Acc:HGNC:11299] && sp|A6QQL9|SRP14_BOVIN Signal recognition particle 14 kDa protein OS=Bos taurus OX=9913 GN=SRP14 PE=3 SV=1 && PF02290:Signal recognition particle 14kD protein	-	GO:0005634~nucleus	-	-
ENSOCUG00000021088	425.144	785.416	653.575	105.897	104.205	114.972	ENSOCUT00000025320	CYSTM1	cysteine rich transmembrane module containing 1 [Source:HGNC Symbol;Acc:HGNC:30239] && sp|Q8K353|CYTM1_MOUSE Cysteine-rich and transmembrane domain-containing protein 1 OS=Mus musculus OX=10090 GN=Cystm1 PE=1 SV=1 && -	-	-	-	-
ENSOCUG00000023302	2410.45	0	0	0	0	0.534417	ENSOCUT00000022990	ENSOCUG00000023302	- && - && -	-	-	-	-
ENSOCUG00000026304	42.0938	133.627	122.46	300.032	427.71	381.496	ENSOCUT00000024582	ECRG4	ECRG4 augurin precursor [Source:HGNC Symbol;Acc:HGNC:24642] && sp|Q9H1Z8|AUGN_HUMAN Augurin OS=Homo sapiens OX=9606 GN=ECRG4 PE=1 SV=1 && PF15187:Oesophageal cancer-related gene 4	-	GO:0005737~cytoplasm; GO:0016324~apical plasma membrane	-	-
ENSOCUG00000024265	306.92	394.114	423.255	187.111	188.346	239.358	ENSOCUT00000030986	MAPRE1	microtubule associated protein RP/EB family member 1 [Source:HGNC Symbol;Acc:HGNC:6890] && sp|Q5R7Z5|MARE1_PONAB Microtubule-associated protein RP/EB family member 1 OS=Pongo abelii OX=9601 GN=MAPRE1 PE=2 SV=3 && PF00307:Calponin homology (CH) domain|PF03271:EB1-like C-terminal motif	-	GO:0005794~Golgi apparatus; GO:0005813~centrosome; GO:0036064~ciliary basal body; GO:0005925~focal adhesion	GO:0042802~identical protein binding; GO:0019901~protein kinase binding	GO:0016477~cell migration
ENSOCUG00000007753	117.568	280.306	255.392	261.106	429.022	281.446	ENSOCUT00000007752	THY1	Thy-1 cell surface antigen [Source:HGNC Symbol;Acc:HGNC:11801] && sp|P04216|THY1_HUMAN Thy-1 membrane glycoprotein OS=Homo sapiens OX=9606 GN=THY1 PE=1 SV=2 && PF00047:Immunoglobulin domain	-	GO:0005783~endoplasmic reticulum; GO:0009986~cell surface; GO:0016324~apical plasma membrane	GO:0005178~integrin binding	GO:0007229~integrin-mediated signaling pathway
ENSOCUG00000017511	171.25	319.817	229.42	407.06	397.334	335.13	ENSOCUT00000027418	ENSOCUG00000017511	- && sp|Q5E958|RS8_BOVIN 40S ribosomal protein S8 OS=Bos taurus OX=9913 GN=RPS8 PE=2 SV=3 && PF01201:Ribosomal protein S8e	-	-	-	-
ENSOCUG00000022402	242.666	388.832	361.196	249.382	285.447	226.592	ENSOCUT00000026765	SNRPD2	small nuclear ribonucleoprotein D2 polypeptide [Source:HGNC Symbol;Acc:HGNC:11159] && sp|Q3SZF8|SMD2_BOVIN Small nuclear ribonucleoprotein Sm D2 OS=Bos taurus OX=9913 GN=SNRPD2 PE=3 SV=1 && PF01423:LSM domain	-	GO:0005829~cytosol	-	-
ENSOCUG00000015837	126.671	145.949	105.273	308.185	388.336	293.585	ENSOCUT00000015835	ENSOCUG00000015837	- && sp|Q60648|SAP3_MOUSE Ganglioside GM2 activator OS=Mus musculus OX=10090 GN=Gm2a PE=1 SV=2 && PF02221:ML domain	ocu04142:Lysosome	-	-	-
ENSOCUG00000015642	328.211	505.099	594.099	86.6878	90.2306	141.921	ENSOCUT00000015644	NFKBIA	NFKB inhibitor alpha [Source:HGNC Symbol;Acc:HGNC:7797] && sp|P25963|IKBA_HUMAN NF-kappa-B inhibitor alpha OS=Homo sapiens OX=9606 GN=NFKBIA PE=1 SV=1 && PF00023:Ankyrin repeat|PF12796:Ankyrin repeats (3 copies)	ocu04024:cAMP signaling pathway; ocu04931:Insulin resistance; ocu05200:Pathways in cancer; ocu04668:TNF signaling pathway; ocu05215:Prostate cancer; ocu04210:Apoptosis; ocu04926:Relaxin signaling pathway; ocu05142:Chagas disease; ocu04660:T cell receptor signaling pathway; ocu04620:Toll-like receptor signaling pathway; ocu04657:IL-17 signaling pathway; ocu05235:PD-L1 expression and PD-1 checkpoin…	GO:0005829~cytosol; GO:0005634~nucleus; GO:0005886~plasma membrane	GO:0042802~identical protein binding; GO:0031625~ubiquitin protein ligase binding	GO:0045944~positive regulation of transcription from RNA polymerase II promoter; GO:0006606~protein import into nucleus
ENSOCUG00000024002	99.1229	320.395	562.834	452.259	296.488	367.03	ENSOCUT00000023775	ENSOCUG00000024002	- && sp|Q32PD5|RS19_BOVIN 40S ribosomal protein S19 OS=Bos taurus OX=9913 GN=RPS19 PE=2 SV=3 && -	-	-	-	-
ENSOCUG00000003764	324.095	544.594	733.712	33.8038	30.3078	58.5414	ENSOCUT00000050591,ENSOCUT00000064550,ENSOCUT00000052989,ENSOCUT00000049697,ENSOCUT00000012504,ENSOCUT00000064306,ENSOCUT00000003764,ENSOCUT00000045584,ENSOCUT00000062831,ENSOCUT00000052372	ENSOCUG00000003764	- && sp|Q96PP9|GBP4_HUMAN Guanylate-binding protein 4 OS=Homo sapiens OX=9606 GN=GBP4 PE=1 SV=2 && PF02841:Guanylate-binding protein, C-terminal domain|PF02263:Guanylate-binding protein, N-terminal domain	-	-	-	-
ENSOCUG00000004906	289.106	298.813	278.655	236.048	230.836	275.968	ENSOCUT00000051091,ENSOCUT00000061661,ENSOCUT00000004905	ACTR2	actin related protein 2 [Source:HGNC Symbol;Acc:HGNC:169] && sp|A7MB62|ARP2_BOVIN Actin-related protein 2 OS=Bos taurus OX=9913 GN=ACTR2 PE=1 SV=1 && PF00022:Actin	ocu04530:Tight junction; ocu05100:Bacterial invasion of epithelial cells; ocu04810:Regulation of actin cytoskeleton; ocu05132:Salmonella infection	-	-	-
ENSOCUG00000017688	393.687	394.493	426.221	206.01	220.046	205.72	ENSOCUT00000017688	PEA15	proliferation and apoptosis adaptor protein 15 [Source:HGNC Symbol;Acc:HGNC:8822] && sp|Q9Z297|PEA15_CRIGR Astrocytic phosphoprotein PEA-15 OS=Cricetulus griseus OX=10029 GN=PEA15 PE=1 SV=1 && PF01335:Death effector domain	-	GO:0005654~nucleoplasm; GO:0005829~cytosol	-	-
ENSOCUG00000029127	309.862	363.342	380.796	163.509	162.224	147.307	ENSOCUT00000036517,ENSOCUT00000056395,ENSOCUT00000006034,ENSOCUT00000052961	CD164	CD164 molecule [Source:HGNC Symbol;Acc:HGNC:1632] && sp|Q04900|MUC24_HUMAN Sialomucin core protein 24 OS=Homo sapiens OX=9606 GN=CD164 PE=1 SV=2 && PF05283:Multi-glycosylated core protein 24 (MGC-24), sialomucin	ocu04142:Lysosome	-	-	-
ENSOCUG00000021037	268.773	534.225	505.83	76.5778	120.51	22.1365	ENSOCUT00000031146	ENSOCUG00000021037	- && sp|A7VK00|MX2_PIG Interferon-induced GTP-binding protein Mx2 OS=Sus scrofa OX=9823 GN=MX2 PE=2 SV=1 && -	-	-	-	-
ENSOCUG00000029602	2319.84	0.016856	0.0210174	0.0157742	0	0.0951414	ENSOCUT00000056300,ENSOCUT00000036326,ENSOCUT00000038015,ENSOCUT00000008168,ENSOCUT00000014561,ENSOCUT00000042198	PNLIP	pancreatic lipase [Source:NCBI gene;Acc:100009157] && sp|Q02157|LIPP_RABIT Pancreatic triacylglycerol lipase OS=Oryctolagus cuniculus OX=9986 GN=PNLIP PE=2 SV=1 && PF00151:Lipase|PF01477:PLAT/LH2 domain	ocu01100:Metabolic pathways; ocu04977:Vitamin digestion and absorption; ocu04972:Pancreatic secretion	-	-	-
ENSOCUG00000001692	260.312	457.521	514.923	212.326	208.193	218.455	ENSOCUT00000001690	ARF6	ADP ribosylation factor 6 [Source:HGNC Symbol;Acc:HGNC:659] && sp|P62330|ARF6_HUMAN ADP-ribosylation factor 6 OS=Homo sapiens OX=9606 GN=ARF6 PE=1 SV=2 && PF00025:ADP-ribosylation factor family	ocu04014:Ras signaling pathway; ocu05132:Salmonella infection	GO:0005829~cytosol	GO:0047485~protein N-terminus binding	-
ENSOCUG00000024462	260.469	667.891	270.353	324.622	363.006	37.7222	ENSOCUT00000027169	ENSOCUG00000024462	- && sp|P61356|RL27_BOVIN 60S ribosomal protein L27 OS=Bos taurus OX=9913 GN=RPL27 PE=2 SV=2 && PF00467:KOW motif|PF01777:Ribosomal L27e protein family	-	-	-	-
ENSOCUG00000000270	317.604	275.229	260.212	208.868	228.735	251.357	ENSOCUT00000000269	ENSOCUG00000000270	capping actin protein of muscle Z-line subunit alpha 1 [Source:HGNC Symbol;Acc:HGNC:1488] && sp|P52907|CAZA1_HUMAN F-actin-capping protein subunit alpha-1 OS=Homo sapiens OX=9606 GN=CAPZA1 PE=1 SV=3 && PF01267:F-actin capping protein alpha subunit	-	-	-	-
ENSOCUG00000008305	2306.39	0.646621	0.0895842	0.941298	0.519101	0.405529	ENSOCUT00000008303	CELA1	chymotrypsin like elastase 1 [Source:HGNC Symbol;Acc:HGNC:3308] && sp|Q28153|CELA1_BOVIN Chymotrypsin-like elastase family member 1 OS=Bos taurus OX=9913 GN=CELA1 PE=2 SV=1 && PF00089:Trypsin	-	-	-	GO:0045944~positive regulation of transcription from RNA polymerase II promoter; GO:0000122~negative regulation of transcription from RNA polymerase II promoter; GO:0035264~multicellular organism growth; GO:0009791~post-embryonic development
ENSOCUG00000015944	175.957	256.196	301.821	263.836	390.184	156.512	ENSOCUT00000015943	CFP	complement factor properdin [Source:HGNC Symbol;Acc:HGNC:8864] && sp|P27918|PROP_HUMAN Properdin OS=Homo sapiens OX=9606 GN=CFP PE=1 SV=2 && PF18487:Thrombospondin type 1 repeat|PF00090:Thrombospondin type 1 domain	-	GO:0005886~plasma membrane	-	-
novel.1204	117.3	204.131	229.741	324.757	410.989	244.067	-	-	- && Q8VHC8.1 RecName: Full=Lysosomal alpha-mannosidase; Short=Laman; AltName: Full=Lysosomal acid alpha-mannosidase; AltName: Full=Mannosidase alpha class 2B member 1; AltName: Full=Mannosidase alpha-B; Flags: Precursor && PF01074:Glycosyl hydrolases family 38 N-terminal domain	-	-	-	-
ENSOCUG00000003453	303.074	338.978	298.111	224.577	199.909	274.65	ENSOCUT00000003452	ENSOCUG00000003453	transmembrane p24 trafficking protein 2 [Source:HGNC Symbol;Acc:HGNC:16996] && sp|P49020|TMED2_CRIGR Transmembrane emp24 domain-containing protein 2 (Fragment) OS=Cricetulus griseus OX=10029 GN=TMED2 PE=1 SV=1 && PF01105:emp24/gp25L/p24 family/GOLD	-	GO:0005794~Golgi apparatus	-	-
ENSOCUG00000003895	257.707	313.269	285.661	269.773	284.874	279.947	ENSOCUT00000037172,ENSOCUT00000003894	ATP5PO	ATP synthase peripheral stalk subunit OSCP [Source:HGNC Symbol;Acc:HGNC:850] && sp|P48047|ATPO_HUMAN ATP synthase subunit O, mitochondrial OS=Homo sapiens OX=9606 GN=ATP5PO PE=1 SV=1 && PF00213:ATP synthase delta (OSCP) subunit	ocu01100:Metabolic pathways	-	-	-
ENSOCUG00000034595	2276.67	0	0	0	0	0.0306797	ENSOCUT00000047432	ENSOCUG00000034595	- && sp|Q8VCK7|SYCN_MOUSE Syncollin OS=Mus musculus OX=10090 GN=Sycn PE=1 SV=3 && PF15138:Syncollin	-	-	-	-
ENSOCUG00000005516	240.148	313.344	322.334	230.81	242.868	275.075	ENSOCUT00000052485,ENSOCUT00000005516	ARPC2	actin related protein 2/3 complex subunit 2 [Source:HGNC Symbol;Acc:HGNC:705] && sp|O15144|ARPC2_HUMAN Actin-related protein 2/3 complex subunit 2 OS=Homo sapiens OX=9606 GN=ARPC2 PE=1 SV=1 && PF04045:Arp2/3 complex, 34 kD subunit p34-Arc	ocu04530:Tight junction; ocu05100:Bacterial invasion of epithelial cells; ocu04810:Regulation of actin cytoskeleton; ocu05132:Salmonella infection	GO:0005654~nucleoplasm; GO:0098978~glutamatergic synapse; GO:0005737~cytoplasm; GO:0005925~focal adhesion; GO:0043005~neuron projection; GO:0005768~endosome	-	-
ENSOCUG00000012164	231.01	397.802	341.904	295.822	265.487	294.975	ENSOCUT00000012163,ENSOCUT00000051636	ATP5MC3	ATP synthase membrane subunit c locus 3 [Source:HGNC Symbol;Acc:HGNC:843] && sp|P48201|AT5G3_HUMAN ATP synthase F(0) complex subunit C3, mitochondrial OS=Homo sapiens OX=9606 GN=ATP5MC3 PE=1 SV=1 && PF00137:ATP synthase subunit C	ocu01100:Metabolic pathways	-	-	-
ENSOCUG00000008455	192.986	224.647	233.772	349.636	341.937	287.189	ENSOCUT00000047548,ENSOCUT00000008455	SSR2	signal sequence receptor subunit 2 [Source:HGNC Symbol;Acc:HGNC:11324] && sp|P43308|SSRB_HUMAN Translocon-associated protein subunit beta OS=Homo sapiens OX=9606 GN=SSR2 PE=1 SV=1 && PF05753:Translocon-associated protein beta (TRAPB)	-	-	-	-
ENSOCUG00000002107	236.602	271.46	264.492	234.461	247.095	306.813	ENSOCUT00000002104,ENSOCUT00000037859,ENSOCUT00000035010	CALM2	Calmodulin [Source:UniProtKB/Swiss-Prot;Acc:P62160] && sp|P0DP23|CALM1_HUMAN Calmodulin-1 OS=Homo sapiens OX=9606 GN=CALM1 PE=1 SV=1 && PF13499:EF-hand domain pair	ocu04728:Dopaminergic synapse; ocu04024:cAMP signaling pathway; ocu05200:Pathways in cancer; ocu04070:Phosphatidylinositol signaling system; ocu04014:Ras signaling pathway; ocu04261:Adrenergic signaling in cardiomyocytes; ocu04270:Vascular smooth muscle contraction; ocu04916:Melanogenesis; ocu04912:GnRH signaling pathway; ocu04713:Circadian entrainment; ocu04015:Rap1 signaling pathway; ocu04924:R…	GO:0005737~cytoplasm; GO:0000922~spindle pole	-	-
ENSOCUG00000017368	207.442	404.079	491.129	238.443	245.661	319.421	ENSOCUT00000055619,ENSOCUT00000038749,ENSOCUT00000062154,ENSOCUT00000017361,ENSOCUT00000040611,ENSOCUT00000017368,ENSOCUT00000030080	ENSOCUG00000017368	- && sp|Q8CI43|MYL6B_MOUSE Myosin light chain 6B OS=Mus musculus OX=10090 GN=Myl6b PE=1 SV=1 && -	ocu04530:Tight junction; ocu04270:Vascular smooth muscle contraction	-	-	-
ENSOCUG00000006119	517.268	480.979	454.634	117.322	113.545	128.507	ENSOCUT00000006118,ENSOCUT00000064284,ENSOCUT00000044057,ENSOCUT00000041853,ENSOCUT00000051598	ENSOCUG00000006119	pyruvate kinase M1/2 [Source:HGNC Symbol;Acc:HGNC:9021] && sp|P11974|KPYM_RABIT Pyruvate kinase PKM OS=Oryctolagus cuniculus OX=9986 GN=PKM PE=1 SV=4 && PF02887:Pyruvate kinase, alpha/beta domain|PF00224:Pyruvate kinase, barrel domain	ocu01100:Metabolic pathways	GO:0005634~nucleus	GO:0003729~mRNA binding	-
ENSOCUG00000005737	193.952	169.413	179.477	254.473	440.195	159.386	ENSOCUT00000005738,ENSOCUT00000058775,ENSOCUT00000060568	LGMN	legumain [Source:HGNC Symbol;Acc:HGNC:9472] && sp|O89017|LGMN_MOUSE Legumain OS=Mus musculus OX=10090 GN=Lgmn PE=1 SV=1 && PF01650:Peptidase C13 family	ocu04142:Lysosome	GO:0048471~perinuclear region of cytoplasm; GO:0005770~late endosome; GO:0005764~lysosome; GO:0045177~apical part of cell	-	GO:0010629~negative regulation of gene expression; GO:0008284~positive regulation of cell proliferation; GO:0043524~negative regulation of neuron apoptotic process; GO:0071277~cellular response to calcium ion
ENSOCUG00000006262	197.398	306.674	329.604	270.37	264.085	271.39	ENSOCUT00000006261,ENSOCUT00000042089	SUB1	SUB1 regulator of transcription [Source:HGNC Symbol;Acc:HGNC:19985] && sp|P11031|TCP4_MOUSE Activated RNA polymerase II transcriptional coactivator p15 OS=Mus musculus OX=10090 GN=Sub1 PE=1 SV=3 && PF02229:Transcriptional Coactivator p15 (PC4)	-	GO:0005634~nucleus	GO:0003713~transcription coactivator activity; GO:0003677~DNA binding	-
ENSOCUG00000002549	243.137	357.122	380.57	235.243	249.278	243.637	ENSOCUT00000002551,ENSOCUT00000041348,ENSOCUT00000061405	WDR1	WD repeat domain 1 [Source:HGNC Symbol;Acc:HGNC:12754] && sp|Q5RKI0|WDR1_RAT WD repeat-containing protein 1 OS=Rattus norvegicus OX=10116 GN=Wdr1 PE=1 SV=3 && PF00400:WD domain, G-beta repeat	-	GO:0005886~plasma membrane; GO:0005911~cell-cell junction	-	-
ENSOCUG00000008732	263.32	368.414	305.417	219.906	280.718	277.184	ENSOCUT00000008729	ENSOCUG00000008732	- && sp|Q9D1L0|CHCH2_MOUSE Coiled-coil-helix-coiled-coil-helix domain-containing protein 2 OS=Mus musculus OX=10090 GN=Chchd2 PE=2 SV=1 && -	-	-	-	-
ENSOCUG00000010425	518.358	574.667	404.521	140.279	119.218	182.577	ENSOCUT00000010423	FABP5	fatty acid binding protein 5 [Source:HGNC Symbol;Acc:HGNC:3560] && sp|Q01469|FABP5_HUMAN Fatty acid-binding protein 5 OS=Homo sapiens OX=9606 GN=FABP5 PE=1 SV=3 && PF00061:Lipocalin / cytosolic fatty-acid binding protein family	-	GO:0005634~nucleus; GO:0005737~cytoplasm	GO:0042802~identical protein binding	GO:0042593~glucose homeostasis
ENSOCUG00000008544	267.049	330.271	316.113	161.022	191.985	123.319	ENSOCUT00000060605,ENSOCUT00000043467,ENSOCUT00000008548	ADAR	adenosine deaminase RNA specific [Source:HGNC Symbol;Acc:HGNC:225] && sp|P55265|DSRAD_HUMAN Double-stranded RNA-specific adenosine deaminase OS=Homo sapiens OX=9606 GN=ADAR PE=1 SV=4 && -	-	-	-	-
ENSOCUG00000029891	472.984	325.116	277.757	233.656	183.564	262.413	ENSOCUT00000036324	ENSOCUG00000029891	Oryctolagus cuniculus glyceraldehyde-3-phosphate dehydrogenase (GAPDH), mRNA. [Source:RefSeq mRNA;Acc:NM_001082253] && sp|P46406|G3P_RABIT Glyceraldehyde-3-phosphate dehydrogenase OS=Oryctolagus cuniculus OX=9986 GN=GAPDH PE=1 SV=3 && PF00044:Glyceraldehyde 3-phosphate dehydrogenase, NAD binding domain|PF02800:Glyceraldehyde 3-phosphate dehydrogenase, C-terminal domain	ocu01100:Metabolic pathways; ocu05132:Salmonella infection	GO:0005829~cytosol; GO:0005634~nucleus; GO:0005737~cytoplasm; GO:0015630~microtubule cytoskeleton	GO:0008017~microtubule binding	GO:0050821~protein stabilization
ENSOCUG00000023521	42.4426	93.9814	128.289	323.488	468.217	350.795	ENSOCUT00000027926	AIF1	allograft inflammatory factor 1 [Source:HGNC Symbol;Acc:HGNC:352] && sp|P55008|AIF1_HUMAN Allograft inflammatory factor 1 OS=Homo sapiens OX=9606 GN=AIF1 PE=1 SV=1 && -	-	GO:0005829~cytosol; GO:0005634~nucleus; GO:0048471~perinuclear region of cytoplasm; GO:0005737~cytoplasm	-	GO:0032755~positive regulation of interleukin-6 production
ENSOCUG00000010417	184.181	205.255	296.843	300.314	396.779	242.854	ENSOCUT00000005619,ENSOCUT00000022251,ENSOCUT00000051511	CTSZ	cathepsin Z [Source:HGNC Symbol;Acc:HGNC:2547] && sp|P05689|CATZ_BOVIN Cathepsin Z OS=Bos taurus OX=9913 GN=CTSZ PE=2 SV=2 && PF04707:PRELI-like family|PF00112:Papain family cysteine protease	ocu04142:Lysosome; ocu04210:Apoptosis	-	-	-
ENSOCUG00000023773	218.796	255.496	253.128	247.077	256.257	290.49	ENSOCUT00000034450,ENSOCUT00000030016,ENSOCUT00000024631	ENSOCUG00000023773	Translationally-controlled tumor protein [Source:UniProtKB/Swiss-Prot;Acc:P43348] && sp|P43348|TCTP_RABIT Translationally-controlled tumor protein OS=Oryctolagus cuniculus OX=9986 GN=TPT1 PE=2 SV=2 && PF00838:Translationally controlled tumour protein	-	-	-	-
ENSOCUG00000010647	291.432	261.977	298.198	201.439	200.899	214.195	ENSOCUT00000062102,ENSOCUT00000010648,ENSOCUT00000037931	ENSOCUG00000010647	basic leucine zipper and W2 domains 1 [Source:HGNC Symbol;Acc:HGNC:18380] && sp|Q7L1Q6|BZW1_HUMAN Basic leucine zipper and W2 domain-containing protein 1 OS=Homo sapiens OX=9606 GN=BZW1 PE=1 SV=1 && PF02020:eIF4-gamma/eIF5/eIF2-epsilon	-	-	-	-
ENSOCUG00000014269	215.034	332.698	386.74	236.776	231.112	295.898	ENSOCUT00000014265	DAD1	defender against cell death 1 [Source:HGNC Symbol;Acc:HGNC:2664] && sp|P61803|DAD1_HUMAN Dolichyl-diphosphooligosaccharide--protein glycosyltransferase subunit DAD1 OS=Homo sapiens OX=9606 GN=DAD1 PE=1 SV=3 && PF02109:DAD family	ocu01100:Metabolic pathways	-	-	-
ENSOCUG00000013307	310.287	412.447	353.774	191.322	216.207	211.636	ENSOCUT00000013300	RAB5C	RAB5C, member RAS oncogene family [Source:HGNC Symbol;Acc:HGNC:9785] && sp|Q58DS9|RAB5C_BOVIN Ras-related protein Rab-5C OS=Bos taurus OX=9913 GN=RAB5C PE=2 SV=1 && PF00071:Ras family	ocu04014:Ras signaling pathway; ocu05132:Salmonella infection; ocu05146:Amoebiasis	GO:0005811~lipid particle; GO:0005768~endosome	-	-
ENSOCUG00000013676	202.326	121.51	267.347	369.798	242.599	129.129	ENSOCUT00000046470,ENSOCUT00000040701,ENSOCUT00000013675,ENSOCUT00000055700,ENSOCUT00000043947	GSN	gelsolin [Source:HGNC Symbol;Acc:HGNC:4620] && sp|P20305|GELS_PIG Gelsolin (Fragment) OS=Sus scrofa OX=9823 GN=GSN PE=1 SV=1 && PF00626:Gelsolin repeat	ocu04810:Regulation of actin cytoskeleton	-	-	-
ENSOCUG00000027827	366.948	495.221	623.819	68.3775	98.2579	96.9351	ENSOCUT00000027615	ENSOCUG00000027827	- && sp|Q9H2A7|CXL16_HUMAN C-X-C motif chemokine 16 OS=Homo sapiens OX=9606 GN=CXCL16 PE=2 SV=4 && -	-	-	-	GO:0030335~positive regulation of cell migration
ENSOCUG00000006348	214.228	451.067	500.784	116.823	139.638	156.039	ENSOCUT00000006348	PSMB10	proteasome 20S subunit beta 10 [Source:HGNC Symbol;Acc:HGNC:9538] && sp|P40306|PSB10_HUMAN Proteasome subunit beta type-10 OS=Homo sapiens OX=9606 GN=PSMB10 PE=1 SV=1 && PF12465:Proteasome beta subunits C terminal|PF00227:Proteasome subunit	-	GO:0005634~nucleus; GO:0005737~cytoplasm	-	GO:0000902~cell morphogenesis
ENSOCUG00000025649	225.98	216.364	185.405	347.536	309	373.603	ENSOCUT00000025399	TPI1	Triosephosphate isomerase [Source:UniProtKB/Swiss-Prot;Acc:P00939] && sp|P00939|TPIS_RABIT Triosephosphate isomerase OS=Oryctolagus cuniculus OX=9986 GN=TPI1 PE=1 SV=3 && PF00121:Triosephosphate isomerase	ocu01100:Metabolic pathways; ocu00562:Inositol phosphate metabolism	GO:0005737~cytoplasm	GO:0042803~protein homodimerization activity; GO:0031625~ubiquitin protein ligase binding	-
ENSOCUG00000011821	247.302	334.535	325.226	189.57	214.976	218.619	ENSOCUT00000047337,ENSOCUT00000011824,ENSOCUT00000047475,ENSOCUT00000036653,ENSOCUT00000064533,ENSOCUT00000052903,ENSOCUT00000038806,ENSOCUT00000011822,ENSOCUT00000044686,ENSOCUT00000049711	C1orf43	chromosome 1 open reading frame 43 [Source:HGNC Symbol;Acc:HGNC:29876] && - && PF00261:Tropomyosin	-	GO:0005794~Golgi apparatus; GO:0005739~mitochondrion	-	-
ENSOCUG00000014468	296.014	321.472	446.599	151.095	193.564	190.764	ENSOCUT00000014470,ENSOCUT00000053370	C1S	complement C1s [Source:HGNC Symbol;Acc:HGNC:1247] && sp|P09871|C1S_HUMAN Complement C1s subcomponent OS=Homo sapiens OX=9606 GN=C1S PE=1 SV=1 && PF00084:Sushi repeat (SCR repeat)|PF00089:Trypsin|PF14670:Coagulation Factor Xa inhibitory site|PF00431:CUB domain	-	-	GO:0042802~identical protein binding	-
ENSOCUG00000008184	242.222	357.297	383.704	208.92	202.671	232.589	ENSOCUT00000062962,ENSOCUT00000008180	ARL6IP5	ADP ribosylation factor like GTPase 6 interacting protein 5 [Source:HGNC Symbol;Acc:HGNC:16937] && sp|O75915|PRAF3_HUMAN PRA1 family protein 3 OS=Homo sapiens OX=9606 GN=ARL6IP5 PE=1 SV=1 && PF03208:PRA1 family protein	-	GO:0005886~plasma membrane	-	GO:0043065~positive regulation of apoptotic process; GO:0072659~protein localization to plasma membrane
ENSOCUG00000004288	153.126	256.169	241.426	394.216	332.055	278.3	ENSOCUT00000004288	LIMD2	LIM domain containing 2 [Source:HGNC Symbol;Acc:HGNC:28142] && sp|Q8BGB5|LIMD2_MOUSE LIM domain-containing protein 2 OS=Mus musculus OX=10090 GN=Limd2 PE=1 SV=1 && PF00412:LIM domain	-	GO:0005654~nucleoplasm; GO:0005829~cytosol	-	-
ENSOCUG00000030611	113.546	358.945	332.099	342.763	398.405	370.004	ENSOCUT00000059509	C19orf53	chromosome 19 open reading frame 53 [Source:HGNC Symbol;Acc:HGNC:24991] && sp|Q5REM2|L10K_PONAB Leydig cell tumor 10 kDa protein homolog OS=Pongo abelii OX=9601 PE=3 SV=1 && -	-	-	-	-
ENSOCUG00000008752	321.065	320.798	258.629	218.556	210.047	227.074	ENSOCUT00000008747	SF3B5	splicing factor 3b subunit 5 [Source:HGNC Symbol;Acc:HGNC:21083] && sp|Q56K13|SF3B5_BOVIN Splicing factor 3B subunit 5 OS=Bos taurus OX=9913 GN=SF3B5 PE=3 SV=1 && -	-	GO:0005654~nucleoplasm	-	-
ENSOCUG00000024126	220.493	348.979	357.135	194.93	179.617	219.081	ENSOCUT00000026577,ENSOCUT00000054122	DDX39B	DExD-box helicase 39B [Source:HGNC Symbol;Acc:HGNC:13917] && sp|Q5WR10|DX39B_CANLF Spliceosome RNA helicase DDX39B OS=Canis lupus familiaris OX=9615 GN=DDX39B PE=3 SV=1 && PF00270:DEAD/DEAH box helicase|PF00271:Helicase conserved C-terminal domain	-	GO:0016607~nuclear speck; GO:0005737~cytoplasm	GO:0042802~identical protein binding; GO:0003676~nucleic acid binding	-
ENSOCUG00000000009	213.252	265.507	264.208	234.016	264.47	243.711	ENSOCUT00000033273,ENSOCUT00000000009,ENSOCUT00000050995	CLTA	clathrin light chain A [Source:HGNC Symbol;Acc:HGNC:2090] && sp|P09496|CLCA_HUMAN Clathrin light chain A OS=Homo sapiens OX=9606 GN=CLTA PE=1 SV=1 && PF01086:Clathrin light chain	ocu04142:Lysosome; ocu05100:Bacterial invasion of epithelial cells	-	-	-
ENSOCUG00000007534	212.947	249.056	234.501	308.842	302.076	267.751	ENSOCUT00000034521,ENSOCUT00000007535,ENSOCUT00000056007,ENSOCUT00000058826	EIF3H	eukaryotic translation initiation factor 3 subunit H [Source:HGNC Symbol;Acc:HGNC:3273] && sp|O15372|EIF3H_HUMAN Eukaryotic translation initiation factor 3 subunit H OS=Homo sapiens OX=9606 GN=EIF3H PE=1 SV=1 && PF01398:JAB1/Mov34/MPN/PAD-1 ubiquitin protease	-	-	-	-
ENSOCUG00000012338	259.535	261.14	306.328	194.085	215.091	251.687	ENSOCUT00000012337	DDX3X	DEAD-box helicase 3 X-linked [Source:HGNC Symbol;Acc:HGNC:2745] && sp|O00571|DDX3X_HUMAN ATP-dependent RNA helicase DDX3X OS=Homo sapiens OX=9606 GN=DDX3X PE=1 SV=3 && PF00270:DEAD/DEAH box helicase|PF00271:Helicase conserved C-terminal domain	-	GO:0005654~nucleoplasm; GO:0005813~centrosome; GO:0005886~plasma membrane	GO:0003677~DNA binding	GO:0045944~positive regulation of transcription from RNA polymerase II promoter; GO:0043065~positive regulation of apoptotic process; GO:0030308~negative regulation of cell growth; GO:0090263~positive regulation of canonical Wnt signaling pathway
ENSOCUG00000000831	99.6419	163.852	174.259	381.058	347.885	222.359	ENSOCUT00000000830,ENSOCUT00000041893	DNASE1L3	deoxyribonuclease 1 like 3 [Source:HGNC Symbol;Acc:HGNC:2959] && sp|Q13609|DNSL3_HUMAN Deoxyribonuclease gamma OS=Homo sapiens OX=9606 GN=DNASE1L3 PE=1 SV=1 && PF03372:Endonuclease/Exonuclease/phosphatase family	-	GO:0005634~nucleus; GO:0005783~endoplasmic reticulum	-	-
ENSOCUG00000007221	203.173	362.399	282.593	255.307	273.453	231.998	ENSOCUT00000007219	ERP29	endoplasmic reticulum protein 29 [Source:HGNC Symbol;Acc:HGNC:13799] && sp|P30040|ERP29_HUMAN Endoplasmic reticulum resident protein 29 OS=Homo sapiens OX=9606 GN=ERP29 PE=1 SV=4 && PF07749:Endoplasmic reticulum protein ERp29, C-terminal domain|PF07912:ERp29, N-terminal domain	-	GO:0009986~cell surface	-	GO:0010628~positive regulation of gene expression; GO:0010629~negative regulation of gene expression
ENSOCUG00000024302	209.183	262.59	384.316	245.986	312.764	308.889	ENSOCUT00000027705	LGALS1	galectin 1 [Source:HGNC Symbol;Acc:HGNC:6561] && sp|C0HJQ1|LEG1_BUBBU Galectin-1 OS=Bubalus bubalis OX=89462 GN=LGALS1 PE=1 SV=1 && PF00337:Galactoside-binding lectin	-	-	-	GO:0043065~positive regulation of apoptotic process; GO:0098609~cell-cell adhesion
ENSOCUG00000004483	213.314	258.601	236.339	217.192	281.13	255.128	ENSOCUT00000004484,ENSOCUT00000060080,ENSOCUT00000046925,ENSOCUT00000057515	EIF3M	eukaryotic translation initiation factor 3 subunit M [Source:HGNC Symbol;Acc:HGNC:24460] && sp|Q7L2H7|EIF3M_HUMAN Eukaryotic translation initiation factor 3 subunit M OS=Homo sapiens OX=9606 GN=EIF3M PE=1 SV=1 && PF01399:PCI domain|PF18005:eIF3 subunit M, C-terminal helix	-	-	-	-
ENSOCUG00000008397	220.425	347.259	394.338	182.702	278.982	181.27	ENSOCUT00000061501,ENSOCUT00000058179,ENSOCUT00000046688,ENSOCUT00000008396	CTSV	cathepsin V [Source:HGNC Symbol;Acc:HGNC:2538] && sp|Q9GL24|CATL1_CANLF Procathepsin L OS=Canis lupus familiaris OX=9615 GN=CTSL PE=2 SV=1 && PF08246:Cathepsin propeptide inhibitor domain (I29)|PF00112:Papain family cysteine protease	ocu04142:Lysosome; ocu05205:Proteoglycans in cancer; ocu04210:Apoptosis	GO:0005764~lysosome	-	-
ENSOCUG00000026353	224.134	330.223	329.146	249.555	246.835	260.637	ENSOCUT00000022828	ARPC4	actin related protein 2/3 complex subunit 4 [Source:HGNC Symbol;Acc:HGNC:707] && sp|Q148J6|ARPC4_BOVIN Actin-related protein 2/3 complex subunit 4 OS=Bos taurus OX=9913 GN=ARPC4 PE=1 SV=3 && PF05856:ARP2/3 complex 20 kDa subunit (ARPC4)	ocu04530:Tight junction; ocu05100:Bacterial invasion of epithelial cells; ocu04810:Regulation of actin cytoskeleton; ocu05132:Salmonella infection	GO:0005737~cytoplasm	GO:0019899~enzyme binding; GO:0030674~protein binding, bridging	-
ENSOCUG00000015091	276.781	292.43	315.396	170.274	192.395	221.197	ENSOCUT00000024639,ENSOCUT00000053030,ENSOCUT00000042664,ENSOCUT00000063472	CANX	calnexin [Source:HGNC Symbol;Acc:HGNC:1473] && sp|Q5R440|CALX_PONAB Calnexin OS=Pongo abelii OX=9601 GN=CANX PE=2 SV=2 && PF00262:Calreticulin family	ocu04918:Thyroid hormone synthesis	GO:0005783~endoplasmic reticulum	-	-
ENSOCUG00000006928	508.432	299.343	197.04	141.514	99.1216	141.978	ENSOCUT00000006926	ENSOCUG00000006928	X-box binding protein 1 [Source:HGNC Symbol;Acc:HGNC:12801] && sp|P17861|XBP1_HUMAN X-box-binding protein 1 OS=Homo sapiens OX=9606 GN=XBP1 PE=1 SV=2 && PF07716:Basic region leucine zipper	-	-	GO:0003700~transcription factor activity, sequence-specific DNA binding	-
ENSOCUG00000016438	354.1	306.485	322.387	156.923	187.075	180.834	ENSOCUT00000011966,ENSOCUT00000036896,ENSOCUT00000016444	CSDE1	cold shock domain containing E1 [Source:HGNC Symbol;Acc:HGNC:29905] && sp|O75534|CSDE1_HUMAN Cold shock domain-containing protein E1 OS=Homo sapiens OX=9606 GN=CSDE1 PE=1 SV=2 && PF00313:'Cold-shock' DNA-binding domain|PF12901:SUZ-C motif	-	-	GO:0003676~nucleic acid binding	-
ENSOCUG00000004136	223.358	198.185	225.959	191.817	235.423	319.523	ENSOCUT00000004137	ENSOCUG00000004136	- && sp|Q6Q137|SEPT7_BOVIN Septin-7 OS=Bos taurus OX=9913 GN=SEPTIN7 PE=2 SV=2 && -	-	-	-	-
ENSOCUG00000017760	340.606	298.581	418.11	154.868	181.647	215.862	ENSOCUT00000017760	ANXA5	annexin A5 [Source:HGNC Symbol;Acc:HGNC:543] && sp|P81287|ANXA5_BOVIN Annexin A5 OS=Bos taurus OX=9913 GN=ANXA5 PE=1 SV=3 && PF00191:Annexin	-	-	GO:0005544~calcium-dependent phospholipid binding	-
ENSOCUG00000004826	14.533	12.7755	11.4315	334.402	501.061	193.444	ENSOCUT00000004829,ENSOCUT00000047460	SLC40A1	solute carrier family 40 member 1 [Source:HGNC Symbol;Acc:HGNC:10909] && sp|Q9NP59|S40A1_HUMAN Solute carrier family 40 member 1 OS=Homo sapiens OX=9606 GN=SLC40A1 PE=1 SV=1 && PF06963:Ferroportin1 (FPN1)	ocu04978:Mineral absorption	GO:0005654~nucleoplasm; GO:0005829~cytosol; GO:0016323~basolateral plasma membrane	-	-
ENSOCUG00000013857	224.425	191.008	171.372	264.044	279.931	252.935	ENSOCUT00000061611,ENSOCUT00000038787,ENSOCUT00000035118,ENSOCUT00000061248,ENSOCUT00000013858,ENSOCUT00000055087	NAP1L1	nucleosome assembly protein 1 like 1 [Source:HGNC Symbol;Acc:HGNC:7637] && sp|P55209|NP1L1_HUMAN Nucleosome assembly protein 1-like 1 OS=Homo sapiens OX=9606 GN=NAP1L1 PE=1 SV=1 && PF00956:Nucleosome assembly protein (NAP)	-	GO:0005634~nucleus	-	-
ENSOCUG00000010995	270.807	482.706	550.107	107.473	106.054	98.6688	ENSOCUT00000044053,ENSOCUT00000010994,ENSOCUT00000039207,ENSOCUT00000057376	SNAP23	synaptosome associated protein 23 [Source:HGNC Symbol;Acc:HGNC:11131] && sp|O09044|SNP23_MOUSE Synaptosomal-associated protein 23 OS=Mus musculus OX=10090 GN=Snap23 PE=1 SV=1 && PF00835:SNAP-25 family	-	GO:0005654~nucleoplasm; GO:0005739~mitochondrion; GO:0005886~plasma membrane; GO:0043005~neuron projection; GO:0005912~adherens junction	-	-
ENSOCUG00000029966	114.696	306.405	362.095	333.229	262.058	382.562	ENSOCUT00000058180	ENSOCUG00000029966	translation machinery associated 7 homolog [Source:HGNC Symbol;Acc:HGNC:26932] && - && -	-	-	-	-
ENSOCUG00000039243	118.104	219.549	276.888	255.514	639.427	348.785	ENSOCUT00000036243	ENSOCUG00000039243	- && sp|Q6CQE5|TAR1_KLULA Protein TAR1 OS=Kluyveromyces lactis (strain ATCC 8585 / CBS 2359 / DSM 70799 / NBRC 1267 / NRRL Y-1140 / WM37) OX=284590 GN=TAR1-A PE=4 SV=2 && -	-	-	-	-
ENSOCUG00000032782	200.156	130.539	287.196	350.886	320.976	119.09	ENSOCUT00000027491	ENSOCUG00000032782	- && sp|Q2L9X0|RSSA_CHLAE 40S ribosomal protein SA OS=Chlorocebus aethiops OX=9534 GN=RPSA PE=2 SV=3 && PF16122:40S ribosomal protein SA C-terminus|PF00318:Ribosomal protein S2	-	GO:0005737~cytoplasm	-	-
ENSOCUG00000014469	256.628	346.106	357.577	210.702	205.457	210.86	ENSOCUT00000042424,ENSOCUT00000043387,ENSOCUT00000054631,ENSOCUT00000036058,ENSOCUT00000014473	HNRNPU	heterogeneous nuclear ribonucleoprotein U [Source:HGNC Symbol;Acc:HGNC:5048] && sp|Q00839|HNRPU_HUMAN Heterogeneous nuclear ribonucleoprotein U OS=Homo sapiens OX=9606 GN=HNRNPU PE=1 SV=6 && PF13671:AAA domain|PF00622:SPRY domain|PF02037:SAP domain	-	GO:0005634~nucleus	-	-
ENSOCUG00000023785	208.765	362.867	321.924	249.13	193.808	229.627	ENSOCUT00000028097	SNU13	small nuclear ribonucleoprotein 13 [Source:HGNC Symbol;Acc:HGNC:7819] && sp|Q3B8S0|NH2L1_BOVIN NHP2-like protein 1 OS=Bos taurus OX=9913 GN=SNU13 PE=2 SV=3 && PF01248:Ribosomal protein L7Ae/L30e/S12e/Gadd45 family	ocu03008:Ribosome biogenesis in eukaryotes	-	GO:0051117~ATPase binding	-
ENSOCUG00000002863	217.472	249.765	321.073	30.0311	47.5349	21.3164	ENSOCUT00000045051,ENSOCUT00000002862,ENSOCUT00000059004,ENSOCUT00000041018	IFIH1	interferon induced with helicase C domain 1 [Source:HGNC Symbol;Acc:HGNC:18873] && sp|Q9BYX4|IFIH1_HUMAN Interferon-induced helicase C domain-containing protein 1 OS=Homo sapiens OX=9606 GN=IFIH1 PE=1 SV=3 && PF11648:C-terminal domain of RIG-I|PF04851:Type III restriction enzyme, res subunit|PF18119:RIG-I receptor C-terminal domain|PF00271:Helicase conserved C-terminal domain|PF16739:Caspase recr…	-	GO:0005737~cytoplasm	GO:0003677~DNA binding; GO:0008270~zinc ion binding	-
ENSOCUG00000022885	0.351708	264.955	287.859	3.63809	326.257	797.906	ENSOCUT00000029374	ENSOCUG00000022885	- && sp|Q7YRK7|COX6C_CARSF Cytochrome c oxidase subunit 6C OS=Carlito syrichta OX=1868482 GN=COX6C PE=3 SV=1 && -	ocu01100:Metabolic pathways	-	-	-
ENSOCUG00000023673	171.834	276.218	354.606	291.575	235.453	271.012	ENSOCUT00000027524	ENSOCUG00000023673	ribosomal protein L18 [Source:HGNC Symbol;Acc:HGNC:10310] && sp|Q07020|RL18_HUMAN 60S ribosomal protein L18 OS=Homo sapiens OX=9606 GN=RPL18 PE=1 SV=2 && PF17135:Ribosomal protein 60S L18 and 50S L18e	-	GO:0005730~nucleolus	-	-
ENSOCUG00000017388	182.888	330.297	266.232	345.479	339.067	272.238	ENSOCUT00000017385	COX8A	cytochrome c oxidase subunit 8A [Source:HGNC Symbol;Acc:HGNC:2294] && sp|P14622|COX8A_BOVIN Cytochrome c oxidase subunit 8A, mitochondrial OS=Bos taurus OX=9913 GN=COX8A PE=1 SV=1 && -	ocu01100:Metabolic pathways	-	-	-
ENSOCUG00000012449	175.551	468.802	411.663	197.87	190.792	189.607	ENSOCUT00000012445,ENSOCUT00000056308	HCLS1	hematopoietic cell-specific Lyn substrate 1 [Source:HGNC Symbol;Acc:HGNC:4844] && sp|P14317|HCLS1_HUMAN Hematopoietic lineage cell-specific protein OS=Homo sapiens OX=9606 GN=HCLS1 PE=1 SV=3 && PF00018:SH3 domain|PF02218:Repeat in HS1/Cortactin	ocu05205:Proteoglycans in cancer; ocu04530:Tight junction; ocu05100:Bacterial invasion of epithelial cells	GO:0005829~cytosol; GO:0005634~nucleus; GO:0005667~transcription factor complex; GO:0005886~plasma membrane	GO:0019901~protein kinase binding; GO:0044877~macromolecular complex binding; GO:0061629~RNA polymerase II sequence-specific DNA binding transcription factor binding; GO:0017124~SH3 domain binding	GO:0045944~positive regulation of transcription from RNA polymerase II promoter; GO:0000122~negative regulation of transcription from RNA polymerase II promoter; GO:0008284~positive regulation of cell proliferation; GO:0014068~positive regulation of phosphatidylinositol 3-kinase signaling; GO:0051897~positive regulation of protein kinase B signaling; GO:0051091~positive regulation of sequence-spe…
ENSOCUG00000029455	181.999	288.781	299.863	263.828	259.978	313.165	ENSOCUT00000033280	ENSOCUG00000029455	- && sp|Q28852|ATP5L_BOVIN ATP synthase subunit g, mitochondrial OS=Bos taurus OX=9913 GN=ATP5MG PE=1 SV=3 && PF04718:Mitochondrial ATP synthase g subunit	ocu01100:Metabolic pathways	-	-	-
ENSOCUG00000003002	238.928	220.886	212.216	200.37	211.331	243.69	ENSOCUT00000003000,ENSOCUT00000057393,ENSOCUT00000060195	YWHAB	tyrosine 3-monooxygenase/tryptophan 5-monooxygenase activation protein beta [Source:HGNC Symbol;Acc:HGNC:12849] && sp|P31946|1433B_HUMAN 14-3-3 protein beta/alpha OS=Homo sapiens OX=9606 GN=YWHAB PE=1 SV=3 && PF00244:14-3-3 protein	ocu04390:Hippo signaling pathway; ocu04151:PI3K-Akt signaling pathway	GO:0005737~cytoplasm	-	-
ENSOCUG00000010299	251.776	404.751	523.111	164.074	152.685	212.51	ENSOCUT00000060281,ENSOCUT00000010293,ENSOCUT00000049628	CSRP1	cysteine and glycine rich protein 1 [Source:HGNC Symbol;Acc:HGNC:2469] && sp|P97315|CSRP1_MOUSE Cysteine and glycine-rich protein 1 OS=Mus musculus OX=10090 GN=Csrp1 PE=1 SV=3 && PF00412:LIM domain	-	GO:0005634~nucleus	-	-
ENSOCUG00000013259	104.906	143.127	188.118	367.794	379.418	230.908	ENSOCUT00000013258,ENSOCUT00000047667,ENSOCUT00000058480,ENSOCUT00000056599	ENSOCUG00000013259	- && sp|Q95114|MFGM_BOVIN Lactadherin OS=Bos taurus OX=9913 GN=MFGE8 PE=1 SV=2 && PF00008:EGF-like domain|PF00754:F5/8 type C domain	-	-	-	-
ENSOCUG00000000074	219.975	269.812	146.875	296.274	274.838	212.211	ENSOCUT00000000074	ENSOCUG00000000074	- && sp|P40673|HMGB2_BOVIN High mobility group protein B2 OS=Bos taurus OX=9913 GN=HMGB2 PE=1 SV=3 && PF09011:HMG-box domain|PF00505:HMG (high mobility group) box	-	GO:0005634~nucleus; GO:0000785~chromatin; GO:0005737~cytoplasm	GO:0003677~DNA binding; GO:0003690~double-stranded DNA binding	GO:0010628~positive regulation of gene expression; GO:0010629~negative regulation of gene expression
ENSOCUG00000004642	234.349	271.611	261.484	215.697	219.537	253.872	ENSOCUT00000033510,ENSOCUT00000004642	ATP5F1C	ATP synthase F1 subunit gamma [Source:HGNC Symbol;Acc:HGNC:833] && sp|Q4R5B0|ATPG_MACFA ATP synthase subunit gamma, mitochondrial OS=Macaca fascicularis OX=9541 GN=ATP5F1C PE=2 SV=1 && PF00231:ATP synthase	ocu01100:Metabolic pathways	-	-	-
ENSOCUG00000022505	190.977	217.825	219.586	237.176	229.553	256.227	ENSOCUT00000014322,ENSOCUT00000040998	ENSOCUG00000022505	S-phase kinase associated protein 1 [Source:HGNC Symbol;Acc:HGNC:10899] && sp|Q3ZCF3|SKP1_BOVIN S-phase kinase-associated protein 1 OS=Bos taurus OX=9913 GN=SKP1 PE=2 SV=1 && PF03931:Skp1 family, tetramerisation domain|PF01466:Skp1 family, dimerisation domain	ocu05200:Pathways in cancer; ocu04350:TGF-beta signaling pathway; ocu05132:Salmonella infection	-	-	GO:0016567~protein ubiquitination; GO:0006511~ubiquitin-dependent protein catabolic process
ENSOCUG00000001847	286.078	275.19	279.088	183.58	220.287	181.232	ENSOCUT00000047612,ENSOCUT00000001846	TMBIM6	transmembrane BAX inhibitor motif containing 6 [Source:HGNC Symbol;Acc:HGNC:11723] && sp|Q0V882|BI1_BOVIN Bax inhibitor 1 OS=Bos taurus OX=9913 GN=TMBIM6 PE=2 SV=1 && PF01027:Inhibitor of apoptosis-promoting Bax1	-	-	-	-
ENSOCUG00000028195	217.681	242.048	203.151	271.444	273.877	270.996	ENSOCUT00000003915,ENSOCUT00000060142	ENSOCUG00000028195	- && sp|P61955|SUMO2_BOVIN Small ubiquitin-related modifier 2 OS=Bos taurus OX=9913 GN=SUMO2 PE=3 SV=1 && PF11976:Ubiquitin-2 like Rad60 SUMO-like	-	GO:0005634~nucleus	-	-
ENSOCUG00000030821	255.776	280.306	197.718	230.168	219.889	214.962	ENSOCUT00000057835	ENSOCUG00000030821	- && - && -	-	-	-	-
ENSOCUG00000010071	237.839	242.9	245.364	208.612	227.889	229.381	ENSOCUT00000010071,ENSOCUT00000036697	GNB1	G protein subunit beta 1 [Source:HGNC Symbol;Acc:HGNC:4396] && sp|P62871|GBB1_BOVIN Guanine nucleotide-binding protein G(I)/G(S)/G(T) subunit beta-1 OS=Bos taurus OX=9913 GN=GNB1 PE=1 SV=3 && PF00400:WD domain, G-beta repeat	ocu04728:Dopaminergic synapse; ocu05032:Morphine addiction; ocu05200:Pathways in cancer; ocu04723:Retrograde endocannabinoid signaling; ocu04014:Ras signaling pathway; ocu04724:Glutamatergic synapse; ocu04151:PI3K-Akt signaling pathway; ocu04926:Relaxin signaling pathway; ocu04726:Serotonergic synapse; ocu04713:Circadian entrainment	-	GO:0044877~macromolecular complex binding	-
ENSOCUG00000006999	304.036	369.068	539.162	107.203	190.955	78.05	ENSOCUT00000060617,ENSOCUT00000007001,ENSOCUT00000047437,ENSOCUT00000064823	C2	complement C2 [Source:HGNC Symbol;Acc:HGNC:1248] && sp|P06681|CO2_HUMAN Complement C2 OS=Homo sapiens OX=9606 GN=C2 PE=1 SV=2 && PF00092:von Willebrand factor type A domain|PF00089:Trypsin|PF00084:Sushi repeat (SCR repeat)	-	-	-	-
ENSOCUG00000010546	63.3488	312.342	466.458	378.331	240.27	196.821	ENSOCUT00000010544,ENSOCUT00000052459,ENSOCUT00000039920	ENSOCUG00000010546	- && sp|Q3T0R1|RS18_BOVIN 40S ribosomal protein S18 OS=Bos taurus OX=9913 GN=RPS18 PE=2 SV=3 && PF00416:Ribosomal protein S13/S18	-	-	-	-
ENSOCUG00000011544	149.419	192.483	197.755	260.225	289.653	198.425	ENSOCUT00000011545,ENSOCUT00000041762,ENSOCUT00000045350,ENSOCUT00000050586,ENSOCUT00000057847,ENSOCUT00000039748,ENSOCUT00000059376	ITGB2	integrin subunit beta 2 [Source:HGNC Symbol;Acc:HGNC:6155] && sp|P53714|ITB2_PIG Integrin beta-2 OS=Sus scrofa OX=9823 GN=ITGB2 PE=2 SV=1 && PF17205:Integrin plexin domain|PF00362:Integrin beta chain VWA domain|PF07965:Integrin beta tail domain	ocu04514:Cell adhesion molecules; ocu04390:Hippo signaling pathway; ocu04015:Rap1 signaling pathway; ocu04810:Regulation of actin cytoskeleton; ocu05146:Amoebiasis	-	-	GO:0007229~integrin-mediated signaling pathway
ENSOCUG00000004744	292.406	498.218	658.688	80.862	68.0405	58.9907	ENSOCUT00000004742	SNX10	sorting nexin 10 [Source:HGNC Symbol;Acc:HGNC:14974] && sp|Q9Y5X0|SNX10_HUMAN Sorting nexin-10 OS=Homo sapiens OX=9606 GN=SNX10 PE=1 SV=2 && PF00787:PX domain	-	GO:0005813~centrosome; GO:0005634~nucleus; GO:0005783~endoplasmic reticulum	GO:0051117~ATPase binding	GO:1990830~cellular response to leukemia inhibitory factor; GO:0060271~cilium assembly
ENSOCUG00000003475	150.217	164.164	164.41	242.395	275.297	281.706	ENSOCUT00000003475	EIF4EBP2	eukaryotic translation initiation factor 4E binding protein 2 [Source:HGNC Symbol;Acc:HGNC:3289] && sp|Q13542|4EBP2_HUMAN Eukaryotic translation initiation factor 4E-binding protein 2 OS=Homo sapiens OX=9606 GN=EIF4EBP2 PE=1 SV=1 && PF05456:Eukaryotic translation initiation factor 4E binding protein (EIF4EBP)	-	-	-	-
ENSOCUG00000023931	138.922	109.903	151.928	288.45	279.748	246.198	ENSOCUT00000052864,ENSOCUT00000037141,ENSOCUT00000033423,ENSOCUT00000031729,ENSOCUT00000042599	BGN	Oryctolagus cuniculus biglycan (BGN), mRNA. [Source:RefSeq mRNA;Acc:NM_001195691] && sp|P47853|PGS1_RAT Biglycan OS=Rattus norvegicus OX=10116 GN=Bgn PE=1 SV=1 && PF01462:Leucine rich repeat N-terminal domain|PF13855:Leucine rich repeat	-	GO:0009986~cell surface; GO:0031012~extracellular matrix; GO:0030133~transport vesicle	-	-
ENSOCUG00000006607	176.168	205.453	200.877	263.837	252.541	298.001	ENSOCUT00000006605	ENSOCUG00000006607	Histidine triad nucleotide-binding protein 1 [Source:UniProtKB/Swiss-Prot;Acc:P80912] && sp|P80912|HINT1_RABIT Histidine triad nucleotide-binding protein 1 OS=Oryctolagus cuniculus OX=9986 GN=HINT1 PE=1 SV=2 && PF01230:HIT domain	-	GO:0005634~nucleus; GO:0005737~cytoplasm	-	-
ENSOCUG00000002139	211.799	493.509	544.868	88.3023	101.935	122.768	ENSOCUT00000002139,ENSOCUT00000060117	ENSOCUG00000002139	- && sp|Q3SZC2|PSB9_BOVIN Proteasome subunit beta type-9 OS=Bos taurus OX=9913 GN=PSMB9 PE=1 SV=1 && PF00227:Proteasome subunit	-	GO:0005634~nucleus; GO:0005737~cytoplasm	-	-
ENSOCUG00000026197	328.826	289.979	433.922	163.779	287.542	88.6401	ENSOCUT00000022845,ENSOCUT00000041290	ENSOCUG00000026197	- && sp|Q4LAL9|CATD_CANLF Cathepsin D OS=Canis lupus familiaris OX=9615 GN=CTSD PE=2 SV=1 && PF00026:Eukaryotic aspartyl protease|PF07966:A1 Propeptide	-	-	-	-
ENSOCUG00000012736	308.322	333.736	305.784	149.172	144.917	176.922	ENSOCUT00000012737	ENSOCUG00000012736	heat shock protein family D (Hsp60) member 1 [Source:HGNC Symbol;Acc:HGNC:5261] && sp|P10809|CH60_HUMAN 60 kDa heat shock protein, mitochondrial OS=Homo sapiens OX=9606 GN=HSPD1 PE=1 SV=2 && PF00118:TCP-1/cpn60 chaperonin family	-	GO:0005739~mitochondrion; GO:0005886~plasma membrane	-	-
ENSOCUG00000031273	147.429	244.921	220.547	314.409	333.663	235.279	ENSOCUT00000063019	GPSM3	G protein signaling modulator 3 [Source:HGNC Symbol;Acc:HGNC:13945] && sp|Q3U1Z5|GPSM3_MOUSE G-protein-signaling modulator 3 OS=Mus musculus OX=10090 GN=Gpsm3 PE=1 SV=2 && PF02188:GoLoco motif	-	-	-	-
ENSOCUG00000006381	141.453	221.877	213.246	247.214	305.456	210.015	ENSOCUT00000006381	LY86	lymphocyte antigen 86 [Source:HGNC Symbol;Acc:HGNC:16837] && sp|O95711|LY86_HUMAN Lymphocyte antigen 86 OS=Homo sapiens OX=9606 GN=LY86 PE=1 SV=1 && -	-	-	-	-
ENSOCUG00000027471	386.099	536.557	900.266	0.0570721	0.188842	0.442579	ENSOCUT00000023601	ENSOCUG00000027471	Oryctolagus cuniculus interleukin 6 (IL6), mRNA. [Source:RefSeq mRNA;Acc:NM_001082064] && sp|Q9MZR1|IL6_RABIT Interleukin-6 OS=Oryctolagus cuniculus OX=9986 GN=IL6 PE=2 SV=1 && PF00489:Interleukin-6/G-CSF/MGF family	ocu04060:Cytokine-cytokine receptor interaction; ocu04931:Insulin resistance; ocu05200:Pathways in cancer; ocu04668:TNF signaling pathway; ocu04151:PI3K-Akt signaling pathway; ocu04630:JAK-STAT signaling pathway; ocu05142:Chagas disease; ocu05410:Hypertrophic cardiomyopathy; ocu04620:Toll-like receptor signaling pathway; ocu04657:IL-17 signaling pathway; ocu05132:Salmonella infection; ocu05146:Am…	-	-	GO:0042593~glucose homeostasis
ENSOCUG00000027082	138.625	291.589	360.411	213.82	234.459	223.129	ENSOCUT00000016413	ENSOCUG00000027082	- && sp|Q3T025|RL17_BOVIN 60S ribosomal protein L17 OS=Bos taurus OX=9913 GN=RPL17 PE=2 SV=3 && PF00237:Ribosomal protein L22p/L17e	-	-	-	-
ENSOCUG00000024719	220.686	305.398	305.163	204.455	197.95	221.999	ENSOCUT00000041885,ENSOCUT00000001474	HNRNPF	heterogeneous nuclear ribonucleoprotein F [Source:HGNC Symbol;Acc:HGNC:5039] && sp|P52597|HNRPF_HUMAN Heterogeneous nuclear ribonucleoprotein F OS=Homo sapiens OX=9606 GN=HNRNPF PE=1 SV=3 && PF08080:RNPHF zinc finger|PF00076:RNA recognition motif. (a.k.a. RRM, RBD, or RNP domain)	-	GO:0005654~nucleoplasm	-	-
ENSOCUG00000016057	179.393	311.25	292.383	269.698	237.244	252.333	ENSOCUT00000016050,ENSOCUT00000060991	NHP2	NHP2 ribonucleoprotein [Source:HGNC Symbol;Acc:HGNC:14377] && sp|Q5E950|NHP2_BOVIN H/ACA ribonucleoprotein complex subunit 2 OS=Bos taurus OX=9913 GN=NHP2 PE=2 SV=1 && PF01248:Ribosomal protein L7Ae/L30e/S12e/Gadd45 family	ocu03008:Ribosome biogenesis in eukaryotes	GO:0005730~nucleolus	-	-
ENSOCUG00000008764	167.863	191.077	167.455	249.58	289.178	233.374	ENSOCUT00000008768	ENSOCUG00000008764	- && sp|Q62313|TGON1_MOUSE Trans-Golgi network integral membrane protein 1 OS=Mus musculus OX=10090 GN=Tgoln1 PE=1 SV=1 && PF17818:Keratinocyte-associated gene product	-	-	-	-
ENSOCUG00000030320	208.059	229.609	246.468	206.48	237.881	232.889	ENSOCUT00000051383	RAP1A	RAP1A, member of RAS oncogene family [Source:HGNC Symbol;Acc:HGNC:9855] && sp|P62833|RAP1A_BOVIN Ras-related protein Rap-1A OS=Bos taurus OX=9913 GN=RAP1A PE=1 SV=1 && PF00071:Ras family	ocu04520:Adherens junction; ocu04024:cAMP signaling pathway; ocu04010:MAPK signaling pathway; ocu04014:Ras signaling pathway; ocu04530:Tight junction; ocu04510:Focal adhesion; ocu04015:Rap1 signaling pathway; ocu04934:Cushing syndrome; ocu04972:Pancreatic secretion	-	-	-
ENSOCUG00000015553	273.026	261.367	287.314	200.356	209.877	194.656	ENSOCUT00000022348,ENSOCUT00000059605	KARS1	lysyl-tRNA synthetase 1 [Source:HGNC Symbol;Acc:HGNC:6215] && sp|Q5XIM7|SYK_RAT Lysine--tRNA ligase OS=Rattus norvegicus OX=10116 GN=Kars1 PE=1 SV=1 && PF00152:tRNA synthetases class II (D, K and N)|PF01336:OB-fold nucleic acid binding domain	-	GO:0005737~cytoplasm	GO:0003676~nucleic acid binding	-
ENSOCUG00000014607	257.652	279.401	274.347	178.502	183.971	210.854	ENSOCUT00000061269,ENSOCUT00000050663,ENSOCUT00000002846,ENSOCUT00000014606,ENSOCUT00000047630	YWHAE	tyrosine 3-monooxygenase/tryptophan 5-monooxygenase activation protein epsilon [Source:HGNC Symbol;Acc:HGNC:12851] && sp|P62261|1433E_BOVIN 14-3-3 protein epsilon OS=Bos taurus OX=9913 GN=YWHAE PE=2 SV=1 && -	ocu04390:Hippo signaling pathway; ocu04151:PI3K-Akt signaling pathway	GO:0005737~cytoplasm	-	-
ENSOCUG00000010316	268.725	277.384	311.135	142.003	153.211	171.895	ENSOCUT00000010313	PSMA3	proteasome 20S subunit alpha 3 [Source:HGNC Symbol;Acc:HGNC:9532] && sp|P18422|PSA3_RAT Proteasome subunit alpha type-3 OS=Rattus norvegicus OX=10116 GN=Psma3 PE=1 SV=3 && PF00227:Proteasome subunit|PF10584:Proteasome subunit A N-terminal signature	-	GO:0005634~nucleus; GO:0005737~cytoplasm	GO:0031625~ubiquitin protein ligase binding	GO:0006511~ubiquitin-dependent protein catabolic process
ENSOCUG00000022295	167.167	369.773	576.216	192.433	145.964	236.202	ENSOCUT00000031837	COX17	cytochrome c oxidase copper chaperone COX17 [Source:HGNC Symbol;Acc:HGNC:2264] && sp|Q6J3Q7|COX17_CANLF Cytochrome c oxidase copper chaperone OS=Canis lupus familiaris OX=9615 GN=COX17 PE=3 SV=3 && -	ocu01100:Metabolic pathways	-	-	GO:0008284~positive regulation of cell proliferation
ENSOCUG00000008264	119.159	282.123	330.953	294.21	291.824	271.034	ENSOCUT00000008259	TRIR	telomerase RNA component interacting RNase [Source:HGNC Symbol;Acc:HGNC:28424] && sp|Q9D735|TRIR_MOUSE Telomerase RNA component interacting RNase OS=Mus musculus OX=10090 GN=Trir PE=1 SV=1 && -	-	-	-	-
ENSOCUG00000011355	236.152	204.992	201.326	202.054	245.701	208.837	ENSOCUT00000011353,ENSOCUT00000043692	SCPEP1	serine carboxypeptidase 1 [Source:HGNC Symbol;Acc:HGNC:29507] && sp|Q9HB40|RISC_HUMAN Retinoid-inducible serine carboxypeptidase OS=Homo sapiens OX=9606 GN=SCPEP1 PE=1 SV=1 && PF00450:Serine carboxypeptidase	-	-	-	-
ENSOCUG00000005027	285.614	277.699	267.695	201.301	184.628	217.965	ENSOCUT00000005026	PNP	purine nucleoside phosphorylase [Source:HGNC Symbol;Acc:HGNC:7892] && sp|P00491|PNPH_HUMAN Purine nucleoside phosphorylase OS=Homo sapiens OX=9606 GN=PNP PE=1 SV=2 && PF01048:Phosphorylase superfamily	ocu00230:Purine metabolism; ocu01100:Metabolic pathways; ocu01232:Nucleotide metabolism	GO:0005829~cytosol	GO:0042802~identical protein binding	-
ENSOCUG00000029004	130.008	251.211	282.443	274.623	257.536	307.676	ENSOCUT00000033097,ENSOCUT00000060674	UBL5	ubiquitin like 5 [Source:HGNC Symbol;Acc:HGNC:13736] && sp|Q3T0Z3|UBL5_BOVIN Ubiquitin-like protein 5 OS=Bos taurus OX=9913 GN=UBL5 PE=3 SV=1 && -	-	-	-	-
ENSOCUG00000033280	203.146	238.26	302.749	200.636	224.81	169.21	ENSOCUT00000045710	SMIM30	small integral membrane protein 30 [Source:HGNC Symbol;Acc:HGNC:48953] && sp|A4D0T7|SIM30_HUMAN Small integral membrane protein 30 OS=Homo sapiens OX=9606 GN=SMIM30 PE=3 SV=2 && -	-	-	-	-
ENSOCUG00000034017	190.549	402.795	374.853	207.003	216.468	207.393	ENSOCUT00000058249	ENSOCUG00000034017	- && sp|P61603|CH10_BOVIN 10 kDa heat shock protein, mitochondrial OS=Bos taurus OX=9913 GN=HSPE1 PE=3 SV=2 && PF00166:Chaperonin 10 Kd subunit	-	-	-	-
ENSOCUG00000027002	102.349	293.338	255.046	360.799	340.573	272.042	ENSOCUT00000027643	ENSOCUG00000027002	- && sp|Q3SYR7|RL9_BOVIN 60S ribosomal protein L9 OS=Bos taurus OX=9913 GN=RPL9 PE=2 SV=1 && PF00347:Ribosomal protein L6	-	-	-	-
ENSOCUG00000029357	100.609	376.905	188.756	1.98654	239.381	502.646	ENSOCUT00000050968,ENSOCUT00000061726,ENSOCUT00000034152,ENSOCUT00000061106	ENSOCUG00000029357	- && sp|P49207|RL34_HUMAN 60S ribosomal protein L34 OS=Homo sapiens OX=9606 GN=RPL34 PE=1 SV=3 && PF01199:Ribosomal protein L34e	-	-	-	-
ENSOCUG00000029437	100.749	252.711	269.698	271.585	239.126	210.379	ENSOCUT00000043352,ENSOCUT00000002489	HLA-DOB	major histocompatibility complex, class II, DO beta [Source:HGNC Symbol;Acc:HGNC:4937] && sp|P13765|DOB_HUMAN HLA class II histocompatibility antigen, DO beta chain OS=Homo sapiens OX=9606 GN=HLA-DOB PE=1 SV=1 && PF07654:Immunoglobulin C1-set domain|PF00969:Class II histocompatibility antigen, beta domain	ocu04514:Cell adhesion molecules	-	-	-
ENSOCUG00000010051	92.0365	87.0912	90.675	243.187	259.329	274.871	ENSOCUT00000010050,ENSOCUT00000036821,ENSOCUT00000046654,ENSOCUT00000055522,ENSOCUT00000050433,ENSOCUT00000042433,ENSOCUT00000062825	APLP2	amyloid beta precursor like protein 2 [Source:HGNC Symbol;Acc:HGNC:598] && sp|Q06481|APLP2_HUMAN Amyloid-like protein 2 OS=Homo sapiens OX=9606 GN=APLP2 PE=1 SV=2 && PF02177:Amyloid A4 N-terminal heparin-binding|PF12924:Copper-binding of amyloid precursor, CuBD|PF00014:Kunitz/Bovine pancreatic trypsin inhibitor domain|PF12925:E2 domain of amyloid precursor protein|PF10515:Beta-amyloid precursor p…	-	-	-	-
ENSOCUG00000015117	241.618	243.136	236.516	182.168	182.554	235.547	ENSOCUT00000015111,ENSOCUT00000035678,ENSOCUT00000052419	ENSOCUG00000015117	mortality factor 4 like 1 [Source:HGNC Symbol;Acc:HGNC:16989] && sp|Q9UBU8|MO4L1_HUMAN Mortality factor 4-like protein 1 OS=Homo sapiens OX=9606 GN=MORF4L1 PE=1 SV=2 && PF05712:MRG|PF11717:RNA binding activity-knot of a chromodomain	-	-	-	-
ENSOCUG00000039216	160.771	278.565	303.27	426.365	204.243	131.195	ENSOCUT00000046632	ENSOCUG00000039216	- && sp|Q7YRK7|COX6C_CARSF Cytochrome c oxidase subunit 6C OS=Carlito syrichta OX=1868482 GN=COX6C PE=3 SV=1 && -	ocu01100:Metabolic pathways	-	-	-
ENSOCUG00000029682	460.858	550.507	678.585	6.97884	10.2148	4.61165	ENSOCUT00000007008	CFB	complement factor B [Source:HGNC Symbol;Acc:HGNC:1037] && sp|Q864W0|CFAB_PANTR Complement factor B OS=Pan troglodytes OX=9598 GN=CFB PE=3 SV=1 && PF00089:Trypsin|PF00084:Sushi repeat (SCR repeat)|PF00092:von Willebrand factor type A domain	-	-	-	-
ENSOCUG00000022836	260.165	384.888	434.338	13.791	14.7646	20.2484	ENSOCUT00000021816,ENSOCUT00000062404,ENSOCUT00000056791	ACOD1	aconitate decarboxylase 1 [Source:HGNC Symbol;Acc:HGNC:33904] && sp|A6NK06|IRG1_HUMAN Cis-aconitate decarboxylase OS=Homo sapiens OX=9606 GN=ACOD1 PE=1 SV=1 && PF03972:MmgE/PrpD family	ocu01100:Metabolic pathways	-	-	-
ENSOCUG00000027812	239.843	259.234	222.72	171.407	187.335	219.697	ENSOCUT00000042415,ENSOCUT00000041740,ENSOCUT00000029885	ENSOCUG00000027812	Oryctolagus cuniculus tubulin alpha 1b (TUBA1B), mRNA. [Source:RefSeq mRNA;Acc:NM_001195806] && sp|P81947|TBA1B_BOVIN Tubulin alpha-1B chain OS=Bos taurus OX=9913 PE=1 SV=2 && PF00091:Tubulin/FtsZ family, GTPase domain|PF03953:Tubulin C-terminal domain	ocu04540:Gap junction; ocu04210:Apoptosis; ocu04530:Tight junction; ocu05132:Salmonella infection	GO:0005737~cytoplasm	-	-
ENSOCUG00000005091	263.248	381.76	447.555	50.391	111.806	135.165	ENSOCUT00000005090	SERPINB9	serpin family B member 9 [Source:HGNC Symbol;Acc:HGNC:8955] && sp|P50453|SPB9_HUMAN Serpin B9 OS=Homo sapiens OX=9606 GN=SERPINB9 PE=1 SV=1 && PF00079:Serpin (serine protease inhibitor)	ocu05146:Amoebiasis	GO:0005654~nucleoplasm; GO:0005829~cytosol; GO:0005794~Golgi apparatus	GO:0002020~protease binding	-
ENSOCUG00000012690	193.744	179.544	384.068	103.044	105.116	213.166	ENSOCUT00000012683	HSPB1	heat shock protein family B (small) member 1 [Source:HGNC Symbol;Acc:HGNC:5246] && sp|P04792|HSPB1_HUMAN Heat shock protein beta-1 OS=Homo sapiens OX=9606 GN=HSPB1 PE=1 SV=2 && PF00011:Hsp20/alpha crystallin family	ocu04010:MAPK signaling pathway; ocu05146:Amoebiasis	GO:0005634~nucleus; GO:0005886~plasma membrane	GO:0042803~protein homodimerization activity; GO:0061629~RNA polymerase II sequence-specific DNA binding transcription factor binding	GO:0035556~intracellular signal transduction
ENSOCUG00000010587	294.939	186.313	307.485	167.786	162.037	179.839	ENSOCUT00000010591,ENSOCUT00000043907,ENSOCUT00000054239,ENSOCUT00000061937,ENSOCUT00000059756,ENSOCUT00000041677	APP	Oryctolagus cuniculus amyloid beta precursor protein (APP), mRNA. [Source:RefSeq mRNA;Acc:NM_001195669] && sp|P79307|A4_PIG Amyloid-beta A4 protein OS=Sus scrofa OX=9823 GN=APP PE=2 SV=2 && PF12925:E2 domain of amyloid precursor protein|PF12924:Copper-binding of amyloid precursor, CuBD|PF02177:Amyloid A4 N-terminal heparin-binding|PF03494:Beta-amyloid peptide (beta-APP)|PF00014:Kunitz/Bovine panc…	ocu04726:Serotonergic synapse	GO:0005794~Golgi apparatus; GO:0005634~nucleus; GO:0048471~perinuclear region of cytoplasm; GO:0009986~cell surface; GO:0005769~early endosome; GO:0043235~receptor complex; GO:0005911~cell-cell junction; GO:0045121~membrane raft; GO:0045177~apical part of cell; GO:0031594~neuromuscular junction; GO:0055037~recycling endosome	GO:0042802~identical protein binding; GO:0000978~RNA polymerase II core promoter proximal region sequence-specific DNA binding; GO:0005102~receptor binding; GO:0019899~enzyme binding	GO:0045944~positive regulation of transcription from RNA polymerase II promoter; GO:0010629~negative regulation of gene expression; GO:0008285~negative regulation of cell proliferation; GO:0070374~positive regulation of ERK1 and ERK2 cascade; GO:0030198~extracellular matrix organization; GO:0007219~Notch signaling pathway; GO:0006468~protein phosphorylation; GO:0008203~cholesterol metabolic proce…
ENSOCUG00000002506	84.788	142.108	632.283	282.213	116.409	201.685	ENSOCUT00000002505	ENSOCUG00000002506	- && sp|P46778|RL21_HUMAN 60S ribosomal protein L21 OS=Homo sapiens OX=9606 GN=RPL21 PE=1 SV=2 && PF01157:Ribosomal protein L21e	-	GO:0005829~cytosol	-	-
ENSOCUG00000009503	184.948	240.693	206.481	261.686	250.031	247.772	ENSOCUT00000009685,ENSOCUT00000053111,ENSOCUT00000009509,ENSOCUT00000055826,ENSOCUT00000042258,ENSOCUT00000026161,ENSOCUT00000064332	NXF1	nuclear RNA export factor 1 [Source:HGNC Symbol;Acc:HGNC:8071] && sp|Q9UBU9|NXF1_HUMAN Nuclear RNA export factor 1 OS=Homo sapiens OX=9606 GN=NXF1 PE=1 SV=1 && PF14640:Transmembrane protein 223	ocu03008:Ribosome biogenesis in eukaryotes	GO:0005654~nucleoplasm; GO:0005737~cytoplasm	-	-
ENSOCUG00000004845	169.437	355.307	332.032	232.185	195.487	251.881	ENSOCUT00000004842	SNRPD3	small nuclear ribonucleoprotein D3 polypeptide [Source:HGNC Symbol;Acc:HGNC:11160] && sp|P62318|SMD3_HUMAN Small nuclear ribonucleoprotein Sm D3 OS=Homo sapiens OX=9606 GN=SNRPD3 PE=1 SV=1 && PF01423:LSM domain	-	GO:0005829~cytosol	-	-
ENSOCUG00000008600	240.568	548.749	675.352	45.2951	33.4908	41.5487	ENSOCUT00000008595	FPR1	Oryctolagus cuniculus formyl peptide receptor 1 (FPR1), mRNA. [Source:RefSeq mRNA;Acc:NM_001082314] && sp|Q05394|FPR1_RABIT fMet-Leu-Phe receptor OS=Oryctolagus cuniculus OX=9986 GN=FPR1 PE=2 SV=1 && PF00001:7 transmembrane receptor (rhodopsin family)	ocu04080:Neuroactive ligand-receptor interaction; ocu04015:Rap1 signaling pathway	GO:0005886~plasma membrane	-	-
ENSOCUG00000029588	357.942	459.113	818.183	1.46336	4.39984	7.61714	ENSOCUT00000033884	CXCL9	C-X-C motif chemokine ligand 9 [Source:HGNC Symbol;Acc:HGNC:7098] && sp|Q07325|CXCL9_HUMAN C-X-C motif chemokine 9 OS=Homo sapiens OX=9606 GN=CXCL9 PE=1 SV=1 && PF00048:Small cytokines (intecrine/chemokine), interleukin-8 like	ocu04060:Cytokine-cytokine receptor interaction; ocu04620:Toll-like receptor signaling pathway	-	-	-
ENSOCUG00000010360	147.743	326.863	368.572	195.674	191.933	229.797	ENSOCUT00000010359,ENSOCUT00000053804	ENSOCUG00000010360	heat shock protein family E (Hsp10) member 1 [Source:HGNC Symbol;Acc:HGNC:5269] && sp|P61603|CH10_BOVIN 10 kDa heat shock protein, mitochondrial OS=Bos taurus OX=9913 GN=HSPE1 PE=3 SV=2 && PF00166:Chaperonin 10 Kd subunit	-	GO:0005739~mitochondrion	-	-
ENSOCUG00000011970	263.364	414.8	523.633	67.0226	115.637	125.751	ENSOCUT00000011967	ENSOCUG00000011970	- && sp|Q01995|TAGL_HUMAN Transgelin OS=Homo sapiens OX=9606 GN=TAGLN PE=1 SV=4 && PF00402:Calponin family repeat|PF00307:Calponin homology (CH) domain	-	-	-	-
ENSOCUG00000021470	235.038	253.573	220.627	224.668	208.789	207.344	ENSOCUT00000029134	ENSOCUG00000021470	translocase of outer mitochondrial membrane 20 [Source:HGNC Symbol;Acc:HGNC:20947] && sp|A6H7B1|TOM20_BOVIN Mitochondrial import receptor subunit TOM20 homolog OS=Bos taurus OX=9913 GN=TOMM20 PE=2 SV=1 && PF02064:MAS20 protein import receptor	-	-	-	-
ENSOCUG00000025852	150.701	514.896	1017.25	25.3026	12.1337	25.5933	ENSOCUT00000028470	ocu-mir-147	ocu-mir-147 [Source:miRBase;Acc:MI0039306] && - && -	-	-	-	-
ENSOCUG00000002375	146.352	161.118	158.527	249.962	309.14	249.851	ENSOCUT00000002372	VAMP8	vesicle associated membrane protein 8 [Source:HGNC Symbol;Acc:HGNC:12647] && sp|Q3T0Y8|VAMP8_BOVIN Vesicle-associated membrane protein 8 OS=Bos taurus OX=9913 GN=VAMP8 PE=3 SV=1 && PF00957:Synaptobrevin	-	GO:0005829~cytosol; GO:0048471~perinuclear region of cytoplasm; GO:0005886~plasma membrane; GO:0055037~recycling endosome	-	-
ENSOCUG00000005073	267.69	384.756	446.972	18.3567	31.947	3.40533	ENSOCUT00000005072	USP18	ubiquitin specific peptidase 18 [Source:HGNC Symbol;Acc:HGNC:12616] && sp|Q9UMW8|UBP18_HUMAN Ubl carboxyl-terminal hydrolase 18 OS=Homo sapiens OX=9606 GN=USP18 PE=1 SV=1 && PF00443:Ubiquitin carboxyl-terminal hydrolase	-	-	GO:0004843~thiol-dependent ubiquitin-specific protease activity	GO:0006511~ubiquitin-dependent protein catabolic process; GO:0016579~protein deubiquitination
ENSOCUG00000017342	220.669	286.389	258.27	206.517	193.256	221.227	ENSOCUT00000054463,ENSOCUT00000017340	PA2G4	proliferation-associated 2G4 [Source:HGNC Symbol;Acc:HGNC:8550] && sp|Q9UQ80|PA2G4_HUMAN Proliferation-associated protein 2G4 OS=Homo sapiens OX=9606 GN=PA2G4 PE=1 SV=3 && PF00557:Metallopeptidase family M24	-	-	-	-
ENSOCUG00000015257	296.336	260.725	252.41	161.742	169.041	172.788	ENSOCUT00000015253	PSMB4	proteasome 20S subunit beta 4 [Source:HGNC Symbol;Acc:HGNC:9541] && sp|Q3T108|PSB4_BOVIN Proteasome subunit beta type-4 OS=Bos taurus OX=9913 GN=PSMB4 PE=1 SV=1 && PF00227:Proteasome subunit	-	GO:0005654~nucleoplasm; GO:0005739~mitochondrion; GO:0005634~nucleus; GO:0005737~cytoplasm; GO:0036064~ciliary basal body	-	-
ENSOCUG00000021849	140.703	237.598	265.94	259.192	223.981	240.627	ENSOCUT00000022972	ENSOCUG00000021849	- && sp|Q3SZQ6|RL32_BOVIN 60S ribosomal protein L32 OS=Bos taurus OX=9913 GN=RPL32 PE=2 SV=3 && PF01655:Ribosomal protein L32	-	-	-	-
ENSOCUG00000024378	163.014	312.406	361.315	49.4707	71.7403	22.4533	ENSOCUT00000024985,ENSOCUT00000038721	IFI44L	interferon induced protein 44 like [Source:HGNC Symbol;Acc:HGNC:17817] && sp|Q53G44|IF44L_HUMAN Interferon-induced protein 44-like OS=Homo sapiens OX=9606 GN=IFI44L PE=2 SV=3 && PF01926:50S ribosome-binding GTPase	-	GO:0005737~cytoplasm	-	-
ENSOCUG00000000604	191.325	246.869	285.603	187.04	185.238	205.084	ENSOCUT00000000602,ENSOCUT00000038880	ENSOCUG00000000604	- && sp|Q5E938|EIF1_BOVIN Eukaryotic translation initiation factor 1 OS=Bos taurus OX=9913 GN=EIF1 PE=3 SV=1 && PF01253:Translation initiation factor SUI1	-	-	-	-
ENSOCUG00000005858	197.529	185.632	196.776	192.23	224.716	228.486	ENSOCUT00000054394,ENSOCUT00000005855	SNX3	sorting nexin 3 [Source:HGNC Symbol;Acc:HGNC:11174] && sp|Q1RMH8|SNX3_BOVIN Sorting nexin-3 OS=Bos taurus OX=9913 GN=SNX3 PE=2 SV=3 && PF00787:PX domain	-	GO:0005769~early endosome	GO:0035091~phosphatidylinositol binding	-
ENSOCUG00000025850	179.183	269.031	235.605	208.608	202.67	191.145	ENSOCUT00000023334,ENSOCUT00000035481	ENSOCUG00000025850	- && sp|P31785|IL2RG_HUMAN Cytokine receptor common subunit gamma OS=Homo sapiens OX=9606 GN=IL2RG PE=1 SV=1 && -	ocu04060:Cytokine-cytokine receptor interaction; ocu05200:Pathways in cancer; ocu04151:PI3K-Akt signaling pathway; ocu04630:JAK-STAT signaling pathway	-	-	-
ENSOCUG00000002095	163.362	209.722	226.265	210.267	234.113	175.652	ENSOCUT00000002097,ENSOCUT00000063183	NR1H3	Oryctolagus cuniculus nuclear receptor subfamily 1 group H member 3 (NR1H3), mRNA. [Source:RefSeq mRNA;Acc:NM_001184956] && sp|Q13133|NR1H3_HUMAN Oxysterols receptor LXR-alpha OS=Homo sapiens OX=9606 GN=NR1H3 PE=1 SV=2 && PF00104:Ligand-binding domain of nuclear hormone receptor|PF00105:Zinc finger, C4 type (two domains)	ocu04931:Insulin resistance	GO:0005654~nucleoplasm; GO:0005829~cytosol; GO:0000785~chromatin; GO:0043235~receptor complex; GO:0090575~RNA polymerase II transcription factor complex	GO:0001228~transcriptional activator activity, RNA polymerase II transcription regulatory region sequence-specific binding; GO:0008270~zinc ion binding	GO:0000122~negative regulation of transcription from RNA polymerase II promoter; GO:0071222~cellular response to lipopolysaccharide; GO:0050728~negative regulation of inflammatory response; GO:0042632~cholesterol homeostasis
ENSOCUG00000036137	52.5049	87.4604	81.7261	170.531	221.808	281.272	ENSOCUT00000052566	ENSOCUG00000036137	- && sp|P06334|TCC3_MOUSE T-cell receptor gamma chain C region DFL12 OS=Mus musculus OX=10090 PE=1 SV=1 && PF07654:Immunoglobulin C1-set domain	-	-	-	-
ENSOCUG00000002641	239.384	254.339	263.833	155.766	151.74	183.385	ENSOCUT00000002642	CCT8	chaperonin containing TCP1 subunit 8 [Source:HGNC Symbol;Acc:HGNC:1623] && sp|P50990|TCPQ_HUMAN T-complex protein 1 subunit theta OS=Homo sapiens OX=9606 GN=CCT8 PE=1 SV=4 && PF00118:TCP-1/cpn60 chaperonin family	-	GO:0005654~nucleoplasm; GO:0005813~centrosome; GO:0005929~cilium; GO:0044297~cell body	-	GO:0050821~protein stabilization
ENSOCUG00000001888	189.034	288.123	249.865	194.955	170.382	208.414	ENSOCUT00000001883	ENSOCUG00000001888	- && sp|P0C0S4|H2AZ_BOVIN Histone H2A.Z OS=Bos taurus OX=9913 GN=H2AZ1 PE=1 SV=2 && -	-	GO:0005634~nucleus	GO:0003677~DNA binding; GO:0046982~protein heterodimerization activity	-
ENSOCUG00000024383	217.023	178.29	123.363	242.058	233.137	189.85	ENSOCUT00000024616	MIF	macrophage migration inhibitory factor [Source:HGNC Symbol;Acc:HGNC:7097] && sp|P80177|MIF_BOVIN Macrophage migration inhibitory factor OS=Bos taurus OX=9913 GN=MIF PE=1 SV=6 && PF01187:Macrophage migration inhibitory factor (MIF)	ocu01100:Metabolic pathways	GO:0005654~nucleoplasm; GO:0005829~cytosol; GO:0009986~cell surface; GO:0005886~plasma membrane	GO:0042802~identical protein binding	GO:0010629~negative regulation of gene expression; GO:0070374~positive regulation of ERK1 and ERK2 cascade; GO:0050731~positive regulation of peptidyl-tyrosine phosphorylation; GO:0033138~positive regulation of peptidyl-serine phosphorylation
ENSOCUG00000004345	107.97	136.365	102.071	414.512	315.925	260.393	ENSOCUT00000004344,ENSOCUT00000060328,ENSOCUT00000045870	CD79B	CD79b molecule [Source:HGNC Symbol;Acc:HGNC:1699] && sp|P40259|CD79B_HUMAN B-cell antigen receptor complex-associated protein beta chain OS=Homo sapiens OX=9606 GN=CD79B PE=1 SV=1 && PF07686:Immunoglobulin V-set domain	-	-	-	-
ENSOCUG00000015789	374.836	410.659	507.979	37.6094	39.4937	56.4113	ENSOCUT00000062979,ENSOCUT00000015788	WARS1	tryptophanyl-tRNA synthetase 1 [Source:HGNC Symbol;Acc:HGNC:12729] && sp|P23612|SYWC_RABIT Tryptophan--tRNA ligase, cytoplasmic OS=Oryctolagus cuniculus OX=9986 GN=WARS1 PE=2 SV=3 && -	-	GO:0005737~cytoplasm	-	GO:0001525~angiogenesis
ENSOCUG00000035898	284.291	328.099	348.741	152.188	179.939	133.172	ENSOCUT00000063085	ENSOCUG00000035898	- && - && -	-	-	-	-
ENSOCUG00000007501	211.541	232.89	243.084	141.731	230.175	187.138	ENSOCUT00000007499	ENSOCUG00000007501	- && sp|Q9EQU5|SET_MOUSE Protein SET OS=Mus musculus OX=10090 GN=Set PE=1 SV=1 && PF00956:Nucleosome assembly protein (NAP)	-	GO:0005634~nucleus	-	-
ENSOCUG00000015029	170.911	238.366	242.836	210.463	188.018	216.449	ENSOCUT00000061326,ENSOCUT00000015027,ENSOCUT00000038968,ENSOCUT00000062447	ENSOCUG00000015029	Oryctolagus cuniculus heterogeneous nuclear ribonucleoprotein C (HNRNPC), mRNA. [Source:RefSeq mRNA;Acc:NM_001082038] && sp|O77768|HNRPC_RABIT Heterogeneous nuclear ribonucleoprotein C OS=Oryctolagus cuniculus OX=9986 GN=HNRNPC PE=2 SV=1 && PF00076:RNA recognition motif. (a.k.a. RRM, RBD, or RNP domain)	-	-	-	-
ENSOCUG00000007001	1728.49	0	0	0.160823	0	0.207857	ENSOCUT00000007000	CPA1	carboxypeptidase A1 [Source:HGNC Symbol;Acc:HGNC:2296] && sp|P15085|CBPA1_HUMAN Carboxypeptidase A1 OS=Homo sapiens OX=9606 GN=CPA1 PE=1 SV=2 && PF00246:Zinc carboxypeptidase|PF02244:Carboxypeptidase activation peptide	ocu04972:Pancreatic secretion	-	GO:0008270~zinc ion binding	-
ENSOCUG00000005740	170.848	222.722	210.342	185.751	228.544	153.869	ENSOCUT00000005735	ARL6IP1	ADP ribosylation factor like GTPase 6 interacting protein 1 [Source:HGNC Symbol;Acc:HGNC:697] && sp|Q5R454|AR6P1_PONAB ADP-ribosylation factor-like protein 6-interacting protein 1 OS=Pongo abelii OX=9601 GN=ARL6IP1 PE=2 SV=1 && -	-	GO:0005829~cytosol	GO:0042802~identical protein binding	-
ENSOCUG00000005367	201.337	218.801	225.227	127.063	158.951	184.159	ENSOCUT00000061219,ENSOCUT00000005366,ENSOCUT00000045838	ENSOCUG00000005367	- && sp|P50397|GDIB_BOVIN Rab GDP dissociation inhibitor beta OS=Bos taurus OX=9913 GN=GDI2 PE=2 SV=3 && PF00996:GDP dissociation inhibitor	-	GO:0005737~cytoplasm	GO:0005096~GTPase activator activity	-
ENSOCUG00000029532	203.468	201.36	212.564	180.766	158.526	137.963	ENSOCUT00000033509	EHD1	EH domain containing 1 [Source:HGNC Symbol;Acc:HGNC:3242] && sp|Q9H4M9|EHD1_HUMAN EH domain-containing protein 1 OS=Homo sapiens OX=9606 GN=EHD1 PE=1 SV=2 && PF18150:Domain of unknown function (DUF5600)|PF00350:Dynamin family|PF12763:Cytoskeletal-regulatory complex EF hand|PF16880:N-terminal EH-domain containing protein	-	-	GO:0042802~identical protein binding; GO:0031267~small GTPase binding	GO:0051260~protein homooligomerization; GO:0060271~cilium assembly
ENSOCUG00000002598	251.784	333.604	351.953	124.11	130.263	157.388	ENSOCUT00000002596	PSMB3	proteasome 20S subunit beta 3 [Source:HGNC Symbol;Acc:HGNC:9540] && sp|P49720|PSB3_HUMAN Proteasome subunit beta type-3 OS=Homo sapiens OX=9606 GN=PSMB3 PE=1 SV=2 && PF00227:Proteasome subunit	-	GO:0005634~nucleus; GO:0005737~cytoplasm	-	GO:0043161~proteasome-mediated ubiquitin-dependent protein catabolic process
ENSOCUG00000014035	165.294	182.926	180.622	171.185	201.842	182.516	ENSOCUT00000039603,ENSOCUT00000014033	SH3BGRL	SH3 domain binding glutamate rich protein like [Source:HGNC Symbol;Acc:HGNC:10823] && sp|O75368|SH3L1_HUMAN SH3 domain-binding glutamic acid-rich-like protein OS=Homo sapiens OX=9606 GN=SH3BGRL PE=1 SV=1 && PF04908:SH3-binding, glutamic acid-rich protein	-	-	-	-
ENSOCUG00000022480	300.934	188.173	193.194	151.683	197.342	115.329	ENSOCUT00000049192,ENSOCUT00000022509	LAMP1	lysosomal associated membrane protein 1 [Source:HGNC Symbol;Acc:HGNC:6499] && sp|P11279|LAMP1_HUMAN Lysosome-associated membrane glycoprotein 1 OS=Homo sapiens OX=9606 GN=LAMP1 PE=1 SV=3 && PF01299:Lysosome-associated membrane glycoprotein (Lamp)	ocu04142:Lysosome	GO:0005829~cytosol; GO:0048471~perinuclear region of cytoplasm; GO:0009897~external side of plasma membrane; GO:0010008~endosome membrane	GO:0019899~enzyme binding; GO:0019904~protein domain specific binding	GO:0050821~protein stabilization
ENSOCUG00000011981	138.942	159.627	142.581	195.868	180.768	181.859	ENSOCUT00000011988,ENSOCUT00000036021,ENSOCUT00000057775,ENSOCUT00000043777,ENSOCUT00000061280,ENSOCUT00000051110,ENSOCUT00000046474,ENSOCUT00000050683	PTPRC	protein tyrosine phosphatase receptor type C [Source:HGNC Symbol;Acc:HGNC:9666] && sp|P08575|PTPRC_HUMAN Receptor-type tyrosine-protein phosphatase C OS=Homo sapiens OX=9606 GN=PTPRC PE=1 SV=3 && PF12567:Leukocyte receptor CD45|PF00041:Fibronectin type III domain|PF12453:Protein tyrosine phosphatase N terminal|PF00102:Protein-tyrosine phosphatase	ocu04514:Cell adhesion molecules; ocu04660:T cell receptor signaling pathway; ocu05132:Salmonella infection	GO:0005925~focal adhesion; GO:0009897~external side of plasma membrane; GO:0045121~membrane raft	GO:0019901~protein kinase binding; GO:0005102~receptor binding	GO:0070374~positive regulation of ERK1 and ERK2 cascade; GO:0050731~positive regulation of peptidyl-tyrosine phosphorylation; GO:0002244~hematopoietic progenitor cell differentiation
ENSOCUG00000004982	137.67	134.574	165.168	188.2	175.963	188.467	ENSOCUT00000004982,ENSOCUT00000051165	DDX17	DEAD-box helicase 17 [Source:HGNC Symbol;Acc:HGNC:2740] && sp|Q92841|DDX17_HUMAN Probable ATP-dependent RNA helicase DDX17 OS=Homo sapiens OX=9606 GN=DDX17 PE=1 SV=2 && PF00270:DEAD/DEAH box helicase|PF00271:Helicase conserved C-terminal domain	-	GO:0016607~nuclear speck	GO:0003713~transcription coactivator activity; GO:0003676~nucleic acid binding	GO:0045944~positive regulation of transcription from RNA polymerase II promoter
ENSOCUG00000000824	235.202	253.277	255.994	133.306	145.525	163.248	ENSOCUT00000052226,ENSOCUT00000037878,ENSOCUT00000000824	ENSOCUG00000000824	- && sp|Q3SZF2|ARF4_BOVIN ADP-ribosylation factor 4 OS=Bos taurus OX=9913 GN=ARF4 PE=2 SV=3 && PF00025:ADP-ribosylation factor family	-	-	-	-
ENSOCUG00000006137	215.404	259.206	276.521	202.553	199	135.417	ENSOCUT00000006138,ENSOCUT00000055387,ENSOCUT00000039355	ENSOCUG00000006137	- && sp|P09668|CATH_HUMAN Pro-cathepsin H OS=Homo sapiens OX=9606 GN=CTSH PE=1 SV=4 && PF08246:Cathepsin propeptide inhibitor domain (I29)|PF00112:Papain family cysteine protease	-	GO:0005764~lysosome	-	-
ENSOCUG00000027546	1705.21	0	0	0	0	0.11243	ENSOCUT00000022185,ENSOCUT00000039633	ENSOCUG00000027546	- && sp|Q9CQ52|CEL3B_MOUSE Chymotrypsin-like elastase family member 3B OS=Mus musculus OX=10090 GN=Cela3b PE=1 SV=1 && PF00089:Trypsin	ocu04972:Pancreatic secretion	-	-	-
ENSOCUG00000008221	217.398	235.746	298.787	116.35	129.865	120.96	ENSOCUT00000008222	TOP1	DNA topoisomerase I [Source:HGNC Symbol;Acc:HGNC:11986] && sp|Q7YR26|TOP1_CHLAE DNA topoisomerase 1 OS=Chlorocebus aethiops OX=9534 GN=TOP1 PE=2 SV=1 && PF14370:C-terminal topoisomerase domain|PF01028:Eukaryotic DNA topoisomerase I, catalytic core|PF02919:Eukaryotic DNA topoisomerase I, DNA binding fragment	-	GO:0005654~nucleoplasm; GO:0001650~fibrillar center; GO:0000932~P-body	GO:0000978~RNA polymerase II core promoter proximal region sequence-specific DNA binding; GO:0003682~chromatin binding; GO:0019904~protein domain specific binding; GO:0004674~protein serine/threonine kinase activity	GO:0018105~peptidyl-serine phosphorylation
ENSOCUG00000022192	244.457	305.143	257.982	163.619	168.363	188.323	ENSOCUT00000034739,ENSOCUT00000059253,ENSOCUT00000026220	PRMT1	protein arginine methyltransferase 1 [Source:HGNC Symbol;Acc:HGNC:5187] && sp|Q99873|ANM1_HUMAN Protein arginine N-methyltransferase 1 OS=Homo sapiens OX=9606 GN=PRMT1 PE=1 SV=3 && PF13649:Methyltransferase domain	-	GO:0005634~nucleus	GO:0042802~identical protein binding	GO:0008284~positive regulation of cell proliferation; GO:0051260~protein homooligomerization
ENSOCUG00000014042	174.474	289.392	249.488	186.564	186.159	203.472	ENSOCUT00000014045,ENSOCUT00000041049	ENSOCUG00000014042	- && sp|Q58DW4|RSMB_BOVIN Small nuclear ribonucleoprotein-associated protein B' OS=Bos taurus OX=9913 GN=SNRPB PE=2 SV=1 && PF01423:LSM domain	-	GO:0005634~nucleus	-	-
ENSOCUG00000022920	105.566	230.871	231.909	258.726	243.196	276.978	ENSOCUT00000026176	ENSOCUG00000022920	- && sp|Q862I1|RL24_BOVIN 60S ribosomal protein L24 OS=Bos taurus OX=9913 GN=RPL24 PE=2 SV=2 && PF01246:Ribosomal protein L24e	-	-	-	-
ENSOCUG00000023483	227.901	264.844	307.282	161.659	148.716	165.618	ENSOCUT00000061243,ENSOCUT00000023439	CSNK2B	Casein kinase II subunit beta [Source:UniProtKB/Swiss-Prot;Acc:P67873] && sp|P67868|CSK2B_BOVIN Casein kinase II subunit beta OS=Bos taurus OX=9913 GN=CSNK2B PE=1 SV=1 && PF01214:Casein kinase II regulatory subunit	ocu04520:Adherens junction; ocu03008:Ribosome biogenesis in eukaryotes; ocu05235:PD-L1 expression and PD-1 checkpoint pathway in cancer; ocu04064:NF-kappa B signaling pathway	-	-	-
ENSOCUG00000006113	213.415	320.422	419.449	77.4874	77.8787	80.9373	ENSOCUT00000051889,ENSOCUT00000050563,ENSOCUT00000006112	PLEK	pleckstrin [Source:HGNC Symbol;Acc:HGNC:9070] && sp|P08567|PLEK_HUMAN Pleckstrin OS=Homo sapiens OX=9606 GN=PLEK PE=1 SV=3 && PF00610:Domain found in Dishevelled, Egl-10, and Pleckstrin (DEP)|PF00169:PH domain	-	-	-	GO:0035556~intracellular signal transduction
ENSOCUG00000039253	137.714	285.088	270.024	217.541	190.254	251.129	ENSOCUT00000036287	ENSOCUG00000039253	- && sp|Q1W0Y2|COX7C_PIG Cytochrome c oxidase subunit 7C, mitochondrial OS=Sus scrofa OX=9823 GN=COX7C PE=1 SV=1 && -	ocu01100:Metabolic pathways	-	-	-
ENSOCUG00000015348	207.143	207.611	186.611	185.198	214.019	168.824	ENSOCUT00000015345,ENSOCUT00000023729,ENSOCUT00000054508,ENSOCUT00000060901	DAZAP2	DAZ associated protein 2 [Source:HGNC Symbol;Acc:HGNC:2684] && sp|Q3T0K9|DAZP2_BOVIN DAZ-associated protein 2 OS=Bos taurus OX=9913 GN=DAZAP2 PE=2 SV=1 && PF11029:DAZ associated protein 2 (DAZAP2)	-	GO:0005634~nucleus; GO:0032991~macromolecular complex; GO:0016607~nuclear speck; GO:0005737~cytoplasm	GO:0042802~identical protein binding; GO:0030971~receptor tyrosine kinase binding	-
ENSOCUG00000007434	264.831	505.748	298.647	129.93	119.989	51.4016	ENSOCUT00000007432	PGLYRP1	peptidoglycan recognition protein 1 [Source:HGNC Symbol;Acc:HGNC:8904] && sp|Q9GK12|PGRP1_CAMDR Peptidoglycan recognition protein 1 OS=Camelus dromedarius OX=9838 GN=PGLYRP1 PE=1 SV=1 && PF01510:N-acetylmuramoyl-L-alanine amidase	-	-	GO:0008270~zinc ion binding	-
ENSOCUG00000021231	233.508	271.878	262.162	152.442	142.548	175.542	ENSOCUT00000055750,ENSOCUT00000030910,ENSOCUT00000049290	CCT5	chaperonin containing TCP1 subunit 5 [Source:HGNC Symbol;Acc:HGNC:1618] && sp|P48643|TCPE_HUMAN T-complex protein 1 subunit epsilon OS=Homo sapiens OX=9606 GN=CCT5 PE=1 SV=1 && PF00118:TCP-1/cpn60 chaperonin family	-	GO:0005829~cytosol; GO:0005813~centrosome; GO:0044297~cell body	GO:0003730~mRNA 3'-UTR binding	GO:0050821~protein stabilization
ENSOCUG00000007494	160.896	202.055	241.151	130.083	204.769	65.9737	ENSOCUT00000007491	RNASE6	ribonuclease A family member k6 [Source:HGNC Symbol;Acc:HGNC:10048] && sp|Q93091|RNAS6_HUMAN Ribonuclease K6 OS=Homo sapiens OX=9606 GN=RNASE6 PE=1 SV=2 && PF00074:Pancreatic ribonuclease	-	-	GO:0003676~nucleic acid binding	-
ENSOCUG00000016305	129.606	196.717	169.316	223.234	243.948	218.141	ENSOCUT00000016300,ENSOCUT00000052607	ISCU	iron-sulfur cluster assembly enzyme [Source:HGNC Symbol;Acc:HGNC:29882] && sp|Q9H1K1|ISCU_HUMAN Iron-sulfur cluster assembly enzyme ISCU, mitochondrial OS=Homo sapiens OX=9606 GN=ISCU PE=1 SV=2 && PF01592:NifU-like N terminal domain	-	GO:0005739~mitochondrion	-	-
ENSOCUG00000035488	71.5637	114.86	244.816	66.8893	67.2318	116.872	ENSOCUT00000046477	ENSOCUG00000035488	- && sp|P19120|HSP7C_BOVIN Heat shock cognate 71 kDa protein OS=Bos taurus OX=9913 GN=HSPA8 PE=1 SV=2 && PF00012:Hsp70 protein	-	-	-	-
ENSOCUG00000006433	251.952	232.416	236.239	161.139	171.667	160.183	ENSOCUT00000006438	VCP	valosin containing protein [Source:HGNC Symbol;Acc:HGNC:12666] && sp|P55072|TERA_HUMAN Transitional endoplasmic reticulum ATPase OS=Homo sapiens OX=9606 GN=VCP PE=1 SV=4 && PF02359:Cell division protein 48 (CDC48), N-terminal domain|PF02933:Cell division protein 48 (CDC48), domain 2|PF17862:AAA+ lid domain|PF00004:ATPase family associated with various cellular activities (AAA)	-	GO:0005654~nucleoplasm; GO:0005829~cytosol; GO:0048471~perinuclear region of cytoplasm; GO:0005811~lipid particle	GO:0042802~identical protein binding; GO:0031625~ubiquitin protein ligase binding; GO:0019904~protein domain specific binding; GO:0019903~protein phosphatase binding	GO:0016567~protein ubiquitination; GO:0090263~positive regulation of canonical Wnt signaling pathway
ENSOCUG00000029397	198.315	203.489	173.199	204.828	203.112	208.018	ENSOCUT00000033196,ENSOCUT00000063358	ANP32B	acidic nuclear phosphoprotein 32 family member B [Source:HGNC Symbol;Acc:HGNC:16677] && sp|Q3SZC6|AN32B_BOVIN Acidic leucine-rich nuclear phosphoprotein 32 family member B OS=Bos taurus OX=9913 GN=ANP32B PE=2 SV=1 && PF14580:Leucine-rich repeat	-	GO:0005654~nucleoplasm; GO:0005730~nucleolus; GO:0005737~cytoplasm	GO:0042393~histone binding	GO:0060021~palate development
ENSOCUG00000010101	160.248	255.138	276.75	147.334	165.33	97.8915	ENSOCUT00000010099,ENSOCUT00000035287,ENSOCUT00000051581	IRF5	interferon regulatory factor 5 [Source:HGNC Symbol;Acc:HGNC:6120] && sp|P56477|IRF5_MOUSE Interferon regulatory factor 5 OS=Mus musculus OX=10090 GN=Irf5 PE=1 SV=1 && PF00605:Interferon regulatory factor transcription factor|PF10401:Interferon-regulatory factor 3	ocu04620:Toll-like receptor signaling pathway	GO:0005634~nucleus; GO:0005737~cytoplasm	GO:0042802~identical protein binding; GO:0001228~transcriptional activator activity, RNA polymerase II transcription regulatory region sequence-specific binding; GO:0019901~protein kinase binding; GO:0003700~transcription factor activity, sequence-specific DNA binding; GO:0000976~transcription regulatory region sequence-specific DNA binding	GO:0043065~positive regulation of apoptotic process; GO:0006357~regulation of transcription from RNA polymerase II promoter
ENSOCUG00000000740	145.153	109.546	134.638	178.706	276.519	147.356	ENSOCUT00000038467,ENSOCUT00000045249,ENSOCUT00000046215,ENSOCUT00000000740,ENSOCUT00000042613,ENSOCUT00000060750	CTSA	cathepsin A [Source:HGNC Symbol;Acc:HGNC:9251] && sp|P16675|PPGB_MOUSE Lysosomal protective protein OS=Mus musculus OX=10090 GN=Ctsa PE=1 SV=1 && PF00450:Serine carboxypeptidase	ocu04142:Lysosome	-	-	-
ENSOCUG00000002489	203.083	350.497	421.348	67.2076	68.5827	84.0231	ENSOCUT00000029003,ENSOCUT00000053754	TAP2	transporter 2, ATP binding cassette subfamily B member [Source:HGNC Symbol;Acc:HGNC:44] && sp|Q03519|TAP2_HUMAN Antigen peptide transporter 2 OS=Homo sapiens OX=9606 GN=TAP2 PE=1 SV=1 && PF00664:ABC transporter transmembrane region|PF00005:ABC transporter	-	-	-	-
ENSOCUG00000022573	55.43	101.036	99.8204	255.499	325.786	221.851	ENSOCUT00000026174	HLA-DMA	major histocompatibility complex, class II, DM alpha [Source:HGNC Symbol;Acc:HGNC:4934] && sp|P28067|DMA_HUMAN HLA class II histocompatibility antigen, DM alpha chain OS=Homo sapiens OX=9606 GN=HLA-DMA PE=1 SV=1 && PF07654:Immunoglobulin C1-set domain|PF00993:Class II histocompatibility antigen, alpha domain	-	GO:0009986~cell surface	-	-
ENSOCUG00000004395	193.827	250.714	281.864	129.04	125.937	153.427	ENSOCUT00000004397,ENSOCUT00000035387,ENSOCUT00000063083,ENSOCUT00000041286,ENSOCUT00000041191	ACTR3	actin related protein 3 [Source:HGNC Symbol;Acc:HGNC:170] && sp|P61157|ARP3_BOVIN Actin-related protein 3 OS=Bos taurus OX=9913 GN=ACTR3 PE=1 SV=3 && PF00022:Actin	ocu04530:Tight junction; ocu05100:Bacterial invasion of epithelial cells; ocu04810:Regulation of actin cytoskeleton; ocu05132:Salmonella infection	-	-	-
ENSOCUG00000017199	248.372	254.051	255.377	138.791	137.703	167.476	ENSOCUT00000042451,ENSOCUT00000017204,ENSOCUT00000050697,ENSOCUT00000039646	CCT2	chaperonin containing TCP1 subunit 2 [Source:HGNC Symbol;Acc:HGNC:1615] && sp|P78371|TCPB_HUMAN T-complex protein 1 subunit beta OS=Homo sapiens OX=9606 GN=CCT2 PE=1 SV=4 && PF00118:TCP-1/cpn60 chaperonin family	-	GO:0005829~cytosol	-	-
ENSOCUG00000032273	231.981	199.66	215.172	105.987	133.464	165.275	ENSOCUT00000059313,ENSOCUT00000038613,ENSOCUT00000057679,ENSOCUT00000036958,ENSOCUT00000054242	RAP1B	RAP1B, member of RAS oncogene family [Source:HGNC Symbol;Acc:HGNC:9857] && sp|P61223|RAP1B_BOVIN Ras-related protein Rap-1b OS=Bos taurus OX=9913 GN=RAP1B PE=2 SV=1 && PF00071:Ras family	ocu04520:Adherens junction; ocu04024:cAMP signaling pathway; ocu04010:MAPK signaling pathway; ocu04014:Ras signaling pathway; ocu04510:Focal adhesion; ocu04015:Rap1 signaling pathway; ocu04934:Cushing syndrome; ocu04972:Pancreatic secretion	-	-	-
ENSOCUG00000012722	164.739	144.416	152.017	136.473	139.7	143.834	ENSOCUT00000026734,ENSOCUT00000058506	ENSOCUG00000012722	- && sp|O75533|SF3B1_HUMAN Splicing factor 3B subunit 1 OS=Homo sapiens OX=9606 GN=SF3B1 PE=1 SV=3 && PF08920:Splicing factor 3B subunit 1	-	-	GO:0003729~mRNA binding	-
ENSOCUG00000038276	189.08	303.79	316.088	157.371	138.003	185.089	ENSOCUT00000034359	RPS27L	ribosomal protein S27 like [Source:HGNC Symbol;Acc:HGNC:18476] && sp|Q71UM5|RS27L_HUMAN 40S ribosomal protein S27-like OS=Homo sapiens OX=9606 GN=RPS27L PE=1 SV=3 && -	-	GO:0005829~cytosol	-	-
ENSOCUG00000036425	161.623	198.652	173.612	198.777	231.723	241.855	ENSOCUT00000052493	ENSOCUG00000036425	- && sp|Q5R9K2|COX7B_PONAB Cytochrome c oxidase subunit 7B, mitochondrial OS=Pongo abelii OX=9601 GN=COX7B PE=3 SV=1 && PF05392:Cytochrome C oxidase chain VIIB	ocu01100:Metabolic pathways	-	-	-
ENSOCUG00000028029	163.274	203.033	144.999	235.73	212.494	166.156	ENSOCUT00000021536	ENSOCUG00000028029	- && sp|Q3ZBH8|RS20_BOVIN 40S ribosomal protein S20 OS=Bos taurus OX=9913 GN=RPS20 PE=3 SV=1 && PF00338:Ribosomal protein S10p/S20e	-	GO:0005829~cytosol	-	-
ENSOCUG00000008395	150.597	151.96	126.389	179.664	202.631	241.918	ENSOCUT00000008392	PEBP1	Oryctolagus cuniculus phosphatidylethanolamine binding protein 1 (PEBP1), mRNA. [Source:RefSeq mRNA;Acc:NM_001082143] && sp|Q8MK67|PEBP1_RABIT Phosphatidylethanolamine-binding protein 1 OS=Oryctolagus cuniculus OX=9986 GN=PEBP1 PE=2 SV=1 && PF01161:Phosphatidylethanolamine-binding protein	-	GO:0005737~cytoplasm	GO:0019901~protein kinase binding	-
ENSOCUG00000014904	255.296	224.544	200.551	165.814	191.073	120.92	ENSOCUT00000057234,ENSOCUT00000046591,ENSOCUT00000059878,ENSOCUT00000028059,ENSOCUT00000043230	EPAS1	endothelial PAS domain protein 1 [Source:HGNC Symbol;Acc:HGNC:3374] && sp|Q99814|EPAS1_HUMAN Endothelial PAS domain-containing protein 1 OS=Homo sapiens OX=9606 GN=EPAS1 PE=1 SV=3 && PF08778:HIF-1 alpha C terminal transactivation domain|PF11413:Hypoxia-inducible factor-1|PF14598:PAS domain	ocu05200:Pathways in cancer	GO:0016607~nuclear speck; GO:0005737~cytoplasm; GO:0005667~transcription factor complex	GO:0001228~transcriptional activator activity, RNA polymerase II transcription regulatory region sequence-specific binding; GO:0000978~RNA polymerase II core promoter proximal region sequence-specific DNA binding; GO:0003700~transcription factor activity, sequence-specific DNA binding; GO:0046983~protein dimerization activity; GO:0061629~RNA polymerase II sequence-specific DNA binding transcripti…	GO:0007601~visual perception; GO:0006357~regulation of transcription from RNA polymerase II promoter; GO:0001525~angiogenesis; GO:0071456~cellular response to hypoxia; GO:0007005~mitochondrion organization; GO:0030324~lung development
ENSOCUG00000005679	287.68	270.567	201.096	153.214	165.89	180.691	ENSOCUT00000005676	ENSOCUG00000005679	- && sp|P18669|PGAM1_HUMAN Phosphoglycerate mutase 1 OS=Homo sapiens OX=9606 GN=PGAM1 PE=1 SV=2 && PF00300:Histidine phosphatase superfamily (branch 1)	-	-	-	-
ENSOCUG00000017003	212.281	201.219	236.37	125.051	144.408	166.536	ENSOCUT00000016999,ENSOCUT00000049698,ENSOCUT00000062942,ENSOCUT00000052360	RAB1A	RAB1A, member RAS oncogene family [Source:HGNC Symbol;Acc:HGNC:9758] && sp|P62822|RAB1A_CANLF Ras-related protein Rab-1A OS=Canis lupus familiaris OX=9615 GN=RAB1A PE=1 SV=3 && PF00071:Ras family	-	GO:0005794~Golgi apparatus	-	GO:0032757~positive regulation of interleukin-8 production; GO:0007030~Golgi organization; GO:0016477~cell migration
ENSOCUG00000008841	267.529	181.378	159.014	172.769	187.87	132.438	ENSOCUT00000008837	GLUL	glutamate-ammonia ligase [Source:HGNC Symbol;Acc:HGNC:4341] && sp|P15103|GLNA_BOVIN Glutamine synthetase OS=Bos taurus OX=9913 GN=GLUL PE=2 SV=4 && PF03951:Glutamine synthetase, beta-Grasp domain|PF00120:Glutamine synthetase, catalytic domain	ocu01100:Metabolic pathways; ocu04724:Glutamatergic synapse	GO:0005829~cytosol; GO:0005739~mitochondrion; GO:0005886~plasma membrane	GO:0042802~identical protein binding	GO:0008283~cell proliferation; GO:0001525~angiogenesis
ENSOCUG00000007898	249.611	296.739	335.992	108.268	110.878	98.7851	ENSOCUT00000007896,ENSOCUT00000045844	SSR3	signal sequence receptor subunit 3 [Source:HGNC Symbol;Acc:HGNC:11325] && sp|Q9DCF9|SSRG_MOUSE Translocon-associated protein subunit gamma OS=Mus musculus OX=10090 GN=Ssr3 PE=1 SV=1 && PF07074:Translocon-associated protein, gamma subunit (TRAP-gamma)	-	-	-	-
ENSOCUG00000024349	248.363	417.692	464.353	32.4867	81.9577	40.6912	ENSOCUT00000024322,ENSOCUT00000039026	ENSOCUG00000024349	- && sp|P08637|FCG3A_HUMAN Low affinity immunoglobulin gamma Fc region receptor III-A OS=Homo sapiens OX=9606 GN=FCGR3A PE=1 SV=2 && PF13895:Immunoglobulin domain	-	-	-	-
ENSOCUG00000009636	200.774	228.147	244.056	126.655	133.531	185.614	ENSOCUT00000009635	ENSOCUG00000009636	- && sp|P50502|F10A1_HUMAN Hsc70-interacting protein OS=Homo sapiens OX=9606 GN=ST13 PE=1 SV=2 && PF17830:STI1 domain|PF18253:Hsp70-interacting protein N N-terminal domain	-	-	GO:0046983~protein dimerization activity	-
ENSOCUG00000003059	378.107	284.826	397.151	58.6331	79.6416	55.7782	ENSOCUT00000003057	CTBS	chitobiase [Source:HGNC Symbol;Acc:HGNC:2496] && sp|Q01459|DIAC_HUMAN Di-N-acetylchitobiase OS=Homo sapiens OX=9606 GN=CTBS PE=1 SV=1 && PF00704:Glycosyl hydrolases family 18	-	-	-	-
ENSOCUG00000000941	172.504	158.71	141.496	220.903	216.604	182.079	ENSOCUT00000000941,ENSOCUT00000040443,ENSOCUT00000060727	EIF3L	eukaryotic translation initiation factor 3 subunit L [Source:HGNC Symbol;Acc:HGNC:18138] && sp|Q3ZCK1|EIF3L_BOVIN Eukaryotic translation initiation factor 3 subunit L OS=Bos taurus OX=9913 GN=EIF3L PE=2 SV=1 && PF10255:RNA polymerase I-associated factor PAF67	-	GO:0005654~nucleoplasm; GO:0001650~fibrillar center	-	-
ENSOCUG00000016209	254.176	268.414	322.372	100.114	119.756	103.885	ENSOCUT00000033617,ENSOCUT00000016210,ENSOCUT00000056402	CALCOCO2	calcium binding and coiled-coil domain 2 [Source:HGNC Symbol;Acc:HGNC:29912] && sp|Q4R914|CACO2_MACFA Calcium-binding and coiled-coil domain-containing protein 2 OS=Macaca fascicularis OX=9541 GN=CALCOCO2 PE=2 SV=1 && PF17751:SKICH domain	-	GO:0005829~cytosol; GO:0048471~perinuclear region of cytoplasm; GO:0016605~PML body	GO:0042803~protein homodimerization activity	-
ENSOCUG00000011034	223.16	287.246	298.484	85.0436	89.2194	115.627	ENSOCUT00000011036,ENSOCUT00000041745	STAT3	signal transducer and activator of transcription 3 [Source:HGNC Symbol;Acc:HGNC:11364] && sp|P40763|STAT3_HUMAN Signal transducer and activator of transcription 3 OS=Homo sapiens OX=9606 GN=STAT3 PE=1 SV=2 && PF00017:SH2 domain|PF02864:STAT protein, DNA binding domain|PF01017:STAT protein, all-alpha domain|PF02865:STAT protein, protein interaction domain	ocu05205:Proteoglycans in cancer; ocu04931:Insulin resistance; ocu05200:Pathways in cancer; ocu04550:Signaling pathways regulating pluripotency of stem cells; ocu04630:JAK-STAT signaling pathway; ocu04935:Growth hormone synthesis, secretion and action; ocu05235:PD-L1 expression and PD-1 checkpoint pathway in cancer; ocu05221:Acute myeloid leukemia	GO:0005654~nucleoplasm; GO:0005829~cytosol; GO:0005634~nucleus; GO:0000785~chromatin; GO:0005737~cytoplasm; GO:0005886~plasma membrane; GO:0090575~RNA polymerase II transcription factor complex	GO:0042803~protein homodimerization activity; GO:0001228~transcriptional activator activity, RNA polymerase II transcription regulatory region sequence-specific binding; GO:0000978~RNA polymerase II core promoter proximal region sequence-specific DNA binding; GO:0019901~protein kinase binding; GO:0005102~receptor binding; GO:0003700~transcription factor activity, sequence-specific DNA binding; GO…	GO:0008285~negative regulation of cell proliferation; GO:0008283~cell proliferation; GO:0007179~transforming growth factor beta receptor signaling pathway; GO:0006606~protein import into nucleus; GO:0030335~positive regulation of cell migration; GO:0032757~positive regulation of interleukin-8 production; GO:0042593~glucose homeostasis
ENSOCUG00000004884	147.984	240.607	279.269	117.989	183.081	233.939	ENSOCUT00000004884	ABRACL	ABRA C-terminal like [Source:HGNC Symbol;Acc:HGNC:21230] && sp|Q9P1F3|ABRAL_HUMAN Costars family protein ABRACL OS=Homo sapiens OX=9606 GN=ABRACL PE=1 SV=1 && -	-	-	-	-
ENSOCUG00000017602	138.522	137.312	135.936	222.548	248.757	197.482	ENSOCUT00000017600	RHOG	ras homolog family member G [Source:HGNC Symbol;Acc:HGNC:672] && sp|P84097|RHOG_CRICR Rho-related GTP-binding protein RhoG OS=Cricetus cricetus OX=10034 GN=RHOG PE=2 SV=1 && PF00071:Ras family	ocu05100:Bacterial invasion of epithelial cells; ocu05132:Salmonella infection	GO:0098978~glutamatergic synapse; GO:0005886~plasma membrane	GO:0019901~protein kinase binding; GO:0044877~macromolecular complex binding	GO:0016477~cell migration; GO:0001934~positive regulation of protein phosphorylation; GO:0035556~intracellular signal transduction
ENSOCUG00000016772	379.684	224.37	166.327	166.948	163.543	162.071	ENSOCUT00000016765	DDIT4	DNA damage inducible transcript 4 [Source:HGNC Symbol;Acc:HGNC:24944] && sp|Q9NX09|DDIT4_HUMAN DNA damage-inducible transcript 4 protein OS=Homo sapiens OX=9606 GN=DDIT4 PE=1 SV=1 && PF07809:RTP801 C-terminal region	ocu04151:PI3K-Akt signaling pathway; ocu04150:mTOR signaling pathway	GO:0005829~cytosol; GO:0005739~mitochondrion	-	-
ENSOCUG00000026311	199.546	192.992	159.902	157.86	167.268	175.438	ENSOCUT00000024817,ENSOCUT00000061065,ENSOCUT00000052590	MATR3	Oryctolagus cuniculus matrin 3 (MATR3), mRNA. [Source:RefSeq mRNA;Acc:NM_001205257] && sp|P43243|MATR3_HUMAN Matrin-3 OS=Homo sapiens OX=9606 GN=MATR3 PE=1 SV=2 && -	-	GO:0005634~nucleus	GO:0008270~zinc ion binding	-
ENSOCUG00000005430	176.005	239.902	208.817	201.463	183.521	206.908	ENSOCUT00000005432,ENSOCUT00000063614	ILF2	interleukin enhancer binding factor 2 [Source:HGNC Symbol;Acc:HGNC:6037] && sp|Q12905|ILF2_HUMAN Interleukin enhancer-binding factor 2 OS=Homo sapiens OX=9606 GN=ILF2 PE=1 SV=2 && -	-	GO:0005654~nucleoplasm; GO:0005730~nucleolus	GO:0003677~DNA binding; GO:0003725~double-stranded RNA binding	-
ENSOCUG00000023935	130.478	195.584	180.501	144.897	208.175	168.943	ENSOCUT00000045056,ENSOCUT00000024373,ENSOCUT00000035633	ENSOCUG00000023935	- && sp|P61286|PABP1_BOVIN Polyadenylate-binding protein 1 OS=Bos taurus OX=9913 GN=PABPC1 PE=2 SV=1 && PF00076:RNA recognition motif. (a.k.a. RRM, RBD, or RNP domain)|PF00658:Poly-adenylate binding protein, unique domain	-	-	-	-
ENSOCUG00000021848	212.114	219.676	222.338	163.357	160.573	173.239	ENSOCUT00000029395	NONO	non-POU domain containing octamer binding [Source:HGNC Symbol;Acc:HGNC:7871] && sp|Q15233|NONO_HUMAN Non-POU domain-containing octamer-binding protein OS=Homo sapiens OX=9606 GN=NONO PE=1 SV=4 && PF08075:NOPS (NUC059) domain|PF00076:RNA recognition motif. (a.k.a. RRM, RBD, or RNP domain)	-	GO:0016607~nuclear speck; GO:0090575~RNA polymerase II transcription factor complex	GO:0003682~chromatin binding	GO:0048511~rhythmic process
ENSOCUG00000008947	194.424	348.808	346.177	57.9856	64.4489	83.3352	ENSOCUT00000008951	MARCKSL1	MARCKS like 1 [Source:HGNC Symbol;Acc:HGNC:7142] && sp|P35566|MRP_RABIT MARCKS-related protein OS=Oryctolagus cuniculus OX=9986 GN=MARCKSL1 PE=1 SV=2 && PF02063:MARCKS family	-	GO:0005737~cytoplasm; GO:0005886~plasma membrane	-	GO:0008284~positive regulation of cell proliferation
ENSOCUG00000002230	212.939	141.203	147.269	191.14	235.991	208.45	ENSOCUT00000002229,ENSOCUT00000059805,ENSOCUT00000050463	ENSOCUG00000002230	- && sp|Q5R8R5|GSTP1_PONAB Glutathione S-transferase P OS=Pongo abelii OX=9601 GN=GSTP1 PE=2 SV=3 && PF14497:Glutathione S-transferase, C-terminal domain	ocu01100:Metabolic pathways; ocu05200:Pathways in cancer; ocu05215:Prostate cancer	-	-	-
ENSOCUG00000017823	244.373	311.218	311.671	118.919	120.845	122.296	ENSOCUT00000017823,ENSOCUT00000033766	M6PR	mannose-6-phosphate receptor, cation dependent [Source:HGNC Symbol;Acc:HGNC:6752] && sp|P20645|MPRD_HUMAN Cation-dependent mannose-6-phosphate receptor OS=Homo sapiens OX=9606 GN=M6PR PE=1 SV=1 && PF02157:Mannose-6-phosphate receptor	ocu04142:Lysosome; ocu05132:Salmonella infection	GO:0005794~Golgi apparatus; GO:0048471~perinuclear region of cytoplasm; GO:0005770~late endosome; GO:0005768~endosome	GO:0019904~protein domain specific binding	-
ENSOCUG00000024386	227.397	231.902	260.494	108.887	108.576	161.826	ENSOCUT00000062614,ENSOCUT00000030916,ENSOCUT00000025374,ENSOCUT00000034624	CCT4	chaperonin containing TCP1 subunit 4 [Source:HGNC Symbol;Acc:HGNC:1617] && sp|P50991|TCPD_HUMAN T-complex protein 1 subunit delta OS=Homo sapiens OX=9606 GN=CCT4 PE=1 SV=4 && PF00118:TCP-1/cpn60 chaperonin family	-	GO:0005737~cytoplasm	-	-
ENSOCUG00000016746	204.389	246.243	56.3878	212.301	259.855	101.581	ENSOCUT00000016745	IL1R2	interleukin 1 receptor type 2 [Source:HGNC Symbol;Acc:HGNC:5994] && sp|P27930|IL1R2_HUMAN Interleukin-1 receptor type 2 OS=Homo sapiens OX=9606 GN=IL1R2 PE=1 SV=1 && PF07679:Immunoglobulin I-set domain|PF18452:Immunoglobulin domain|PF00047:Immunoglobulin domain	ocu04060:Cytokine-cytokine receptor interaction; ocu05215:Prostate cancer; ocu05146:Amoebiasis	GO:0005737~cytoplasm	-	-
ENSOCUG00000026567	70.5584	109.011	135.127	224.301	251.049	246.746	ENSOCUT00000029029,ENSOCUT00000060139	HLA-DMB	Oryctolagus cuniculus histocompatibility antigen DM heterodimer light chain-like (RLA-DMB), mRNA. [Source:RefSeq mRNA;Acc:NM_001190433] && sp|P28068|DMB_HUMAN HLA class II histocompatibility antigen, DM beta chain OS=Homo sapiens OX=9606 GN=HLA-DMB PE=1 SV=1 && PF07654:Immunoglobulin C1-set domain|PF00969:Class II histocompatibility antigen, beta domain	ocu04514:Cell adhesion molecules	-	-	-
ENSOCUG00000032203	116.943	248.298	257.88	254.872	207.803	223.578	ENSOCUT00000062460	SELENOH	selenoprotein H [Source:HGNC Symbol;Acc:HGNC:18251] && sp|Q8IZQ5|SELH_HUMAN Selenoprotein H OS=Homo sapiens OX=9606 GN=SELENOH PE=1 SV=2 && PF10262:Rdx family	-	-	-	-
ENSOCUG00000008946	178.241	225.719	193.752	186.172	187.75	191.179	ENSOCUT00000008946,ENSOCUT00000033660	SERBP1	SERPINE1 mRNA binding protein 1 [Source:HGNC Symbol;Acc:HGNC:17860] && sp|Q6AXS5|PAIRB_RAT Plasminogen activator inhibitor 1 RNA-binding protein OS=Rattus norvegicus OX=10116 GN=Serbp1 PE=1 SV=2 && PF04774:Hyaluronan / mRNA binding family|PF16174:Intracellular hyaluronan-binding protein 4 N-terminal	-	GO:0005829~cytosol; GO:0005634~nucleus; GO:0005737~cytoplasm	GO:0003730~mRNA 3'-UTR binding	-
ENSOCUG00000016927	77.387	127.109	117.125	256.255	273.65	248.732	ENSOCUT00000016930,ENSOCUT00000056711	SH3BGRL3	SH3 domain binding glutamate rich protein like 3 [Source:HGNC Symbol;Acc:HGNC:15568] && sp|Q3ZCL8|SH3L3_BOVIN SH3 domain-binding glutamic acid-rich-like protein 3 OS=Bos taurus OX=9913 GN=SH3BGRL3 PE=3 SV=1 && PF04908:SH3-binding, glutamic acid-rich protein	-	GO:0016604~nuclear body	-	-
ENSOCUG00000001001	206.539	326.799	394.144	49.0234	70.7115	50.9948	ENSOCUT00000050406,ENSOCUT00000049124,ENSOCUT00000001001	NMI	N-myc and STAT interactor [Source:HGNC Symbol;Acc:HGNC:7854] && sp|Q13287|NMI_HUMAN N-myc-interactor OS=Homo sapiens OX=9606 GN=NMI PE=1 SV=2 && PF07292:Nmi/IFP 35 domain (NID)|PF07334:Interferon-induced 35 kDa protein (IFP 35) N-terminus	-	GO:0005634~nucleus; GO:0005737~cytoplasm	GO:0003676~nucleic acid binding; GO:0003712~transcription cofactor activity	GO:0006366~transcription from RNA polymerase II promoter
ENSOCUG00000029492	147.813	128.211	115.165	119.062	121.162	115.284	ENSOCUT00000033293,ENSOCUT00000044587	ENSOCUG00000029492	- && sp|O75533|SF3B1_HUMAN Splicing factor 3B subunit 1 OS=Homo sapiens OX=9606 GN=SF3B1 PE=1 SV=3 && -	-	-	-	-
ENSOCUG00000016421	222.119	295.791	288.164	86.2061	102.499	84.1553	ENSOCUT00000026269	GRINA	glutamate ionotropic receptor NMDA type subunit associated protein 1 [Source:HGNC Symbol;Acc:HGNC:4589] && sp|Q32L53|LFG1_BOVIN Protein lifeguard 1 OS=Bos taurus OX=9913 GN=GRINA PE=2 SV=1 && PF01027:Inhibitor of apoptosis-promoting Bax1	-	-	-	-
ENSOCUG00000013847	217.376	233.576	223.149	144.837	133.086	155.451	ENSOCUT00000059130,ENSOCUT00000028488,ENSOCUT00000055759	TCP1	t-complex 1 [Source:HGNC Symbol;Acc:HGNC:11655] && sp|P18279|TCPA_CRIGR T-complex protein 1 subunit alpha OS=Cricetulus griseus OX=10029 GN=TCP1 PE=2 SV=1 && PF00118:TCP-1/cpn60 chaperonin family	-	GO:0005829~cytosol; GO:0005794~Golgi apparatus; GO:0044297~cell body	GO:0031625~ubiquitin protein ligase binding	GO:0050821~protein stabilization
ENSOCUG00000026859	131.566	208.523	243.92	161.281	149.835	203.004	ENSOCUT00000022031,ENSOCUT00000064629,ENSOCUT00000055899,ENSOCUT00000038055	ENSOCUG00000026859	heterogeneous nuclear ribonucleoprotein A2/B1 [Source:HGNC Symbol;Acc:HGNC:5033] && sp|P22626|ROA2_HUMAN Heterogeneous nuclear ribonucleoproteins A2/B1 OS=Homo sapiens OX=9606 GN=HNRNPA2B1 PE=1 SV=2 && PF00076:RNA recognition motif. (a.k.a. RRM, RBD, or RNP domain)	-	-	-	-
ENSOCUG00000006469	159.29	214.198	223.811	194.749	177.724	193.072	ENSOCUT00000006468,ENSOCUT00000036295,ENSOCUT00000059135,ENSOCUT00000058328	GRB2	growth factor receptor bound protein 2 [Source:HGNC Symbol;Acc:HGNC:4566] && sp|P62993|GRB2_HUMAN Growth factor receptor-bound protein 2 OS=Homo sapiens OX=9606 GN=GRB2 PE=1 SV=1 && PF00018:SH3 domain|PF00017:SH2 domain	ocu04540:Gap junction; ocu05205:Proteoglycans in cancer; ocu04010:MAPK signaling pathway; ocu05200:Pathways in cancer; ocu04014:Ras signaling pathway; ocu04151:PI3K-Akt signaling pathway; ocu05215:Prostate cancer; ocu04150:mTOR signaling pathway; ocu04550:Signaling pathways regulating pluripotency of stem cells; ocu04510:Focal adhesion; ocu04926:Relaxin signaling pathway; ocu04630:JAK-STAT signal…	GO:0005794~Golgi apparatus; GO:0005634~nucleus; GO:0005768~endosome	-	GO:0035556~intracellular signal transduction
ENSOCUG00000013304	171.449	319.734	366.624	80.671	83.9262	96.0744	ENSOCUT00000013302	ENSOCUG00000013304	- && sp|P01894|HA1A_RABIT RLA class I histocompatibility antigen, alpha chain 11/11 OS=Oryctolagus cuniculus OX=9986 PE=2 SV=1 && PF00129:Class I Histocompatibility antigen, domains alpha 1 and 2|PF07654:Immunoglobulin C1-set domain	-	-	-	-
ENSOCUG00000009956	207.011	184.538	181.489	131.566	168.671	159.915	ENSOCUT00000009954,ENSOCUT00000023927	RAC1	Rac family small GTPase 1 [Source:HGNC Symbol;Acc:HGNC:9801] && sp|P62998|RAC1_BOVIN Ras-related C3 botulinum toxin substrate 1 OS=Bos taurus OX=9913 GN=RAC1 PE=1 SV=1 && PF00071:Ras family	ocu05100:Bacterial invasion of epithelial cells; ocu05132:Salmonella infection	GO:0098978~glutamatergic synapse; GO:0005886~plasma membrane	GO:0019901~protein kinase binding; GO:0044877~macromolecular complex binding	GO:0016477~cell migration; GO:0001934~positive regulation of protein phosphorylation; GO:0035556~intracellular signal transduction
ENSOCUG00000027948	112.301	248.63	233.174	229.675	210.024	229.752	ENSOCUT00000025614	ENSOCUG00000027948	- && sp|Q56K03|RL27A_BOVIN 60S ribosomal protein L27a OS=Bos taurus OX=9913 GN=RPL27A PE=2 SV=3 && PF00828:Ribosomal proteins 50S-L15, 50S-L18e, 60S-L27A	-	-	-	-
ENSOCUG00000005198	124.489	223.123	207.162	163.276	165.02	182.825	ENSOCUT00000005200,ENSOCUT00000005196	ENSOCUG00000005198	Protein S100-A10 [Source:UniProtKB/Swiss-Prot;Acc:Q6SQH4] && sp|P60902|S10AA_BOVIN Protein S100-A10 OS=Bos taurus OX=9913 GN=S100A10 PE=1 SV=2 && PF01023:S-100/ICaBP type calcium binding domain	ocu05132:Salmonella infection	-	-	-
ENSOCUG00000003418	175.229	230.943	254.872	38.0844	57.906	28.5481	ENSOCUT00000003423,ENSOCUT00000042546,ENSOCUT00000064116,ENSOCUT00000043669	PARP14	poly(ADP-ribose) polymerase family member 14 [Source:HGNC Symbol;Acc:HGNC:29232] && sp|Q460N5|PAR14_HUMAN Protein mono-ADP-ribosyltransferase PARP14 OS=Homo sapiens OX=9606 GN=PARP14 PE=1 SV=3 && PF01661:Macro domain|PF00644:Poly(ADP-ribose) polymerase catalytic domain	-	GO:0005829~cytosol; GO:0005886~plasma membrane	GO:0019899~enzyme binding	GO:0010629~negative regulation of gene expression
ENSOCUG00000002271	82.1572	250.282	125.002	216.734	243.651	157.626	ENSOCUT00000002271	ENSOCUG00000002271	RNA binding motif protein 3 [Source:HGNC Symbol;Acc:HGNC:9900] && sp|W8E7I1|RBM3_CAPHI RNA-binding protein 3 OS=Capra hircus OX=9925 GN=RBM3 PE=2 SV=2 && PF00076:RNA recognition motif. (a.k.a. RRM, RBD, or RNP domain)	-	GO:0005737~cytoplasm	-	-
ENSOCUG00000009275	161.399	197.765	168.605	172.783	159.026	179.211	ENSOCUT00000009275,ENSOCUT00000045970,ENSOCUT00000037037	PPP1CC	protein phosphatase 1 catalytic subunit gamma [Source:HGNC Symbol;Acc:HGNC:9283] && sp|P61287|PP1G_BOVIN Serine/threonine-protein phosphatase PP1-gamma catalytic subunit OS=Bos taurus OX=9913 GN=PPP1CC PE=2 SV=1 && PF00149:Calcineurin-like phosphoesterase|PF16891:Serine-threonine protein phosphatase N-terminal domain	ocu04728:Dopaminergic synapse; ocu04024:cAMP signaling pathway; ocu05205:Proteoglycans in cancer; ocu04931:Insulin resistance; ocu04390:Hippo signaling pathway; ocu04510:Focal adhesion; ocu04261:Adrenergic signaling in cardiomyocytes; ocu04270:Vascular smooth muscle contraction; ocu04810:Regulation of actin cytoskeleton	GO:0005654~nucleoplasm; GO:0005730~nucleolus; GO:0030496~midbody; GO:0000781~chromosome, telomeric region	GO:0019901~protein kinase binding; GO:0047485~protein N-terminus binding	GO:0048511~rhythmic process
ENSOCUG00000004087	133.25	179.983	212.837	121.614	106.923	146.141	ENSOCUT00000039673,ENSOCUT00000058722,ENSOCUT00000050429,ENSOCUT00000004087	ENSOCUG00000004087	- && sp|Q3T106|SRSF7_BOVIN Serine/arginine-rich splicing factor 7 OS=Bos taurus OX=9913 GN=SRSF7 PE=2 SV=1 && -	-	GO:0005634~nucleus	GO:0008270~zinc ion binding	-
ENSOCUG00000009674	160.379	289.529	230.404	212.226	212.656	206.367	ENSOCUT00000009674	ENSOCUG00000009674	- && sp|Q62084|PP14B_MOUSE Protein phosphatase 1 regulatory subunit 14B OS=Mus musculus OX=10090 GN=Ppp1r14b PE=1 SV=2 && -	-	GO:0005737~cytoplasm	-	-
ENSOCUG00000005831	231.351	189.565	183.117	122.347	130.559	149.346	ENSOCUT00000005833,ENSOCUT00000035846,ENSOCUT00000043029	RPN2	ribophorin II [Source:HGNC Symbol;Acc:HGNC:10382] && sp|F1PCT7|RPN2_CANLF Dolichyl-diphosphooligosaccharide--protein glycosyltransferase subunit 2 OS=Canis lupus familiaris OX=9615 GN=RPN2 PE=1 SV=3 && PF05817:Oligosaccharyltransferase subunit Ribophorin II	ocu01100:Metabolic pathways	-	-	-
ENSOCUG00000030725	96.5742	127.515	176.775	131.908	154.623	140.088	ENSOCUT00000040201	ENSOCUG00000030725	- && - && -	-	-	-	-
ENSOCUG00000003905	196.004	235.784	303.189	21.2689	34.1533	216.985	ENSOCUT00000003903	CCN1	cellular communication network factor 1 [Source:HGNC Symbol;Acc:HGNC:2654] && sp|A5A6L1|CCN1_PANTR CCN family member 1 OS=Pan troglodytes OX=9598 GN=CCN1 PE=2 SV=1 && PF00093:von Willebrand factor type C domain|PF00007:Cystine-knot domain|PF00219:Insulin-like growth factor binding protein	-	-	GO:0005178~integrin binding	GO:0045944~positive regulation of transcription from RNA polymerase II promoter; GO:0043065~positive regulation of apoptotic process; GO:0030198~extracellular matrix organization; GO:0030335~positive regulation of cell migration; GO:0001649~osteoblast differentiation; GO:0045669~positive regulation of osteoblast differentiation
ENSOCUG00000015259	217.657	191.493	223.571	114.394	127.223	130.434	ENSOCUT00000015260,ENSOCUT00000044144,ENSOCUT00000060615	ATP6AP2	ATPase H+ transporting accessory protein 2 [Source:HGNC Symbol;Acc:HGNC:18305] && sp|O75787|RENR_HUMAN Renin receptor OS=Homo sapiens OX=9606 GN=ATP6AP2 PE=1 SV=2 && PF07850:Renin receptor-like protein	-	GO:0009897~external side of plasma membrane; GO:0010008~endosome membrane	-	GO:0090263~positive regulation of canonical Wnt signaling pathway
ENSOCUG00000000137	206.839	266.271	270.757	149.369	128.038	156.291	ENSOCUT00000000137,ENSOCUT00000037843	CCT3	chaperonin containing TCP1 subunit 3 [Source:HGNC Symbol;Acc:HGNC:1616] && sp|Q6P502|TCPG_RAT T-complex protein 1 subunit gamma OS=Rattus norvegicus OX=10116 GN=Cct3 PE=1 SV=1 && PF00118:TCP-1/cpn60 chaperonin family	-	GO:0005829~cytosol; GO:0044297~cell body	-	GO:0050821~protein stabilization
ENSOCUG00000029308	185.114	205	204.573	124.65	135.324	123.906	ENSOCUT00000060859,ENSOCUT00000033453	RAB10	RAB10, member RAS oncogene family [Source:HGNC Symbol;Acc:HGNC:9759] && sp|P61026|RAB10_HUMAN Ras-related protein Rab-10 OS=Homo sapiens OX=9606 GN=RAB10 PE=1 SV=1 && PF00071:Ras family	ocu04152:AMPK signaling pathway	GO:0005794~Golgi apparatus; GO:0005886~plasma membrane; GO:0005929~cilium; GO:0055037~recycling endosome	-	-
ENSOCUG00000026625	221.263	409.096	466.91	68.7018	68.6997	69.3771	ENSOCUT00000030586	BATF	basic leucine zipper ATF-like transcription factor [Source:HGNC Symbol;Acc:HGNC:958] && sp|E1BD44|BATF_BOVIN Basic leucine zipper transcriptional factor ATF-like OS=Bos taurus OX=9913 GN=BATF PE=3 SV=1 && PF00170:bZIP transcription factor	ocu05235:PD-L1 expression and PD-1 checkpoint pathway in cancer	GO:0005654~nucleoplasm; GO:0005737~cytoplasm; GO:0090575~RNA polymerase II transcription factor complex	GO:0001228~transcriptional activator activity, RNA polymerase II transcription regulatory region sequence-specific binding; GO:0000978~RNA polymerase II core promoter proximal region sequence-specific DNA binding	-
ENSOCUG00000010116	178.004	180.535	185.22	174.361	182.27	171.86	ENSOCUT00000010114,ENSOCUT00000057513	ELOB	elongin B [Source:HGNC Symbol;Acc:HGNC:11619] && sp|Q15370|ELOB_HUMAN Elongin-B OS=Homo sapiens OX=9606 GN=ELOB PE=1 SV=1 && PF00240:Ubiquitin family	ocu05200:Pathways in cancer	-	-	-
ENSOCUG00000023645	172.183	231.954	230.341	149.795	148.243	177.298	ENSOCUT00000026158,ENSOCUT00000052393	ENSOCUG00000023645	- && sp|P84080|ARF1_BOVIN ADP-ribosylation factor 1 OS=Bos taurus OX=9913 GN=ARF1 PE=1 SV=2 && PF00025:ADP-ribosylation factor family	ocu05132:Salmonella infection	-	-	-
ENSOCUG00000024751	68.7879	95.9497	132.696	207.353	274.433	157.767	ENSOCUT00000020921,ENSOCUT00000021967,ENSOCUT00000025974,ENSOCUT00000059551,ENSOCUT00000049759,ENSOCUT00000058920	FCGRT	Fc fragment of IgG receptor and transporter [Source:HGNC Symbol;Acc:HGNC:3621] && sp|Q96D15|RCN3_HUMAN Reticulocalbin-3 OS=Homo sapiens OX=9606 GN=RCN3 PE=1 SV=1 && PF00129:Class I Histocompatibility antigen, domains alpha 1 and 2	-	-	-	-
ENSOCUG00000032632	171.489	248.086	207.759	163.873	157.85	172	ENSOCUT00000056727	SNRPE	small nuclear ribonucleoprotein polypeptide E [Source:HGNC Symbol;Acc:HGNC:11161] && sp|A4FUI2|RUXE_BOVIN Small nuclear ribonucleoprotein E OS=Bos taurus OX=9913 GN=SNRPE PE=3 SV=1 && -	-	GO:0005829~cytosol	-	-
ENSOCUG00000039085	203.609	306.288	319.601	96.7464	100.693	127.885	ENSOCUT00000013824	PSMA5	proteasome 20S subunit alpha 5 [Source:HGNC Symbol;Acc:HGNC:9534] && sp|Q5E987|PSA5_BOVIN Proteasome subunit alpha type-5 OS=Bos taurus OX=9913 GN=PSMA5 PE=1 SV=1 && PF00227:Proteasome subunit|PF10584:Proteasome subunit A N-terminal signature	-	GO:0005829~cytosol; GO:0005634~nucleus	-	GO:0043161~proteasome-mediated ubiquitin-dependent protein catabolic process
ENSOCUG00000007619	173.502	236.358	205.159	162.286	167.475	177.411	ENSOCUT00000007620	EIF3I	Oryctolagus cuniculus eukaryotic translation initiation factor 3 subunit I (EIF3I), mRNA. [Source:RefSeq mRNA;Acc:NM_001082178] && sp|Q13347|EIF3I_HUMAN Eukaryotic translation initiation factor 3 subunit I OS=Homo sapiens OX=9606 GN=EIF3I PE=1 SV=1 && PF00400:WD domain, G-beta repeat	-	-	-	-
ENSOCUG00000010482	202.119	198.678	178.707	157.734	145.124	180.168	ENSOCUT00000010482	YWHAQ	Oryctolagus cuniculus tyrosine 3-monooxygenase/tryptophan 5-monooxygenase activation protein theta (YWHAQ), mRNA. [Source:RefSeq mRNA;Acc:NM_001082168] && sp|Q3SZI4|1433T_BOVIN 14-3-3 protein theta OS=Bos taurus OX=9913 GN=YWHAQ PE=1 SV=1 && PF00244:14-3-3 protein	ocu04390:Hippo signaling pathway; ocu04151:PI3K-Akt signaling pathway	GO:0032991~macromolecular complex; GO:0005737~cytoplasm	GO:0042802~identical protein binding; GO:0019904~protein domain specific binding; GO:0047485~protein N-terminus binding	-
ENSOCUG00000007809	194.45	192.105	192.519	164.25	171.236	162.502	ENSOCUT00000007807,ENSOCUT00000040019	ENSOCUG00000007809	- && sp|P13619|AT5F1_BOVIN ATP synthase F(0) complex subunit B1, mitochondrial OS=Bos taurus OX=9913 GN=ATP5PB PE=1 SV=2 && PF05405:Mitochondrial ATP synthase B chain precursor (ATP-synt_B)	ocu01100:Metabolic pathways	-	-	-
ENSOCUG00000022868	1479.29	0	0	0	0	0	ENSOCUT00000028317	ENSOCUG00000022868	- && sp|P00690|AMYP_PIG Pancreatic alpha-amylase OS=Sus scrofa OX=9823 GN=AMY2 PE=1 SV=3 && PF02806:Alpha amylase, C-terminal all-beta domain|PF00128:Alpha amylase, catalytic domain	ocu01100:Metabolic pathways; ocu04972:Pancreatic secretion	-	-	-
ENSOCUG00000038979	164.737	130.313	151.087	132.468	149.037	188.24	ENSOCUT00000056654	ENSOCUG00000038979	- && sp|Q6Q137|SEPT7_BOVIN Septin-7 OS=Bos taurus OX=9913 GN=SEPTIN7 PE=2 SV=2 && PF00735:Septin	-	-	-	-
ENSOCUG00000002429	219.423	271.389	254.323	136.501	116.394	152.6	ENSOCUT00000028574,ENSOCUT00000035380,ENSOCUT00000040153,ENSOCUT00000064849	CCT7	Oryctolagus cuniculus chaperonin containing TCP1 subunit 7 (CCT7), mRNA. [Source:RefSeq mRNA;Acc:NM_001142260] && sp|Q99832|TCPH_HUMAN T-complex protein 1 subunit eta OS=Homo sapiens OX=9606 GN=CCT7 PE=1 SV=2 && PF00118:TCP-1/cpn60 chaperonin family	-	GO:0005829~cytosol; GO:0005737~cytoplasm; GO:0044297~cell body	-	GO:0050821~protein stabilization
ENSOCUG00000001334	348.106	391.894	319.597	72.271	79.4735	55.429	ENSOCUT00000001334,ENSOCUT00000035732	SLC3A2	Oryctolagus cuniculus solute carrier family 3 member 2 (SLC3A2), mRNA. [Source:RefSeq mRNA;Acc:NM_001082656] && sp|Q7YQK3|4F2_RABIT 4F2 cell-surface antigen heavy chain OS=Oryctolagus cuniculus OX=9986 GN=SLC3A2 PE=1 SV=2 && PF00128:Alpha amylase, catalytic domain|PF16028:Solute carrier family 3 member 2 N-terminus	ocu04150:mTOR signaling pathway	GO:0005654~nucleoplasm; GO:0009986~cell surface; GO:0005886~plasma membrane; GO:0016323~basolateral plasma membrane; GO:0030054~cell junction; GO:0016324~apical plasma membrane	GO:0003824~catalytic activity; GO:0003725~double-stranded RNA binding	-
ENSOCUG00000021647	254.813	261.23	212.963	152.13	144.684	173.165	ENSOCUT00000023421	ENSOCUG00000021647	- && sp|P46406|G3P_RABIT Glyceraldehyde-3-phosphate dehydrogenase OS=Oryctolagus cuniculus OX=9986 GN=GAPDH PE=1 SV=3 && PF02800:Glyceraldehyde 3-phosphate dehydrogenase, C-terminal domain|PF00044:Glyceraldehyde 3-phosphate dehydrogenase, NAD binding domain	-	-	-	-
ENSOCUG00000000716	168.085	289.029	373.313	47.7385	58.3464	25.3153	ENSOCUT00000059658,ENSOCUT00000000716	EPSTI1	epithelial stromal interaction 1 [Source:HGNC Symbol;Acc:HGNC:16465] && sp|Q96J88|ESIP1_HUMAN Epithelial-stromal interaction protein 1 OS=Homo sapiens OX=9606 GN=EPSTI1 PE=1 SV=2 && -	-	-	-	-
ENSOCUG00000029266	162.423	285.357	272.144	49.4495	49.215	50.8619	ENSOCUT00000002660,ENSOCUT00000064437,ENSOCUT00000042172,ENSOCUT00000034047,ENSOCUT00000033516	CALHM6	calcium homeostasis modulator family member 6 [Source:HGNC Symbol;Acc:HGNC:33391] && sp|Q5R3K3|CAHM6_HUMAN Calcium homeostasis modulator protein 6 OS=Homo sapiens OX=9606 GN=CALHM6 PE=1 SV=1 && PF14798:Calcium homeostasis modulator	-	-	-	-
ENSOCUG00000026564	202.911	229.963	194.11	189.118	181.133	113.739	ENSOCUT00000027346,ENSOCUT00000040663	EFHD2	EF-hand domain family member D2 [Source:HGNC Symbol;Acc:HGNC:28670] && sp|A5D7A0|EFHD2_BOVIN EF-hand domain-containing protein D2 OS=Bos taurus OX=9913 GN=EFHD2 PE=2 SV=1 && -	-	-	-	-
ENSOCUG00000001645	193.51	198.884	207.953	137.835	157.225	159.3	ENSOCUT00000044258,ENSOCUT00000001644,ENSOCUT00000040583,ENSOCUT00000050599	ENSOCUG00000001645	- && sp|P18067|RAB7A_CANLF Ras-related protein Rab-7a OS=Canis lupus familiaris OX=9615 GN=RAB7A PE=1 SV=1 && PF00071:Ras family	ocu05132:Salmonella infection; ocu05146:Amoebiasis	GO:0005829~cytosol; GO:0005739~mitochondrion; GO:0005770~late endosome; GO:0005811~lipid particle	-	-
ENSOCUG00000023091	253.712	280.041	288.088	93.276	113.036	137.502	ENSOCUT00000023524,ENSOCUT00000042689	ENSOCUG00000023091	cAMP-dependent protein kinase inhibitor beta [Source:HGNC Symbol;Acc:HGNC:9018] && sp|Q9C010|IPKB_HUMAN cAMP-dependent protein kinase inhibitor beta OS=Homo sapiens OX=9606 GN=PKIB PE=1 SV=1 && PF02827:cAMP-dependent protein kinase inhibitor	-	-	-	-
ENSOCUG00000014520	34.8104	55.0334	85.775	161.417	211.44	176.294	ENSOCUT00000014518	CAV1	Oryctolagus cuniculus caveolin 1, caveolae protein, 22kDa (CAV1), mRNA. [Source:RefSeq mRNA;Acc:NM_001111072] && sp|Q09YN6|CAV1_RABIT Caveolin-1 OS=Oryctolagus cuniculus OX=9986 GN=CAV1 PE=3 SV=1 && PF01146:Caveolin	ocu05205:Proteoglycans in cancer; ocu04510:Focal adhesion; ocu05100:Bacterial invasion of epithelial cells	GO:0005783~endoplasmic reticulum; GO:0048471~perinuclear region of cytoplasm; GO:0005925~focal adhesion; GO:0045121~membrane raft; GO:0005887~integral component of plasma membrane; GO:0005929~cilium; GO:0005768~endosome	GO:0042802~identical protein binding; GO:0019901~protein kinase binding; GO:0044877~macromolecular complex binding; GO:0005102~receptor binding; GO:0051117~ATPase binding; GO:0044325~ion channel binding; GO:0046982~protein heterodimerization activity; GO:0030674~protein binding, bridging; GO:0031267~small GTPase binding	GO:0000122~negative regulation of transcription from RNA polymerase II promoter; GO:0010628~positive regulation of gene expression; GO:0090263~positive regulation of canonical Wnt signaling pathway; GO:0001525~angiogenesis; GO:0030335~positive regulation of cell migration; GO:0033138~positive regulation of peptidyl-serine phosphorylation; GO:0031398~positive regulation of protein ubiquitination; …
ENSOCUG00000017085	96.3606	277.833	248.153	221.002	201.03	235.8	ENSOCUT00000017081	COX5B	cytochrome c oxidase subunit 5B [Source:HGNC Symbol;Acc:HGNC:2269] && sp|Q5S3G4|COX5B_PIG Cytochrome c oxidase subunit 5B, mitochondrial OS=Sus scrofa OX=9823 GN=COX5B PE=2 SV=1 && PF01215:Cytochrome c oxidase subunit Vb	ocu01100:Metabolic pathways	-	-	-
ENSOCUG00000038687	128.224	86.9159	65.6555	237.064	244.397	233.657	ENSOCUT00000037613	ENSOCUG00000038687	- && - && -	-	-	-	-
ENSOCUG00000017631	229.698	165.007	183.185	142.708	168.424	118.639	ENSOCUT00000017634	ENSOCUG00000017631	- && sp|Q15904|VAS1_HUMAN V-type proton ATPase subunit S1 OS=Homo sapiens OX=9606 GN=ATP6AP1 PE=1 SV=2 && PF05827:Vacuolar ATP synthase subunit S1 (ATP6S1)	ocu04142:Lysosome; ocu01100:Metabolic pathways	-	-	-
ENSOCUG00000011691	136.224	116.069	150.889	172.524	168.301	196.076	ENSOCUT00000039716,ENSOCUT00000011687	STK17B	serine/threonine kinase 17b [Source:HGNC Symbol;Acc:HGNC:11396] && sp|Q8BG48|ST17B_MOUSE Serine/threonine-protein kinase 17B OS=Mus musculus OX=10090 GN=Stk17b PE=1 SV=1 && PF00069:Protein kinase domain	-	-	GO:0004674~protein serine/threonine kinase activity	-
ENSOCUG00000026538	213.093	263.155	201.446	153.797	142.713	145.057	ENSOCUT00000022229,ENSOCUT00000041782,ENSOCUT00000055620	PHB2	prohibitin 2 [Source:HGNC Symbol;Acc:HGNC:30306] && sp|Q99623|PHB2_HUMAN Prohibitin-2 OS=Homo sapiens OX=9606 GN=PHB2 PE=1 SV=2 && PF01145:SPFH domain / Band 7 family	-	GO:0009986~cell surface; GO:0005886~plasma membrane; GO:0016363~nuclear matrix	GO:0042803~protein homodimerization activity; GO:0008022~protein C-terminus binding; GO:0047485~protein N-terminus binding; GO:0046982~protein heterodimerization activity	GO:0050821~protein stabilization; GO:0070374~positive regulation of ERK1 and ERK2 cascade; GO:0006606~protein import into nucleus; GO:0043433~negative regulation of sequence-specific DNA binding transcription factor activity; GO:0051091~positive regulation of sequence-specific DNA binding transcription factor activity; GO:0016477~cell migration
ENSOCUG00000009811	161.147	245.26	245.229	70.7988	95.5511	37.2848	ENSOCUT00000040472,ENSOCUT00000043987,ENSOCUT00000022236	ZNFX1	zinc finger NFX1-type containing 1 [Source:HGNC Symbol;Acc:HGNC:29271] && sp|Q9P2E3|ZNFX1_HUMAN NFX1-type zinc finger-containing protein 1 OS=Homo sapiens OX=9606 GN=ZNFX1 PE=2 SV=2 && PF13087:AAA domain|PF13086:AAA domain	-	GO:0005634~nucleus	GO:0008270~zinc ion binding	-
ENSOCUG00000014136	139.2	261.541	331.124	170.478	157.713	145.481	ENSOCUT00000014129	ENSOCUG00000014136	ATPase H+ transporting V1 subunit F [Source:HGNC Symbol;Acc:HGNC:16832] && sp|Q28029|VATF_BOVIN V-type proton ATPase subunit F OS=Bos taurus OX=9913 GN=ATP6V1F PE=1 SV=2 && PF01990:ATP synthase (F/14-kDa) subunit	ocu01100:Metabolic pathways; ocu04150:mTOR signaling pathway	-	-	-
ENSOCUG00000006322	172.073	210.23	196.155	138.414	144.599	148.613	ENSOCUT00000006319	ENSOCUG00000006322	nuclear transport factor 2 [Source:HGNC Symbol;Acc:HGNC:13722] && sp|Q32KP9|NTF2_BOVIN Nuclear transport factor 2 OS=Bos taurus OX=9913 GN=NUTF2 PE=2 SV=1 && PF02136:Nuclear transport factor 2 (NTF2) domain	-	-	-	-
ENSOCUG00000029688	215.188	334.326	327.928	35.8662	55.7174	9.10553	ENSOCUT00000033514,ENSOCUT00000015851,ENSOCUT00000056187	HERC6	HECT and RLD domain containing E3 ubiquitin protein ligase family member 6 [Source:HGNC Symbol;Acc:HGNC:26072] && sp|Q8IVU3|HERC6_HUMAN Probable E3 ubiquitin-protein ligase HERC6 OS=Homo sapiens OX=9606 GN=HERC6 PE=1 SV=2 && PF00632:HECT-domain (ubiquitin-transferase)|PF00415:Regulator of chromosome condensation (RCC1) repeat	-	GO:0005654~nucleoplasm; GO:0005829~cytosol	GO:0004842~ubiquitin-protein transferase activity	-
ENSOCUG00000012092	198.538	290.756	230.323	87.2023	108.879	132.327	ENSOCUT00000050937,ENSOCUT00000012091	PSMA2	proteasome 20S subunit alpha 2 [Source:HGNC Symbol;Acc:HGNC:9531] && sp|Q3T0Y5|PSA2_BOVIN Proteasome subunit alpha type-2 OS=Bos taurus OX=9913 GN=PSMA2 PE=1 SV=3 && PF00227:Proteasome subunit|PF10584:Proteasome subunit A N-terminal signature	-	GO:0005634~nucleus; GO:0000932~P-body	-	GO:0006511~ubiquitin-dependent protein catabolic process
ENSOCUG00000035555	189.267	153.164	204.354	114.535	101.702	146.836	ENSOCUT00000045086,ENSOCUT00000047666,ENSOCUT00000046565,ENSOCUT00000036033	ENSOCUG00000035555	prostaglandin E synthase 3 [Source:HGNC Symbol;Acc:HGNC:16049] && sp|Q3ZBF7|TEBP_BOVIN Prostaglandin E synthase 3 OS=Bos taurus OX=9913 GN=PTGES3 PE=1 SV=1 && PF04969:CS domain	ocu01100:Metabolic pathways	GO:0005737~cytoplasm	-	-
ENSOCUG00000015425	185.825	192.978	172.267	151.68	153.108	156.889	ENSOCUT00000015431,ENSOCUT00000039772	KPNB1	karyopherin subunit beta 1 [Source:HGNC Symbol;Acc:HGNC:6400] && sp|Q14974|IMB1_HUMAN Importin subunit beta-1 OS=Homo sapiens OX=9606 GN=KPNB1 PE=1 SV=2 && PF03810:Importin-beta N-terminal domain|PF13513:HEAT-like repeat	-	GO:0005654~nucleoplasm; GO:0005829~cytosol; GO:0005737~cytoplasm	GO:0019904~protein domain specific binding; GO:0031267~small GTPase binding	GO:0006606~protein import into nucleus
ENSOCUG00000037580	154.142	247.427	242.388	151.009	149.508	168.722	ENSOCUT00000052019	ENSOCUG00000037580	mitochondrial ribosomal protein L20 [Source:HGNC Symbol;Acc:HGNC:14478] && sp|Q9CQL4|RM20_MOUSE 39S ribosomal protein L20, mitochondrial OS=Mus musculus OX=10090 GN=Mrpl20 PE=1 SV=1 && PF00453:Ribosomal protein L20	-	GO:0005737~cytoplasm	-	-
ENSOCUG00000002464	208.027	235.798	271.372	111.084	116.017	115.235	ENSOCUT00000002464	ENSOCUG00000002464	chromobox 3 [Source:HGNC Symbol;Acc:HGNC:1553] && sp|Q13185|CBX3_HUMAN Chromobox protein homolog 3 OS=Homo sapiens OX=9606 GN=CBX3 PE=1 SV=4 && PF01393:Chromo shadow domain|PF00385:Chromo (CHRromatin Organisation MOdifier) domain	-	GO:0005634~nucleus	-	-
ENSOCUG00000012958	122.34	161.424	140.057	216.642	207.667	199.119	ENSOCUT00000012956	ENSOCUG00000012958	- && sp|P62992|RS27A_BOVIN Ubiquitin-40S ribosomal protein S27a OS=Bos taurus OX=9913 GN=RPS27A PE=1 SV=2 && PF00240:Ubiquitin family|PF01599:Ribosomal protein S27a	-	-	-	-
ENSOCUG00000010653	65.3236	62.1462	116.536	95.1222	96.8862	161.308	ENSOCUT00000010654	CLK1	CDC like kinase 1 [Source:HGNC Symbol;Acc:HGNC:2068] && sp|P49759|CLK1_HUMAN Dual specificity protein kinase CLK1 OS=Homo sapiens OX=9606 GN=CLK1 PE=1 SV=2 && PF00069:Protein kinase domain	-	GO:0005634~nucleus	GO:0004674~protein serine/threonine kinase activity	GO:0046777~protein autophosphorylation; GO:0018105~peptidyl-serine phosphorylation
ENSOCUG00000036088	177.347	186.822	185.04	136.563	146.537	161.677	ENSOCUT00000060284,ENSOCUT00000051701	ENSOCUG00000036088	chromosome 11 open reading frame 58 [Source:HGNC Symbol;Acc:HGNC:16990] && sp|Q3MHL8|SMAP_BOVIN Small acidic protein OS=Bos taurus OX=9913 GN=SMAP PE=2 SV=1 && PF15477:Small acidic protein family	-	-	-	-
ENSOCUG00000026246	84.9334	231.613	262.834	178.756	193.666	216.03	ENSOCUT00000060511,ENSOCUT00000040461,ENSOCUT00000062736,ENSOCUT00000050316,ENSOCUT00000028773	ENSOCUG00000026246	- && sp|Q3ZBR6|SEM1_BOVIN 26S proteasome complex subunit SEM1 OS=Bos taurus OX=9913 GN=SEM1 PE=3 SV=1 && -	-	-	-	-
ENSOCUG00000024081	186.911	237.728	290.972	122.35	171.203	154.395	ENSOCUT00000028972,ENSOCUT00000040695	CD63	CD63 molecule [Source:HGNC Symbol;Acc:HGNC:1692] && sp|Q28709|CD63_RABIT CD63 antigen OS=Oryctolagus cuniculus OX=9986 GN=CD63 PE=2 SV=2 && PF00335:Tetraspanin family	ocu04142:Lysosome; ocu05205:Proteoglycans in cancer	GO:0009986~cell surface; GO:0005886~plasma membrane	-	GO:0016477~cell migration
ENSOCUG00000026472	142.813	126.949	113.759	151.617	157.842	145.823	ENSOCUT00000031814	SMIM10L1	small integral membrane protein 10 like 1 [Source:HGNC Symbol;Acc:HGNC:49847] && sp|P0DMW3|SIML1_HUMAN Small integral membrane protein 10-like protein 1 OS=Homo sapiens OX=9606 GN=SMIM10L1 PE=4 SV=2 && -	-	-	-	-
ENSOCUG00000016600	132.457	176.319	196.023	129.645	163.312	166.335	ENSOCUT00000016597	GABARAPL2	GABA type A receptor associated protein like 2 [Source:HGNC Symbol;Acc:HGNC:13291] && sp|P60519|GBRL2_BOVIN Gamma-aminobutyric acid receptor-associated protein-like 2 OS=Bos taurus OX=9913 GN=GABARAPL2 PE=1 SV=1 && PF02991:Autophagy protein Atg8 ubiquitin like	-	-	GO:0031625~ubiquitin protein ligase binding	-
ENSOCUG00000034491	171.581	158.698	165.065	125.951	141.417	164.37	ENSOCUT00000060597	SELENOF	Oryctolagus cuniculus selenoprotein F (SELENOF), mRNA. [Source:RefSeq mRNA;Acc:NM_001256960] && sp|O60613|SEP15_HUMAN Selenoprotein F OS=Homo sapiens OX=9606 GN=SELENOF PE=1 SV=4 && PF08806:Sep15/SelM redox domain	-	-	-	-
ENSOCUG00000013695	255.412	239.463	310.533	33.4457	41.5895	41.6183	ENSOCUT00000013696,ENSOCUT00000049437	RNF19B	ring finger protein 19B [Source:HGNC Symbol;Acc:HGNC:26886] && sp|Q6ZMZ0|RN19B_HUMAN E3 ubiquitin-protein ligase RNF19B OS=Homo sapiens OX=9606 GN=RNF19B PE=1 SV=2 && PF01485:IBR domain, a half RING-finger domain	-	GO:0005829~cytosol; GO:0005783~endoplasmic reticulum	GO:0004842~ubiquitin-protein transferase activity; GO:0061630~ubiquitin protein ligase activity	GO:0051865~protein autoubiquitination
ENSOCUG00000003787	106.652	190.457	209.138	212.263	187.667	165.301	ENSOCUT00000003787,ENSOCUT00000039660	LAMTOR4	late endosomal/lysosomal adaptor, MAPK and MTOR activator 4 [Source:HGNC Symbol;Acc:HGNC:33772] && sp|Q0VGL1|LTOR4_HUMAN Ragulator complex protein LAMTOR4 OS=Homo sapiens OX=9606 GN=LAMTOR4 PE=1 SV=1 && -	ocu04150:mTOR signaling pathway	GO:0005764~lysosome	-	GO:0071230~cellular response to amino acid stimulus
ENSOCUG00000015741	106.084	235.877	252.291	178.201	152.887	191.023	ENSOCUT00000015735	ENSOCUG00000015741	- && sp|P61283|BAF_BOVIN Barrier-to-autointegration factor OS=Bos taurus OX=9913 GN=BANF1 PE=3 SV=1 && -	-	GO:0005634~nucleus	GO:0003677~DNA binding	-
ENSOCUG00000023595	151.208	140.87	151.667	144.963	178.308	169.964	ENSOCUT00000033767,ENSOCUT00000030411	NDFIP1	Nedd4 family interacting protein 1 [Source:HGNC Symbol;Acc:HGNC:17592] && sp|Q9BT67|NFIP1_HUMAN NEDD4 family-interacting protein 1 OS=Homo sapiens OX=9606 GN=NDFIP1 PE=1 SV=1 && PF10176:Protein of unknown function (DUF2370)	-	GO:0048471~perinuclear region of cytoplasm; GO:0010008~endosome membrane	-	GO:0050728~negative regulation of inflammatory response; GO:0031398~positive regulation of protein ubiquitination
ENSOCUG00000023444	130.743	299.822	179.99	207.14	153.16	173.765	ENSOCUT00000037074	ENSOCUG00000023444	- && sp|Q32P51|RA1L2_HUMAN Heterogeneous nuclear ribonucleoprotein A1-like 2 OS=Homo sapiens OX=9606 GN=HNRNPA1L2 PE=2 SV=2 && PF00076:RNA recognition motif. (a.k.a. RRM, RBD, or RNP domain)|PF11627:Nuclear factor hnRNPA1	-	-	-	-
ENSOCUG00000024043	90.213	210.545	304.245	207.962	157.041	225.258	ENSOCUT00000024839	ENSOCUG00000024043	- && sp|Q06185|ATP5I_MOUSE ATP synthase subunit e, mitochondrial OS=Mus musculus OX=10090 GN=Atp5me PE=1 SV=2 && -	ocu01100:Metabolic pathways	-	-	-
ENSOCUG00000013484	162.319	200.498	176.649	181.807	178.121	170.821	ENSOCUT00000058037,ENSOCUT00000037002,ENSOCUT00000047157,ENSOCUT00000013486	EIF4B	eukaryotic translation initiation factor 4B [Source:HGNC Symbol;Acc:HGNC:3285] && sp|P23588|IF4B_HUMAN Eukaryotic translation initiation factor 4B OS=Homo sapiens OX=9606 GN=EIF4B PE=1 SV=2 && PF00076:RNA recognition motif. (a.k.a. RRM, RBD, or RNP domain)	ocu05205:Proteoglycans in cancer; ocu04151:PI3K-Akt signaling pathway; ocu04150:mTOR signaling pathway	GO:0005829~cytosol	-	-
ENSOCUG00000001105	1380.62	0	0.160406	0	0.132784	0	ENSOCUT00000001103,ENSOCUT00000044317	PLA2G1B	phospholipase A2 group IB [Source:HGNC Symbol;Acc:HGNC:9030] && sp|Q7M334|PA21B_RABIT Phospholipase A2 OS=Oryctolagus cuniculus OX=9986 GN=PLA2G1B PE=3 SV=1 && PF00068:Phospholipase A2	ocu01100:Metabolic pathways; ocu00565:Ether lipid metabolism; ocu04014:Ras signaling pathway; ocu04270:Vascular smooth muscle contraction; ocu00564:Glycerophospholipid metabolism; ocu00592:alpha-Linolenic acid metabolism; ocu04972:Pancreatic secretion	GO:0009986~cell surface	GO:0005102~receptor binding	-
ENSOCUG00000011275	112.403	136.248	129.868	229.484	192.925	240.482	ENSOCUT00000011275,ENSOCUT00000062370,ENSOCUT00000034919	PFDN5	prefoldin subunit 5 [Source:HGNC Symbol;Acc:HGNC:8869] && sp|Q99471|PFD5_HUMAN Prefoldin subunit 5 OS=Homo sapiens OX=9606 GN=PFDN5 PE=1 SV=2 && PF02996:Prefoldin subunit	-	GO:0005829~cytosol	-	-
ENSOCUG00000027663	150.715	160.142	150.848	204.835	243.968	189.886	ENSOCUT00000027403	H2AJ	H2A.J histone [Source:HGNC Symbol;Acc:HGNC:14456] && sp|Q4R3X5|H2AJ_MACFA Histone H2A.J OS=Macaca fascicularis OX=9541 GN=H2AJ PE=2 SV=1 && PF16211:C-terminus of histone H2A|PF00125:Core histone H2A/H2B/H3/H4	-	GO:0005634~nucleus	GO:0003677~DNA binding; GO:0046982~protein heterodimerization activity	-
ENSOCUG00000024117	28.1746	165.235	129.183	363.104	287.841	326.897	ENSOCUT00000031446	ENSOCUG00000024117	- && sp|O55142|RL35A_MOUSE 60S ribosomal protein L35a OS=Mus musculus OX=10090 GN=Rpl35a PE=1 SV=2 && PF01247:Ribosomal protein L35Ae	-	-	-	-
ENSOCUG00000011065	154.293	222.659	222.406	148.55	134.31	179.17	ENSOCUT00000025323	SEC61G	SEC61 translocon gamma subunit [Source:HGNC Symbol;Acc:HGNC:18277] && sp|Q3T104|SC61G_BOVIN Protein transport protein Sec61 subunit gamma OS=Bos taurus OX=9913 GN=SEC61G PE=3 SV=1 && PF00584:SecE/Sec61-gamma subunits of protein translocation complex	-	-	-	-
ENSOCUG00000034440	126.289	142.623	195.494	109.735	101.993	144.484	ENSOCUT00000056303	ENSOCUG00000034440	- && sp|O75494|SRS10_HUMAN Serine/arginine-rich splicing factor 10 OS=Homo sapiens OX=9606 GN=SRSF10 PE=1 SV=1 && -	-	-	-	-
ENSOCUG00000023703	79.4575	103.42	80.0746	181.735	191.487	227.412	ENSOCUT00000050459,ENSOCUT00000062563,ENSOCUT00000009687,ENSOCUT00000048897,ENSOCUT00000011166	GSTM3	glutathione S-transferase mu 3 [Source:HGNC Symbol;Acc:HGNC:4635] && sp|Q9Z1B2|GSTM5_RAT Glutathione S-transferase Mu 5 OS=Rattus norvegicus OX=10116 GN=Gstm5 PE=1 SV=3 && PF00043:Glutathione S-transferase, C-terminal domain|PF02798:Glutathione S-transferase, N-terminal domain	ocu01100:Metabolic pathways; ocu05200:Pathways in cancer	GO:0005829~cytosol; GO:0045171~intercellular bridge	GO:0042803~protein homodimerization activity; GO:0019899~enzyme binding	-
ENSOCUG00000017921	143.371	163.765	194.231	132.362	158.164	164.525	ENSOCUT00000017921	BCAP31	B cell receptor associated protein 31 [Source:HGNC Symbol;Acc:HGNC:16695] && sp|Q5R8H3|BAP31_PONAB B-cell receptor-associated protein 31 OS=Pongo abelii OX=9601 GN=BCAP31 PE=2 SV=3 && PF05529:Bap31/Bap29 transmembrane region|PF18035:Bap31/Bap29 cytoplasmic coiled-coil domain	-	GO:0005739~mitochondrion; GO:0005887~integral component of plasma membrane; GO:0005811~lipid particle	GO:0044877~macromolecular complex binding	GO:0007283~spermatogenesis; GO:0034976~response to endoplasmic reticulum stress
ENSOCUG00000001661	175.402	185.445	195.035	112.86	112.466	112.349	ENSOCUT00000001661	PDIA4	protein disulfide isomerase family A member 4 [Source:HGNC Symbol;Acc:HGNC:30167] && sp|P13667|PDIA4_HUMAN Protein disulfide-isomerase A4 OS=Homo sapiens OX=9606 GN=PDIA4 PE=1 SV=2 && -	ocu04918:Thyroid hormone synthesis	GO:0009986~cell surface	-	-
ENSOCUG00000024318	180.539	211.312	254.95	121.499	112.029	123.778	ENSOCUT00000031278	VDAC3	Voltage-dependent anion-selective channel protein 3 [Source:UniProtKB/Swiss-Prot;Acc:Q9TT13] && sp|Q9TT13|VDAC3_RABIT Voltage-dependent anion-selective channel protein 3 OS=Oryctolagus cuniculus OX=9986 GN=VDAC3 PE=2 SV=1 && PF01459:Eukaryotic porin	ocu04020:Calcium signaling pathway	-	-	-
ENSOCUG00000017278	100.563	154.577	154.523	259.106	213.571	162.964	ENSOCUT00000017279,ENSOCUT00000040996,ENSOCUT00000046436	UBXN1	UBX domain protein 1 [Source:HGNC Symbol;Acc:HGNC:18402] && sp|Q04323|UBXN1_HUMAN UBX domain-containing protein 1 OS=Homo sapiens OX=9606 GN=UBXN1 PE=1 SV=2 && PF00627:UBA/TS-N domain|PF00789:UBX domain	-	GO:0005654~nucleoplasm; GO:0005829~cytosol; GO:0005737~cytoplasm	GO:0031625~ubiquitin protein ligase binding; GO:0051117~ATPase binding	-
ENSOCUG00000001877	135.292	146.179	182.097	127.868	121.442	150.702	ENSOCUT00000001876	SFPQ	splicing factor proline and glutamine rich [Source:HGNC Symbol;Acc:HGNC:10774] && sp|P23246|SFPQ_HUMAN Splicing factor, proline- and glutamine-rich OS=Homo sapiens OX=9606 GN=SFPQ PE=1 SV=2 && PF08075:NOPS (NUC059) domain|PF00076:RNA recognition motif. (a.k.a. RRM, RBD, or RNP domain)	-	GO:0016607~nuclear speck; GO:0000785~chromatin; GO:0090575~RNA polymerase II transcription factor complex; GO:0016363~nuclear matrix	GO:0042803~protein homodimerization activity; GO:0003682~chromatin binding; GO:0042826~histone deacetylase binding; GO:0000976~transcription regulatory region sequence-specific DNA binding	GO:0045944~positive regulation of transcription from RNA polymerase II promoter; GO:0000122~negative regulation of transcription from RNA polymerase II promoter; GO:0048511~rhythmic process
ENSOCUG00000003400	121.562	120.39	230.117	42.3219	54.9403	168.971	ENSOCUT00000003398	ZFP36	ZFP36 ring finger protein [Source:HGNC Symbol;Acc:HGNC:12862] && sp|P47973|TTP_RAT mRNA decay activator protein ZFP36 OS=Rattus norvegicus OX=10116 GN=Zfp36 PE=1 SV=1 && -	-	GO:0005829~cytosol; GO:0005634~nucleus; GO:0000932~P-body	GO:0019901~protein kinase binding; GO:0044877~macromolecular complex binding	GO:0000122~negative regulation of transcription from RNA polymerase II promoter; GO:0071222~cellular response to lipopolysaccharide; GO:0071356~cellular response to tumor necrosis factor; GO:0050728~negative regulation of inflammatory response
ENSOCUG00000038874	97.5483	133.883	238.434	190.686	132.796	182.628	ENSOCUT00000044034	ENSOCUG00000038874	- && sp|P62276|RS29_BOVIN 40S ribosomal protein S29 OS=Bos taurus OX=9913 GN=RPS29 PE=3 SV=2 && -	-	-	GO:0008270~zinc ion binding	-
ENSOCUG00000007607	81.9121	118.014	147.017	122.554	123.816	143.029	ENSOCUT00000007611,ENSOCUT00000040271,ENSOCUT00000034313,ENSOCUT00000036998,ENSOCUT00000046291,ENSOCUT00000037261	SAMHD1	SAM and HD domain containing deoxynucleoside triphosphate triphosphohydrolase 1 [Source:HGNC Symbol;Acc:HGNC:15925] && sp|Q9Y3Z3|SAMH1_HUMAN Deoxynucleoside triphosphate triphosphohydrolase SAMHD1 OS=Homo sapiens OX=9606 GN=SAMHD1 PE=1 SV=2 && PF07647:SAM domain (Sterile alpha motif)|PF01966:HD domain	-	GO:0005654~nucleoplasm	GO:0042802~identical protein binding; GO:0008270~zinc ion binding	-
ENSOCUG00000017651	64.2318	44.8531	45.5809	166.116	357.065	161.235	ENSOCUT00000040203,ENSOCUT00000023411	CREG1	cellular repressor of E1A stimulated genes 1 [Source:HGNC Symbol;Acc:HGNC:2351] && sp|O75629|CREG1_HUMAN Protein CREG1 OS=Homo sapiens OX=9606 GN=CREG1 PE=1 SV=1 && PF13883:Pyridoxamine 5'-phosphate oxidase	-	-	-	-
ENSOCUG00000007050	124.537	134.523	149.191	116.003	118.494	133.088	ENSOCUT00000025510,ENSOCUT00000047310,ENSOCUT00000034675	RBM39	RNA binding motif protein 39 [Source:HGNC Symbol;Acc:HGNC:15923] && sp|Q14498|RBM39_HUMAN RNA-binding protein 39 OS=Homo sapiens OX=9606 GN=RBM39 PE=1 SV=2 && PF15519:linker between RRM2 and RRM3 domains in RBM39 protein|PF00076:RNA recognition motif. (a.k.a. RRM, RBD, or RNP domain)	-	GO:0005634~nucleus; GO:0032991~macromolecular complex; GO:0016607~nuclear speck; GO:0034451~centriolar satellite	-	-
ENSOCUG00000003388	178.47	231.794	201.528	92.5544	130.996	72.5464	ENSOCUT00000003388,ENSOCUT00000045804,ENSOCUT00000040048,ENSOCUT00000054252,ENSOCUT00000061461	SCARB2	scavenger receptor class B member 2 [Source:HGNC Symbol;Acc:HGNC:1665] && sp|Q14108|SCRB2_HUMAN Lysosome membrane protein 2 OS=Homo sapiens OX=9606 GN=SCARB2 PE=1 SV=2 && PF01130:CD36 family	ocu04142:Lysosome	GO:0005886~plasma membrane; GO:0005764~lysosome	GO:0042803~protein homodimerization activity; GO:0019899~enzyme binding	GO:0007605~sensory perception of sound
ENSOCUG00000014726	213.556	262.748	231.999	117.282	100.63	135.672	ENSOCUT00000014723	ENSOCUG00000014726	- && sp|P00558|PGK1_HUMAN Phosphoglycerate kinase 1 OS=Homo sapiens OX=9606 GN=PGK1 PE=1 SV=3 && PF00162:Phosphoglycerate kinase	ocu01100:Metabolic pathways	-	-	-
ENSOCUG00000003287	114.675	193.066	209.235	179.518	180.678	158.667	ENSOCUT00000003283	TMEM258	transmembrane protein 258 [Source:HGNC Symbol;Acc:HGNC:1164] && sp|Q76LT9|TM258_CHICK Transmembrane protein 258 OS=Gallus gallus OX=9031 GN=TMEM258 PE=3 SV=1 && -	-	-	-	-
ENSOCUG00000009884	209.871	224.277	346.036	59.623	79.8802	108.877	ENSOCUT00000009879,ENSOCUT00000046411	TPM4	tropomyosin 4 [Source:HGNC Symbol;Acc:HGNC:12013] && - && PF00261:Tropomyosin	ocu05410:Hypertrophic cardiomyopathy; ocu04261:Adrenergic signaling in cardiomyocytes	-	-	-
ENSOCUG00000002828	89.1894	57.4565	47.3959	225.935	230.808	181.473	ENSOCUT00000062141,ENSOCUT00000002825	IGFBP4	insulin like growth factor binding protein 4 [Source:HGNC Symbol;Acc:HGNC:5473] && sp|P22692|IBP4_HUMAN Insulin-like growth factor-binding protein 4 OS=Homo sapiens OX=9606 GN=IGFBP4 PE=1 SV=2 && PF00086:Thyroglobulin type-1 repeat|PF00219:Insulin-like growth factor binding protein	-	-	-	GO:0043410~positive regulation of MAPK cascade
ENSOCUG00000008755	99.1815	163.279	200.979	221.084	259.895	110.68	ENSOCUT00000008750	ENSOCUG00000008755	- && sp|Q7YRK7|COX6C_CARSF Cytochrome c oxidase subunit 6C OS=Carlito syrichta OX=1868482 GN=COX6C PE=3 SV=1 && -	ocu01100:Metabolic pathways	-	-	-
ENSOCUG00000017741	345.123	255.995	220.475	59.9246	63.51	86.158	ENSOCUT00000017744,ENSOCUT00000045873,ENSOCUT00000060809	HIF1A	hypoxia inducible factor 1 subunit alpha [Source:HGNC Symbol;Acc:HGNC:4910] && sp|Q9XTA5|HIF1A_BOVIN Hypoxia-inducible factor 1-alpha OS=Bos taurus OX=9913 GN=HIF1A PE=2 SV=1 && PF08447:PAS fold|PF08778:HIF-1 alpha C terminal transactivation domain|PF11413:Hypoxia-inducible factor-1	ocu05205:Proteoglycans in cancer; ocu05200:Pathways in cancer; ocu05235:PD-L1 expression and PD-1 checkpoint pathway in cancer; ocu05231:Choline metabolism in cancer	GO:0005634~nucleus; GO:0016607~nuclear speck; GO:0005737~cytoplasm	GO:0003700~transcription factor activity, sequence-specific DNA binding; GO:0046983~protein dimerization activity; GO:0003677~DNA binding; GO:0046982~protein heterodimerization activity	GO:0006357~regulation of transcription from RNA polymerase II promoter
ENSOCUG00000006166	165.336	158.986	161.982	108.391	115.089	145.49	ENSOCUT00000006163,ENSOCUT00000040413,ENSOCUT00000039409	MDH1	malate dehydrogenase 1 [Source:HGNC Symbol;Acc:HGNC:6970] && sp|O88989|MDHC_RAT Malate dehydrogenase, cytoplasmic OS=Rattus norvegicus OX=10116 GN=Mdh1 PE=1 SV=3 && PF02866:lactate/malate dehydrogenase, alpha/beta C-terminal domain|PF00056:lactate/malate dehydrogenase, NAD binding domain	ocu01100:Metabolic pathways	GO:0005829~cytosol; GO:0005813~centrosome	-	-
ENSOCUG00000014711	137.361	176.875	172.404	160.361	159.49	180.125	ENSOCUT00000014713,ENSOCUT00000035151	CAPZB	capping actin protein of muscle Z-line subunit beta [Source:HGNC Symbol;Acc:HGNC:1491] && sp|P79136|CAPZB_BOVIN F-actin-capping protein subunit beta OS=Bos taurus OX=9913 GN=CAPZB PE=1 SV=1 && PF01115:F-actin capping protein, beta subunit	-	-	-	-
ENSOCUG00000007090	150.221	260.15	285.525	88.7863	88.7092	100.022	ENSOCUT00000055057,ENSOCUT00000007087	YWHAH	tyrosine 3-monooxygenase/tryptophan 5-monooxygenase activation protein eta [Source:HGNC Symbol;Acc:HGNC:12853] && sp|P68509|1433F_BOVIN 14-3-3 protein eta OS=Bos taurus OX=9913 GN=YWHAH PE=1 SV=2 && PF00244:14-3-3 protein	ocu04390:Hippo signaling pathway; ocu04151:PI3K-Akt signaling pathway	GO:0005737~cytoplasm	-	-
ENSOCUG00000003932	191.85	177.574	241.033	162.071	98.9894	124.197	ENSOCUT00000003927	ENSOCUG00000003932	- && sp|P62633|CNBP_HUMAN Cellular nucleic acid-binding protein OS=Homo sapiens OX=9606 GN=CNBP PE=1 SV=1 && PF00098:Zinc knuckle	-	-	GO:0008270~zinc ion binding; GO:0003676~nucleic acid binding	-
ENSOCUG00000014480	170.794	199.107	268.158	122.148	94.0094	124.778	ENSOCUT00000063787,ENSOCUT00000034198,ENSOCUT00000014483,ENSOCUT00000063129,ENSOCUT00000039281,ENSOCUT00000053051,ENSOCUT00000059139,ENSOCUT00000056340	C1R	complement C1r [Source:HGNC Symbol;Acc:HGNC:1246] && sp|Q5R544|C1R_PONAB Complement C1r subcomponent OS=Pongo abelii OX=9601 GN=C1R PE=2 SV=1 && PF00084:Sushi repeat (SCR repeat)|PF14670:Coagulation Factor Xa inhibitory site|PF00431:CUB domain|PF00089:Trypsin	-	-	-	-
ENSOCUG00000032467	133.649	145.512	114.045	123.463	130.166	140.798	ENSOCUT00000059298	ENSOCUG00000032467	- && - && -	-	-	-	-
ENSOCUG00000006345	246.759	217.378	244.637	90.3029	103.992	87.325	ENSOCUT00000063880,ENSOCUT00000006346,ENSOCUT00000038597	GNS	glucosamine (N-acetyl)-6-sulfatase [Source:HGNC Symbol;Acc:HGNC:4422] && sp|P15586|GNS_HUMAN N-acetylglucosamine-6-sulfatase OS=Homo sapiens OX=9606 GN=GNS PE=1 SV=3 && -	ocu04142:Lysosome; ocu01100:Metabolic pathways	GO:0005764~lysosome	-	-
ENSOCUG00000021558	114.577	205.745	238.62	140.328	161.552	151.748	ENSOCUT00000056653,ENSOCUT00000042418,ENSOCUT00000026871	ENSOCUG00000021558	- && sp|Q3SYX9|ARPC5_BOVIN Actin-related protein 2/3 complex subunit 5 OS=Bos taurus OX=9913 GN=ARPC5 PE=1 SV=3 && -	-	-	-	-
ENSOCUG00000022995	119.069	153.411	151.353	184.169	175.138	147.858	ENSOCUT00000026890	BLCAP	BLCAP apoptosis inducing factor [Source:HGNC Symbol;Acc:HGNC:1055] && sp|P62954|BLCAP_BOVIN Bladder cancer-associated protein OS=Bos taurus OX=9913 GN=BLCAP PE=3 SV=1 && -	-	-	-	-
ENSOCUG00000006703	24.1302	100.87	103.302	377.072	274.818	259.668	ENSOCUT00000006703,ENSOCUT00000031168	LTB	lymphotoxin beta [Source:HGNC Symbol;Acc:HGNC:6711] && sp|Q5TM22|TNFC_MACMU Lymphotoxin-beta OS=Macaca mulatta OX=9544 GN=LTB PE=3 SV=1 && PF00229:TNF(Tumour Necrosis Factor) family	ocu04060:Cytokine-cytokine receptor interaction; ocu04064:NF-kappa B signaling pathway	-	-	-
ENSOCUG00000013232	162.247	229.026	303.088	149.722	144.112	67.0602	ENSOCUT00000013259,ENSOCUT00000055686	COL4A1	collagen type IV alpha 1 chain [Source:HGNC Symbol;Acc:HGNC:2202] && sp|P02462|CO4A1_HUMAN Collagen alpha-1(IV) chain OS=Homo sapiens OX=9606 GN=COL4A1 PE=1 SV=4 && PF01391:Collagen triple helix repeat (20 copies)|PF01413:C-terminal tandem repeated domain in type 4 procollagen	ocu05200:Pathways in cancer; ocu04151:PI3K-Akt signaling pathway; ocu04510:Focal adhesion; ocu04926:Relaxin signaling pathway; ocu05146:Amoebiasis	-	-	GO:0007420~brain development; GO:0071230~cellular response to amino acid stimulus
ENSOCUG00000001515	269.902	353.656	324.444	56.264	50.9265	90.1957	ENSOCUT00000001515,ENSOCUT00000052826	CCL19	C-C motif chemokine ligand 19 [Source:HGNC Symbol;Acc:HGNC:10617] && sp|O70460|CCL19_MOUSE C-C motif chemokine 19 OS=Mus musculus OX=10090 GN=Ccl19 PE=1 SV=1 && PF00048:Small cytokines (intecrine/chemokine), interleukin-8 like	ocu04060:Cytokine-cytokine receptor interaction; ocu04064:NF-kappa B signaling pathway	-	-	-
ENSOCUG00000008696	139.903	251.256	174.872	108.539	167.235	164.934	ENSOCUT00000062833,ENSOCUT00000008698	CNBP	CCHC-type zinc finger nucleic acid binding protein [Source:HGNC Symbol;Acc:HGNC:13164] && sp|Q3T0Q6|CNBP_BOVIN Cellular nucleic acid-binding protein OS=Bos taurus OX=9913 GN=CNBP PE=2 SV=1 && PF00098:Zinc knuckle	-	-	GO:0008270~zinc ion binding; GO:0003676~nucleic acid binding	-
ENSOCUG00000003296	176.918	144.746	130.357	130.405	166.555	152.335	ENSOCUT00000003295	SPCS1	signal peptidase complex subunit 1 [Source:HGNC Symbol;Acc:HGNC:23401] && sp|Q5RF96|SPCS1_PONAB Signal peptidase complex subunit 1 OS=Pongo abelii OX=9601 GN=SPCS1 PE=2 SV=2 && PF06645:Microsomal signal peptidase 12 kDa subunit (SPC12)	-	-	-	-
ENSOCUG00000023359	313.27	289.626	411.748	36.7178	47.275	40.0956	ENSOCUT00000041375,ENSOCUT00000020895,ENSOCUT00000036357	TINAGL1	tubulointerstitial nephritis antigen like 1 [Source:HGNC Symbol;Acc:HGNC:19168] && sp|Q9GZM7|TINAL_HUMAN Tubulointerstitial nephritis antigen-like OS=Homo sapiens OX=9606 GN=TINAGL1 PE=1 SV=1 && PF00112:Papain family cysteine protease	-	GO:0005737~cytoplasm	-	-
ENSOCUG00000008074	128.585	191.43	200.505	72.9551	76.8619	88.6004	ENSOCUT00000036513,ENSOCUT00000046947,ENSOCUT00000008073,ENSOCUT00000053396	MAT2B	methionine adenosyltransferase 2B [Source:HGNC Symbol;Acc:HGNC:6905] && sp|Q9NZL9|MAT2B_HUMAN Methionine adenosyltransferase 2 subunit beta OS=Homo sapiens OX=9606 GN=MAT2B PE=1 SV=1 && PF04321:RmlD substrate binding domain	ocu01100:Metabolic pathways	-	-	-
ENSOCUG00000006604	112.439	85.0198	100.891	147.541	184.148	95.9402	ENSOCUT00000006603,ENSOCUT00000046091,ENSOCUT00000045276	TPP1	tripeptidyl peptidase 1 [Source:HGNC Symbol;Acc:HGNC:2073] && sp|O14773|TPP1_HUMAN Tripeptidyl-peptidase 1 OS=Homo sapiens OX=9606 GN=TPP1 PE=1 SV=2 && PF09286:Pro-kumamolisin, activation domain	ocu04142:Lysosome	GO:0005794~Golgi apparatus; GO:0005764~lysosome; GO:0045121~membrane raft; GO:0055037~recycling endosome	-	GO:0030855~epithelial cell differentiation
ENSOCUG00000013093	210.768	170.641	165.378	139.383	147.503	118.054	ENSOCUT00000013092,ENSOCUT00000045380	CAPNS1	Oryctolagus cuniculus calpain small subunit 1 (CAPNS1), mRNA. [Source:RefSeq mRNA;Acc:NM_001082264] && sp|P06813|CPNS1_RABIT Calpain small subunit 1 OS=Oryctolagus cuniculus OX=9986 GN=CAPNS1 PE=1 SV=1 && PF13833:EF-hand domain pair	-	GO:0005829~cytosol; GO:0005737~cytoplasm; GO:0005886~plasma membrane	-	-
ENSOCUG00000004928	57.6353	44.9898	25.7322	249.861	328.337	113.8	ENSOCUT00000039085,ENSOCUT00000023311,ENSOCUT00000036251,ENSOCUT00000035456,ENSOCUT00000046238,ENSOCUT00000045109	TGFBI	transforming growth factor beta induced [Source:HGNC Symbol;Acc:HGNC:11771] && sp|Q95215|BGH3_RABIT Transforming growth factor-beta-induced protein ig-h3 OS=Oryctolagus cuniculus OX=9986 GN=TGFBI PE=2 SV=2 && PF02469:Fasciclin domain	-	-	GO:0005178~integrin binding; GO:0005518~collagen binding	GO:0008283~cell proliferation
ENSOCUG00000036556	128.567	158.031	118.798	157.25	215.108	174.519	ENSOCUT00000052828,ENSOCUT00000053892	ENSOCUG00000036556	- && sp|P43348|TCTP_RABIT Translationally-controlled tumor protein OS=Oryctolagus cuniculus OX=9986 GN=TPT1 PE=2 SV=2 && -	-	-	-	-
ENSOCUG00000015793	203.383	175.368	186.09	99.6935	120.847	123.979	ENSOCUT00000048293,ENSOCUT00000015791	SERINC1	serine incorporator 1 [Source:HGNC Symbol;Acc:HGNC:13464] && sp|Q5R419|SERC1_PONAB Serine incorporator 1 OS=Pongo abelii OX=9601 GN=SERINC1 PE=2 SV=1 && PF03348:Serine incorporator (Serinc)	-	GO:0005886~plasma membrane	-	-
ENSOCUG00000028076	120.423	135.773	111.878	158.187	196.709	179.156	ENSOCUT00000029397	ENSOCUG00000028076	- && sp|Q5E995|RS6_BOVIN 40S ribosomal protein S6 OS=Bos taurus OX=9913 GN=RPS6 PE=2 SV=1 && PF01092:Ribosomal protein S6e	-	-	-	-
ENSOCUG00000011229	181.76	225.721	204.131	90.9922	113.238	63.7177	ENSOCUT00000011224,ENSOCUT00000061816	RNF114	ring finger protein 114 [Source:HGNC Symbol;Acc:HGNC:13094] && sp|Q6J1I8|RN114_PIG E3 ubiquitin-protein ligase RNF114 OS=Sus scrofa OX=9823 GN=RNF114 PE=1 SV=1 && PF13445:RING-type zinc-finger|PF18574:C2HC Zing finger domain|PF05605:Drought induced 19 protein (Di19), zinc-binding	-	GO:0005829~cytosol; GO:0005634~nucleus; GO:0005886~plasma membrane	-	GO:0007283~spermatogenesis; GO:0016567~protein ubiquitination
ENSOCUG00000007216	173.542	140.096	120.138	165.277	152.351	143.5	ENSOCUT00000039171,ENSOCUT00000007217	CS	citrate synthase [Source:HGNC Symbol;Acc:HGNC:2422] && sp|Q29RK1|CISY_BOVIN Citrate synthase, mitochondrial OS=Bos taurus OX=9913 GN=CS PE=1 SV=1 && PF00285:Citrate synthase, C-terminal domain	ocu01100:Metabolic pathways	-	-	-
ENSOCUG00000005524	264.985	227.68	233.846	95.5746	106.966	101.842	ENSOCUT00000005524	TMBIM1	transmembrane BAX inhibitor motif containing 1 [Source:HGNC Symbol;Acc:HGNC:23410] && sp|Q969X1|LFG3_HUMAN Protein lifeguard 3 OS=Homo sapiens OX=9606 GN=TMBIM1 PE=1 SV=2 && PF01027:Inhibitor of apoptosis-promoting Bax1	-	GO:0005794~Golgi apparatus; GO:0010008~endosome membrane	-	-
ENSOCUG00000014778	190.71	188.698	191.201	98.1485	98.4921	128.889	ENSOCUT00000014772,ENSOCUT00000040355,ENSOCUT00000036981	MORF4L2	mortality factor 4 like 2 [Source:HGNC Symbol;Acc:HGNC:16849] && sp|Q4R578|MO4L2_MACFA Mortality factor 4-like protein 2 OS=Macaca fascicularis OX=9541 GN=MORF4L2 PE=2 SV=1 && PF05712:MRG	-	-	-	-
ENSOCUG00000005642	136.465	173.39	149.471	156.014	144.823	142.666	ENSOCUT00000005642	MTPN	myotrophin [Source:HGNC Symbol;Acc:HGNC:15667] && sp|P62774|MTPN_MOUSE Myotrophin OS=Mus musculus OX=10090 GN=Mtpn PE=1 SV=2 && PF12796:Ankyrin repeats (3 copies)	-	-	-	-
ENSOCUG00000033140	92.0483	137.325	146.282	220.777	188.824	188.681	ENSOCUT00000054815	ENSOCUG00000033140	- && - && -	-	-	-	-
ENSOCUG00000038071	144.013	163.267	147.707	131.346	113.941	166.206	ENSOCUT00000040629,ENSOCUT00000051283	ENSOCUG00000038071	signal peptidase complex subunit 2 [Source:HGNC Symbol;Acc:HGNC:28962] && sp|Q28250|SPCS2_CANLF Signal peptidase complex subunit 2 OS=Canis lupus familiaris OX=9615 GN=SPCS2 PE=1 SV=1 && PF06703:Microsomal signal peptidase 25 kDa subunit (SPC25)	-	-	-	-
ENSOCUG00000000481	197.054	221.413	226.169	100.184	102.81	118.441	ENSOCUT00000000482	EIF2S2	Oryctolagus cuniculus eukaryotic translation initiation factor 2 subunit beta (EIF2S2), mRNA. [Source:RefSeq mRNA;Acc:NM_001082398] && sp|P41035|IF2B_RABIT Eukaryotic translation initiation factor 2 subunit 2 OS=Oryctolagus cuniculus OX=9986 GN=EIF2S2 PE=1 SV=1 && PF01873:Domain found in IF2B/IF5	-	-	-	GO:0001701~in utero embryonic development
ENSOCUG00000004443	124.957	163.316	189.293	143.162	130.427	161.26	ENSOCUT00000004443	HNRNPH3	heterogeneous nuclear ribonucleoprotein H3 [Source:HGNC Symbol;Acc:HGNC:5043] && sp|P31942|HNRH3_HUMAN Heterogeneous nuclear ribonucleoprotein H3 OS=Homo sapiens OX=9606 GN=HNRNPH3 PE=1 SV=2 && PF00076:RNA recognition motif. (a.k.a. RRM, RBD, or RNP domain)	-	GO:0005654~nucleoplasm	-	GO:0030855~epithelial cell differentiation
ENSOCUG00000004595	186.691	224.967	220.952	100.529	121.874	145.463	ENSOCUT00000004588	LLPH	LLP homolog, long-term synaptic facilitation factor [Source:HGNC Symbol;Acc:HGNC:28229] && sp|Q9BRT6|LLPH_HUMAN Protein LLP homolog OS=Homo sapiens OX=9606 GN=LLPH PE=1 SV=1 && PF10169:Learning-associated protein	-	GO:0005730~nucleolus	-	-
ENSOCUG00000012702	51.253	62.2283	84.4831	149.292	221.168	67.4159	ENSOCUT00000061549,ENSOCUT00000058541,ENSOCUT00000012704	SIGLEC1	sialic acid binding Ig like lectin 1 [Source:HGNC Symbol;Acc:HGNC:11127] && sp|Q9BZZ2|SN_HUMAN Sialoadhesin OS=Homo sapiens OX=9606 GN=SIGLEC1 PE=1 SV=2 && -	ocu04514:Cell adhesion molecules	-	-	-
ENSOCUG00000003584	119.527	250.003	211.469	98.9203	162.66	106.498	ENSOCUT00000003581	ENSOCUG00000003584	- && sp|P08628|THIO_RABIT Thioredoxin OS=Oryctolagus cuniculus OX=9986 GN=TXN PE=1 SV=2 && PF00085:Thioredoxin	ocu05132:Salmonella infection	-	-	-
ENSOCUG00000000889	148.378	102.97	124.631	126.962	139.314	149.226	ENSOCUT00000000888	ENSOCUG00000000889	- && sp|Q06830|PRDX1_HUMAN Peroxiredoxin-1 OS=Homo sapiens OX=9606 GN=PRDX1 PE=1 SV=1 && -	-	-	-	-
ENSOCUG00000009229	100.798	152.028	169.97	97.1527	98.5153	105.062	ENSOCUT00000009227,ENSOCUT00000047304	IRF2	interferon regulatory factor 2 [Source:HGNC Symbol;Acc:HGNC:6117] && sp|P14316|IRF2_HUMAN Interferon regulatory factor 2 OS=Homo sapiens OX=9606 GN=IRF2 PE=1 SV=2 && PF00605:Interferon regulatory factor transcription factor	-	-	GO:0003700~transcription factor activity, sequence-specific DNA binding; GO:0000976~transcription regulatory region sequence-specific DNA binding	GO:0008283~cell proliferation; GO:0006357~regulation of transcription from RNA polymerase II promoter
ENSOCUG00000006227	147.122	160.863	172.758	115.017	116.723	125.199	ENSOCUT00000006236	JAK1	Janus kinase 1 [Source:HGNC Symbol;Acc:HGNC:6190] && sp|P23458|JAK1_HUMAN Tyrosine-protein kinase JAK1 OS=Homo sapiens OX=9606 GN=JAK1 PE=1 SV=2 && PF18377:FERM F2 acyl-CoA binding protein-like domain|PF18379:FERM F1 ubiquitin-like domain|PF17887:Jak1 pleckstrin homology-like domain|PF07714:Protein tyrosine kinase	ocu05200:Pathways in cancer; ocu04151:PI3K-Akt signaling pathway; ocu04550:Signaling pathways regulating pluripotency of stem cells; ocu04630:JAK-STAT signaling pathway; ocu05235:PD-L1 expression and PD-1 checkpoint pathway in cancer	GO:0005634~nucleus; GO:0005737~cytoplasm	GO:0004712~protein serine/threonine/tyrosine kinase activity; GO:0031625~ubiquitin protein ligase binding; GO:0019903~protein phosphatase binding; GO:0004715~non-membrane spanning protein tyrosine kinase activity	GO:0035556~intracellular signal transduction
ENSOCUG00000003196	177.854	235.931	312.855	41.1783	45.5112	72.6697	ENSOCUT00000051940,ENSOCUT00000003194	CLIC4	chloride intracellular channel 4 [Source:HGNC Symbol;Acc:HGNC:13518] && sp|Q9XSA7|CLIC4_BOVIN Chloride intracellular channel protein 4 OS=Bos taurus OX=9913 GN=CLIC4 PE=2 SV=3 && PF13410:Glutathione S-transferase, C-terminal domain	-	GO:0005737~cytoplasm; GO:0005886~plasma membrane	-	-
ENSOCUG00000005126	123.904	214.136	165.455	158.076	143.316	114.824	ENSOCUT00000005125	RHOH	ras homolog family member H [Source:HGNC Symbol;Acc:HGNC:686] && sp|Q15669|RHOH_HUMAN Rho-related GTP-binding protein RhoH OS=Homo sapiens OX=9606 GN=RHOH PE=1 SV=1 && PF00071:Ras family	ocu05132:Salmonella infection	GO:0005737~cytoplasm; GO:0001772~immunological synapse	-	-
ENSOCUG00000007012	276.41	306.879	369.402	45.3306	47.5092	39.475	ENSOCUT00000007012	NELFE	negative elongation factor complex member E [Source:HGNC Symbol;Acc:HGNC:13974] && sp|Q0V898|NELFE_BOVIN Negative elongation factor E OS=Bos taurus OX=9913 GN=NELFE PE=2 SV=1 && PF00076:RNA recognition motif. (a.k.a. RRM, RBD, or RNP domain)	-	GO:0016604~nuclear body; GO:0005886~plasma membrane	-	-
ENSOCUG00000010383	224.908	196.886	205.669	97.4823	164.002	68.7689	ENSOCUT00000010382	CD68	CD68 molecule [Source:HGNC Symbol;Acc:HGNC:1693] && sp|P34810|CD68_HUMAN Macrosialin OS=Homo sapiens OX=9606 GN=CD68 PE=1 SV=2 && PF01299:Lysosome-associated membrane glycoprotein (Lamp)	ocu04142:Lysosome	GO:0005886~plasma membrane; GO:0010008~endosome membrane	-	-
ENSOCUG00000021292	82.6379	252.779	193.826	104.883	239.061	199.208	ENSOCUT00000025822	ENSOCUG00000021292	- && sp|Q32PB9|RL38_BOVIN 60S ribosomal protein L38 OS=Bos taurus OX=9913 GN=RPL38 PE=3 SV=4 && PF01781:Ribosomal L38e protein family	-	GO:0005829~cytosol	-	-
ENSOCUG00000006983	1255.45	0	0	0	0.228863	0.134093	ENSOCUT00000006976	CPA2	carboxypeptidase A2 [Source:HGNC Symbol;Acc:HGNC:2297] && sp|P48052|CBPA2_HUMAN Carboxypeptidase A2 OS=Homo sapiens OX=9606 GN=CPA2 PE=1 SV=3 && PF02244:Carboxypeptidase activation peptide|PF00246:Zinc carboxypeptidase	ocu04972:Pancreatic secretion	-	GO:0008270~zinc ion binding	-
ENSOCUG00000029372	131.995	173.056	158.655	137.987	144.7	196.181	ENSOCUT00000033704	ENSOCUG00000029372	NDUFA4 mitochondrial complex associated [Source:HGNC Symbol;Acc:HGNC:7687] && sp|Q62425|NDUA4_MOUSE Cytochrome c oxidase subunit NDUFA4 OS=Mus musculus OX=10090 GN=Ndufa4 PE=1 SV=2 && PF06522:NADH-ubiquinone reductase complex 1 MLRQ subunit	ocu01100:Metabolic pathways; ocu04723:Retrograde endocannabinoid signaling	-	-	-
ENSOCUG00000027394	29.8195	137.312	143.483	110.146	71.0689	43.2288	ENSOCUT00000045222,ENSOCUT00000054221,ENSOCUT00000022671,ENSOCUT00000025308,ENSOCUT00000021622,ENSOCUT00000051968,ENSOCUT00000051369,ENSOCUT00000027620,ENSOCUT00000054639,ENSOCUT00000030644	ENSOCUG00000027394	- && sp|P0DOX7|IGK_HUMAN Immunoglobulin kappa light chain OS=Homo sapiens OX=9606 PE=1 SV=1 && PF07686:Immunoglobulin V-set domain|PF07654:Immunoglobulin C1-set domain	-	-	-	-
ENSOCUG00000000439	200.647	182.115	193.493	107.38	104.725	122.035	ENSOCUT00000000439	PSMA1	proteasome 20S subunit alpha 1 [Source:HGNC Symbol;Acc:HGNC:9530] && sp|Q3T0X5|PSA1_BOVIN Proteasome subunit alpha type-1 OS=Bos taurus OX=9913 GN=PSMA1 PE=1 SV=1 && PF00227:Proteasome subunit|PF10584:Proteasome subunit A N-terminal signature	-	GO:0005654~nucleoplasm; GO:0005813~centrosome; GO:0005737~cytoplasm	-	GO:0006511~ubiquitin-dependent protein catabolic process
ENSOCUG00000015853	271.505	331.654	312.773	98.4669	57.1256	55.3175	ENSOCUT00000015848	ENSOCUG00000015853	glutaredoxin [Source:HGNC Symbol;Acc:HGNC:4330] && sp|P12864|GLRX1_RABIT Glutaredoxin-1 OS=Oryctolagus cuniculus OX=9986 GN=GLRX PE=1 SV=1 && PF00462:Glutaredoxin	-	GO:0005737~cytoplasm	GO:0051117~ATPase binding	-
ENSOCUG00000026764	154.397	146.378	219.177	90.1324	144.36	142.123	ENSOCUT00000026495	ENSOCUG00000026764	- && sp|Q6NZI2|CAVN1_HUMAN Caveolae-associated protein 1 OS=Homo sapiens OX=9606 GN=CAVIN1 PE=1 SV=1 && PF15237:PTRF/SDPR family	-	-	-	-
ENSOCUG00000009190	128.616	186.824	148.574	151.337	151.424	134.994	ENSOCUT00000009193	HEXA	hexosaminidase subunit alpha [Source:HGNC Symbol;Acc:HGNC:4878] && sp|Q5RC84|HEXA_PONAB Beta-hexosaminidase subunit alpha OS=Pongo abelii OX=9601 GN=HEXA PE=3 SV=1 && PF00728:Glycosyl hydrolase family 20, catalytic domain|PF14845:beta-acetyl hexosaminidase like	ocu04142:Lysosome; ocu01100:Metabolic pathways	GO:0005764~lysosome	-	GO:0007605~sensory perception of sound
novel.36	153.028	289.388	426.918	17.339	32.7622	23.1539	-	-	- && - && -	-	-	-	-
ENSOCUG00000030643	267.012	248.423	214.736	92.0134	64.8556	119.168	ENSOCUT00000044916,ENSOCUT00000041921,ENSOCUT00000040170	TXN	- && sp|P08628|THIO_RABIT Thioredoxin OS=Oryctolagus cuniculus OX=9986 GN=TXN PE=1 SV=2 && PF00085:Thioredoxin	ocu05132:Salmonella infection	GO:0005634~nucleus; GO:0005737~cytoplasm	-	-
ENSOCUG00000034178	87.2534	172.818	252.309	55.2008	234.556	156.517	ENSOCUT00000041829	ENSOCUG00000034178	- && sp|P53505|ACT5_XENLA Actin, cytoplasmic type 5 OS=Xenopus laevis OX=8355 PE=3 SV=1 && PF00022:Actin	-	-	-	-
ENSOCUG00000005696	141.97	180.392	165.935	136.836	143.443	118.007	ENSOCUT00000005698,ENSOCUT00000053569,ENSOCUT00000035590,ENSOCUT00000056267	ENSOCUG00000005696	- && sp|O43516|WIPF1_HUMAN WAS/WASL-interacting protein family member 1 OS=Homo sapiens OX=9606 GN=WIPF1 PE=1 SV=3 && PF02205:WH2 motif	-	GO:0015629~actin cytoskeleton	-	-
ENSOCUG00000021989	50.9438	166.045	181.366	190.419	199.535	253.115	ENSOCUT00000031789	NDUFA3	NADH:ubiquinone oxidoreductase subunit A3 [Source:HGNC Symbol;Acc:HGNC:7686] && sp|Q02371|NDUA3_BOVIN NADH dehydrogenase [ubiquinone] 1 alpha subcomplex subunit 3 OS=Bos taurus OX=9913 GN=NDUFA3 PE=1 SV=2 && -	-	GO:0005747~mitochondrial respiratory chain complex I	-	GO:0032981~mitochondrial respiratory chain complex I assembly
ENSOCUG00000004285	235.228	225.194	192.59	79.808	99.3749	90.7339	ENSOCUT00000024480	METTL9	methyltransferase like 9 [Source:HGNC Symbol;Acc:HGNC:24586] && sp|Q9H1A3|METL9_HUMAN Protein-L-histidine N-pros-methyltransferase OS=Homo sapiens OX=9606 GN=METTL9 PE=1 SV=1 && PF05219:DREV methyltransferase	-	GO:0005783~endoplasmic reticulum	-	-
ENSOCUG00000002449	108.058	162.968	181.738	147.697	138.905	178.093	ENSOCUT00000002446,ENSOCUT00000064335	ENSOCUG00000002449	late endosomal/lysosomal adaptor, MAPK and MTOR activator 5 [Source:HGNC Symbol;Acc:HGNC:17955] && sp|Q3SZ68|LTOR5_BOVIN Ragulator complex protein LAMTOR5 OS=Bos taurus OX=9913 GN=LAMTOR5 PE=3 SV=1 && -	ocu04150:mTOR signaling pathway	GO:0005764~lysosome	-	-
ENSOCUG00000025034	4.40787	7.06331	10.9639	6.07039	1185.96	10.2285	ENSOCUT00000028522	ENSOCUG00000025034	- && sp|P62265|RS14_CRIGR 40S ribosomal protein S14 OS=Cricetulus griseus OX=10029 GN=RPS14 PE=2 SV=3 && PF00411:Ribosomal protein S11	-	GO:0005737~cytoplasm	-	-
ENSOCUG00000009785	108.609	135.769	133.555	105.043	102.037	115.28	ENSOCUT00000009785	SRSF6	serine and arginine rich splicing factor 6 [Source:HGNC Symbol;Acc:HGNC:10788] && sp|Q13247|SRSF6_HUMAN Serine/arginine-rich splicing factor 6 OS=Homo sapiens OX=9606 GN=SRSF6 PE=1 SV=2 && PF00076:RNA recognition motif. (a.k.a. RRM, RBD, or RNP domain)	-	GO:0016607~nuclear speck	-	-
ENSOCUG00000038763	75.8209	89.4759	106.613	203.844	194.386	144.444	ENSOCUT00000056974	ATOX1	antioxidant 1 copper chaperone [Source:HGNC Symbol;Acc:HGNC:798] && sp|P13213|SPRC_BOVIN SPARC OS=Bos taurus OX=9913 GN=SPARC PE=1 SV=2 && PF10591:Secreted protein acidic and rich in cysteine Ca binding region|PF00050:Kazal-type serine protease inhibitor domain|PF09289:Follistatin/Osteonectin-like EGF domain	ocu04978:Mineral absorption	-	-	-
ENSOCUG00000004432	129.857	215.143	187.472	119.314	117.374	108.204	ENSOCUT00000051241,ENSOCUT00000004432,ENSOCUT00000049710,ENSOCUT00000040898,ENSOCUT00000063397,ENSOCUT00000056664,ENSOCUT00000040778	ENSOCUG00000004432	- && sp|Q61545|EWS_MOUSE RNA-binding protein EWS OS=Mus musculus OX=10090 GN=Ewsr1 PE=1 SV=2 && PF00076:RNA recognition motif. (a.k.a. RRM, RBD, or RNP domain)|PF00641:Zn-finger in Ran binding protein and others	-	-	-	-
ENSOCUG00000005016	147.967	238.037	223.081	51.1308	47.3028	45.7648	ENSOCUT00000042157,ENSOCUT00000062463,ENSOCUT00000034474,ENSOCUT00000056192,ENSOCUT00000022045,ENSOCUT00000043440	NT5C3A	Oryctolagus cuniculus 5'-nucleotidase, cytosolic IIIA (NT5C3A), mRNA. [Source:RefSeq mRNA;Acc:NM_001089315] && sp|Q9H0P0|5NT3A_HUMAN Cytosolic 5'-nucleotidase 3A OS=Homo sapiens OX=9606 GN=NT5C3A PE=1 SV=3 && PF05822:Pyrimidine 5'-nucleotidase (UMPH-1)	ocu01100:Metabolic pathways; ocu01232:Nucleotide metabolism	GO:0005737~cytoplasm	-	-
ENSOCUG00000004142	134.123	106.057	151.219	155.352	155.689	136.584	ENSOCUT00000004152,ENSOCUT00000037976	MYH9	myosin heavy chain 9 [Source:HGNC Symbol;Acc:HGNC:7579] && sp|P35579|MYH9_HUMAN Myosin-9 OS=Homo sapiens OX=9606 GN=MYH9 PE=1 SV=4 && PF01576:Myosin tail|PF02736:Myosin N-terminal SH3-like domain|PF00063:Myosin head (motor domain)	ocu04530:Tight junction; ocu04270:Vascular smooth muscle contraction; ocu04810:Regulation of actin cytoskeleton	GO:0005829~cytosol; GO:0005925~focal adhesion; GO:0005912~adherens junction; GO:0031594~neuromuscular junction; GO:0001725~stress fiber; GO:0001772~immunological synapse	GO:0042803~protein homodimerization activity; GO:0019904~protein domain specific binding; GO:0005178~integrin binding	GO:0001701~in utero embryonic development; GO:0001525~angiogenesis; GO:0098609~cell-cell adhesion
ENSOCUG00000023941	153.127	177.781	187.209	109.229	118.982	90.6873	ENSOCUT00000041599,ENSOCUT00000030144,ENSOCUT00000050562	ENSOCUG00000023941	- && sp|P78324|SHPS1_HUMAN Tyrosine-protein phosphatase non-receptor type substrate 1 OS=Homo sapiens OX=9606 GN=SIRPA PE=1 SV=2 && PF07686:Immunoglobulin V-set domain|PF07654:Immunoglobulin C1-set domain	-	-	-	-
ENSOCUG00000002556	160.638	256.08	255.23	81.6243	79.1769	81.7707	ENSOCUT00000033373,ENSOCUT00000002553	BAK1	BCL2 antagonist/killer 1 [Source:HGNC Symbol;Acc:HGNC:949] && sp|Q16611|BAK_HUMAN Bcl-2 homologous antagonist/killer OS=Homo sapiens OX=9606 GN=BAK1 PE=1 SV=1 && PF00452:Apoptosis regulator proteins, Bcl-2 family	ocu05200:Pathways in cancer; ocu04210:Apoptosis; ocu05217:Basal cell carcinoma; ocu05226:Gastric cancer; ocu05132:Salmonella infection	GO:0005829~cytosol; GO:0005783~endoplasmic reticulum	GO:0042803~protein homodimerization activity; GO:0044325~ion channel binding; GO:0046982~protein heterodimerization activity	GO:0043065~positive regulation of apoptotic process; GO:0008283~cell proliferation
ENSOCUG00000006655	212.805	220.12	201.012	86.7979	88.3693	106.479	ENSOCUT00000006656	HSPA9	heat shock protein family A (Hsp70) member 9 [Source:HGNC Symbol;Acc:HGNC:5244] && sp|P38646|GRP75_HUMAN Stress-70 protein, mitochondrial OS=Homo sapiens OX=9606 GN=HSPA9 PE=1 SV=2 && PF00012:Hsp70 protein	-	-	GO:0031625~ubiquitin protein ligase binding	-
ENSOCUG00000008518	168.963	146.086	117.939	109.419	128.425	129.539	ENSOCUT00000035743,ENSOCUT00000008518,ENSOCUT00000059452	ENSOCUG00000008518	- && sp|P26443|DHE3_MOUSE Glutamate dehydrogenase 1, mitochondrial OS=Mus musculus OX=10090 GN=Glud1 PE=1 SV=1 && PF00208:Glutamate/Leucine/Phenylalanine/Valine dehydrogenase|PF02812:Glu/Leu/Phe/Val dehydrogenase, dimerisation domain	ocu01100:Metabolic pathways	-	-	-
ENSOCUG00000005288	170.015	212.884	211.606	63.6732	64.7129	56.3569	ENSOCUT00000005287	UBE2J1	ubiquitin conjugating enzyme E2 J1 [Source:HGNC Symbol;Acc:HGNC:17598] && sp|Q9Y385|UB2J1_HUMAN Ubiquitin-conjugating enzyme E2 J1 OS=Homo sapiens OX=9606 GN=UBE2J1 PE=1 SV=2 && PF00179:Ubiquitin-conjugating enzyme	-	-	GO:0031625~ubiquitin protein ligase binding	-
ENSOCUG00000022167	233.675	247.463	218.507	75.02	96.7912	95.0959	ENSOCUT00000029180	C5AR1	complement C5a receptor 1 [Source:HGNC Symbol;Acc:HGNC:1338] && sp|Q9TUE1|C5AR1_RABIT C5a anaphylatoxin chemotactic receptor 1 (Fragment) OS=Oryctolagus cuniculus OX=9986 GN=C5AR1 PE=3 SV=1 && PF00001:7 transmembrane receptor (rhodopsin family)	ocu04080:Neuroactive ligand-receptor interaction	GO:0016323~basolateral plasma membrane; GO:0045177~apical part of cell	-	GO:0070374~positive regulation of ERK1 and ERK2 cascade; GO:0050679~positive regulation of epithelial cell proliferation
ENSOCUG00000017332	99.962	122.666	109.084	191.42	195.38	165.813	ENSOCUT00000017327	TRAPPC1	trafficking protein particle complex 1 [Source:HGNC Symbol;Acc:HGNC:19894] && sp|Q17QI1|TPPC1_BOVIN Trafficking protein particle complex subunit 1 OS=Bos taurus OX=9913 GN=TRAPPC1 PE=2 SV=1 && PF04099:Sybindin-like family	-	GO:0005794~Golgi apparatus; GO:0005783~endoplasmic reticulum	-	-
ENSOCUG00000031221	177.742	272.536	316.567	59.9891	59.5483	67.3521	ENSOCUT00000040421	ENSOCUG00000031221	- && sp|P79145|CREM_CANLF cAMP-responsive element modulator OS=Canis lupus familiaris OX=9615 GN=CREM PE=2 SV=2 && PF00170:bZIP transcription factor	-	GO:0005634~nucleus	GO:0003700~transcription factor activity, sequence-specific DNA binding; GO:0003677~DNA binding	-
ENSOCUG00000029117	87.4793	123.968	87.5916	150.816	148.215	208.25	ENSOCUT00000033142	ENSOCUG00000029117	- && - && -	-	-	-	-
ENSOCUG00000027459	87.3274	143.855	212.216	193.837	143.283	181.698	ENSOCUT00000008572	ENSOCUG00000027459	- && sp|Q56JV1|RS26_BOVIN 40S ribosomal protein S26 OS=Bos taurus OX=9913 GN=RPS26 PE=3 SV=3 && PF01283:Ribosomal protein S26e	-	-	-	-
ENSOCUG00000020935	140.26	202.272	204.736	113.392	135.55	140.591	ENSOCUT00000032110,ENSOCUT00000045659,ENSOCUT00000058964	MTCH1	mitochondrial carrier 1 [Source:HGNC Symbol;Acc:HGNC:17586] && sp|Q9NZJ7|MTCH1_HUMAN Mitochondrial carrier homolog 1 OS=Homo sapiens OX=9606 GN=MTCH1 PE=1 SV=1 && PF00153:Mitochondrial carrier protein	-	GO:0005739~mitochondrion	-	GO:0043065~positive regulation of apoptotic process
ENSOCUG00000017281	107.389	191.985	222.293	73.4791	87.8807	76.3892	ENSOCUT00000017281	B3GNT2	UDP-GlcNAc:betaGal beta-1,3-N-acetylglucosaminyltransferase 2 [Source:HGNC Symbol;Acc:HGNC:15629] && sp|Q9NY97|B3GN2_HUMAN N-acetyllactosaminide beta-1,3-N-acetylglucosaminyltransferase 2 OS=Homo sapiens OX=9606 GN=B3GNT2 PE=1 SV=2 && PF01762:Galactosyltransferase	ocu01100:Metabolic pathways	-	-	GO:1990830~cellular response to leukemia inhibitory factor; GO:0006486~protein glycosylation
ENSOCUG00000023407	84.3426	175.482	68.4188	235.525	230.332	171.286	ENSOCUT00000002579	ENSOCUG00000023407	ribosomal protein L32 [Source:HGNC Symbol;Acc:HGNC:10336] && sp|E2RKA8|RL32_CANLF 60S ribosomal protein L32 OS=Canis lupus familiaris OX=9615 GN=RPL32 PE=1 SV=1 && PF01655:Ribosomal protein L32	-	-	-	-
ENSOCUG00000008325	92.397	131.694	106.289	134.898	170.782	202.65	ENSOCUT00000008326,ENSOCUT00000058732,ENSOCUT00000036059	ALDH2	aldehyde dehydrogenase 2 family member [Source:HGNC Symbol;Acc:HGNC:404] && sp|P05091|ALDH2_HUMAN Aldehyde dehydrogenase, mitochondrial OS=Homo sapiens OX=9606 GN=ALDH2 PE=1 SV=2 && PF00171:Aldehyde dehydrogenase family	ocu01100:Metabolic pathways	-	-	-
ENSOCUG00000015493	102.613	146.189	107.734	115.405	127.177	147.815	ENSOCUT00000024824	ANXA1	annexin A1 [Source:HGNC Symbol;Acc:HGNC:533] && sp|P51662|ANXA1_RABIT Annexin A1 OS=Oryctolagus cuniculus OX=9986 GN=ANXA1 PE=1 SV=1 && PF00191:Annexin	-	GO:0005654~nucleoplasm; GO:0005829~cytosol; GO:0005634~nucleus; GO:0005737~cytoplasm; GO:0005769~early endosome; GO:0016323~basolateral plasma membrane; GO:0010008~endosome membrane; GO:0016328~lateral plasma membrane; GO:0016324~apical plasma membrane	GO:0005544~calcium-dependent phospholipid binding	-
ENSOCUG00000013173	145.839	125.688	168.513	111.223	126.54	136.01	ENSOCUT00000013171	ENSOCUG00000013173	Ras homolog, mTORC1 binding [Source:HGNC Symbol;Acc:HGNC:10011] && sp|Q62639|RHEB_RAT GTP-binding protein Rheb OS=Rattus norvegicus OX=10116 GN=Rheb PE=1 SV=1 && PF00071:Ras family	ocu04151:PI3K-Akt signaling pathway; ocu04150:mTOR signaling pathway; ocu04152:AMPK signaling pathway; ocu05231:Choline metabolism in cancer	-	GO:0019901~protein kinase binding	-
ENSOCUG00000016689	96.4803	77.0584	83.3386	145.61	167.263	135.548	ENSOCUT00000016684	ENSOCUG00000016689	- && sp|P01137|TGFB1_HUMAN Transforming growth factor beta-1 proprotein OS=Homo sapiens OX=9606 GN=TGFB1 PE=1 SV=2 && PF00688:TGF-beta propeptide	-	-	-	-
ENSOCUG00000008896	115.458	111.928	101.415	166.409	154.543	180.567	ENSOCUT00000008899,ENSOCUT00000058578	SWAP70	switching B cell complex subunit SWAP70 [Source:HGNC Symbol;Acc:HGNC:17070] && sp|P0C1G6|SWP70_BOVIN Switch-associated protein 70 OS=Bos taurus OX=9913 GN=SWAP70 PE=1 SV=1 && PF00169:PH domain	-	GO:0005634~nucleus; GO:0005737~cytoplasm; GO:0005886~plasma membrane; GO:0015629~actin cytoskeleton	GO:0003677~DNA binding	GO:0032880~regulation of protein localization
ENSOCUG00000011184	96.0026	99.9269	145.429	99.9165	100.431	143.764	ENSOCUT00000011182,ENSOCUT00000052446	TSPAN6	tetraspanin 6 [Source:HGNC Symbol;Acc:HGNC:11858] && sp|Q5RAS5|TSN6_PONAB Tetraspanin-6 OS=Pongo abelii OX=9601 GN=TSPAN6 PE=2 SV=1 && PF00335:Tetraspanin family	-	-	-	-
ENSOCUG00000010203	119.371	100.943	102.226	145.15	150.37	135.154	ENSOCUT00000010227,ENSOCUT00000053527,ENSOCUT00000054398,ENSOCUT00000037796	TLN1	talin 1 [Source:HGNC Symbol;Acc:HGNC:11845] && sp|P26039|TLN1_MOUSE Talin-1 OS=Mus musculus OX=10090 GN=Tln1 PE=1 SV=2 && PF08913:Vinculin Binding Site|PF16511:N-terminal or F0 domain of Talin-head FERM|PF00373:FERM central domain|PF09379:FERM N-terminal domain|PF09141:Talin, middle domain|PF01608:I/LWEQ domain	ocu04510:Focal adhesion; ocu04015:Rap1 signaling pathway	GO:0005737~cytoplasm; GO:0005925~focal adhesion; GO:0005912~adherens junction	GO:0005178~integrin binding; GO:0035091~phosphatidylinositol binding	GO:0007229~integrin-mediated signaling pathway
ENSOCUG00000017539	127.55	125.25	111.911	190.893	159.491	133.465	ENSOCUT00000017541,ENSOCUT00000035926,ENSOCUT00000038730	SYK	spleen associated tyrosine kinase [Source:HGNC Symbol;Acc:HGNC:11491] && sp|P43405|KSYK_HUMAN Tyrosine-protein kinase SYK OS=Homo sapiens OX=9606 GN=SYK PE=1 SV=1 && PF07714:Protein tyrosine kinase|PF00017:SH2 domain	ocu04151:PI3K-Akt signaling pathway; ocu04664:Fc epsilon RI signaling pathway; ocu04064:NF-kappa B signaling pathway	GO:0005829~cytosol; GO:0005634~nucleus	GO:0019901~protein kinase binding; GO:0004712~protein serine/threonine/tyrosine kinase activity; GO:0005178~integrin binding; GO:0097110~scaffold protein binding; GO:0004674~protein serine/threonine kinase activity; GO:0004715~non-membrane spanning protein tyrosine kinase activity	GO:0046777~protein autophosphorylation; GO:0018105~peptidyl-serine phosphorylation; GO:0006606~protein import into nucleus; GO:0032757~positive regulation of interleukin-8 production; GO:0050731~positive regulation of peptidyl-tyrosine phosphorylation; GO:0007229~integrin-mediated signaling pathway; GO:0032755~positive regulation of interleukin-6 production; GO:0035556~intracellular signal transd…
ENSOCUG00000013675	91.3194	162.322	173.234	94.5501	100.981	110.647	ENSOCUT00000013671	FGL2	fibrinogen like 2 [Source:HGNC Symbol;Acc:HGNC:3696] && sp|Q14314|FGL2_HUMAN Fibroleukin OS=Homo sapiens OX=9606 GN=FGL2 PE=1 SV=1 && PF00147:Fibrinogen beta and gamma chains, C-terminal globular domain	-	-	-	-
ENSOCUG00000004059	145.881	180.955	120.904	134.181	121.939	142.534	ENSOCUT00000004057	PCNA	proliferating cell nuclear antigen [Source:HGNC Symbol;Acc:HGNC:8729] && sp|P04961|PCNA_RAT Proliferating cell nuclear antigen OS=Rattus norvegicus OX=10116 GN=Pcna PE=1 SV=1 && PF00705:Proliferating cell nuclear antigen, N-terminal domain|PF02747:Proliferating cell nuclear antigen, C-terminal domain	ocu04530:Tight junction	GO:0005813~centrosome; GO:0016604~nuclear body; GO:0000785~chromatin	GO:0042802~identical protein binding; GO:0003682~chromatin binding; GO:0008022~protein C-terminus binding; GO:0030971~receptor tyrosine kinase binding	GO:0000122~negative regulation of transcription from RNA polymerase II promoter; GO:0030855~epithelial cell differentiation
ENSOCUG00000002594	103.919	164.94	163.339	177.049	147.316	163.051	ENSOCUT00000002593,ENSOCUT00000045989	ENSOCUG00000002594	Oryctolagus cuniculus solute carrier family 25 member 4 (SLC25A4), mRNA. [Source:RefSeq mRNA;Acc:NM_001082686] && sp|O46373|ADT1_RABIT ADP/ATP translocase 1 OS=Oryctolagus cuniculus OX=9986 GN=SLC25A4 PE=2 SV=3 && PF00153:Mitochondrial carrier protein	ocu04020:Calcium signaling pathway	-	-	-
ENSOCUG00000003168	143.022	137.398	155.034	110.936	118.968	137.475	ENSOCUT00000003165	ENSOCUG00000003168	- && sp|P23950|TISB_MOUSE mRNA decay activator protein ZFP36L1 OS=Mus musculus OX=10090 GN=Zfp36l1 PE=1 SV=1 && PF04553:Tis11B like protein, N terminus|PF00642:Zinc finger C-x8-C-x5-C-x3-H type (and similar)	-	GO:0005737~cytoplasm	-	GO:0010629~negative regulation of gene expression
ENSOCUG00000003056	126.779	117.393	119.383	137.122	137.229	122.86	ENSOCUT00000003059,ENSOCUT00000040034,ENSOCUT00000044775	LYN	LYN proto-oncogene, Src family tyrosine kinase [Source:HGNC Symbol;Acc:HGNC:6735] && sp|P07948|LYN_HUMAN Tyrosine-protein kinase Lyn OS=Homo sapiens OX=9606 GN=LYN PE=1 SV=3 && PF07714:Protein tyrosine kinase|PF00018:SH3 domain|PF00017:SH2 domain	ocu04730:Long-term depression; ocu04664:Fc epsilon RI signaling pathway; ocu04064:NF-kappa B signaling pathway	GO:0005794~Golgi apparatus; GO:0005634~nucleus; GO:0032991~macromolecular complex; GO:0048471~perinuclear region of cytoplasm; GO:0005886~plasma membrane; GO:0045121~membrane raft	GO:0004712~protein serine/threonine/tyrosine kinase activity; GO:0044877~macromolecular complex binding; GO:0044325~ion channel binding; GO:0017124~SH3 domain binding; GO:0097110~scaffold protein binding; GO:0004715~non-membrane spanning protein tyrosine kinase activity	GO:0046777~protein autophosphorylation; GO:0006974~cellular response to DNA damage stimulus; GO:0030335~positive regulation of cell migration; GO:0010976~positive regulation of neuron projection development; GO:0035556~intracellular signal transduction
ENSOCUG00000003499	61.5414	94.2584	91.2778	148.982	172.186	219.183	ENSOCUT00000003499	FADS2	fatty acid desaturase 2 [Source:HGNC Symbol;Acc:HGNC:3575] && sp|A4FV48|FADS2_BOVIN Acyl-CoA 6-desaturase OS=Bos taurus OX=9913 GN=FADS2 PE=2 SV=1 && PF00487:Fatty acid desaturase|PF00173:Cytochrome b5-like Heme/Steroid binding domain	ocu01100:Metabolic pathways; ocu00592:alpha-Linolenic acid metabolism	-	-	-
ENSOCUG00000013514	157.037	195.952	171.938	107.299	121.127	119.295	ENSOCUT00000048502,ENSOCUT00000013511	MGST1	microsomal glutathione S-transferase 1 [Source:HGNC Symbol;Acc:HGNC:7061] && sp|P79382|MGST1_PIG Microsomal glutathione S-transferase 1 OS=Sus scrofa OX=9823 GN=MGST1 PE=2 SV=3 && PF01124:MAPEG family	ocu01100:Metabolic pathways; ocu05200:Pathways in cancer	GO:0005739~mitochondrion	-	-
ENSOCUG00000003599	94.8844	110.497	118.365	167.511	153.112	147.713	ENSOCUT00000058050,ENSOCUT00000003599,ENSOCUT00000033830	PTPN6	protein tyrosine phosphatase non-receptor type 6 [Source:HGNC Symbol;Acc:HGNC:9658] && sp|P29350|PTN6_HUMAN Tyrosine-protein phosphatase non-receptor type 6 OS=Homo sapiens OX=9606 GN=PTPN6 PE=1 SV=1 && PF00017:SH2 domain|PF00102:Protein-tyrosine phosphatase	ocu04520:Adherens junction; ocu05205:Proteoglycans in cancer; ocu04630:JAK-STAT signaling pathway; ocu04660:T cell receptor signaling pathway; ocu05235:PD-L1 expression and PD-1 checkpoint pathway in cancer	-	-	-
ENSOCUG00000021027	125.005	171.523	177.253	125.997	130.367	137.159	ENSOCUT00000021252	ENSOCUG00000021027	- && sp|Q3T140|DLRB1_BOVIN Dynein light chain roadblock-type 1 OS=Bos taurus OX=9913 GN=DYNLRB1 PE=3 SV=1 && PF03259:Roadblock/LC7 domain	ocu05132:Salmonella infection	GO:0005737~cytoplasm	-	-
ENSOCUG00000025605	145.366	317.952	281.153	77.7916	78.3286	72.8648	ENSOCUT00000028776	ENSOCUG00000025605	- && sp|P00008|CYC_RABIT Cytochrome c OS=Oryctolagus cuniculus OX=9986 GN=CYCS PE=1 SV=2 && PF00034:Cytochrome c	ocu01100:Metabolic pathways; ocu05200:Pathways in cancer; ocu04210:Apoptosis; ocu05132:Salmonella infection	-	-	-
ENSOCUG00000013198	195.824	175.805	195.547	88.2672	96.49	109.431	ENSOCUT00000013197	PSMB2	proteasome 20S subunit beta 2 [Source:HGNC Symbol;Acc:HGNC:9539] && sp|P49721|PSB2_HUMAN Proteasome subunit beta type-2 OS=Homo sapiens OX=9606 GN=PSMB2 PE=1 SV=1 && PF00227:Proteasome subunit	-	GO:0005654~nucleoplasm; GO:0005737~cytoplasm	-	-
ENSOCUG00000017678	113.162	152.341	152.424	123.08	130.325	140.583	ENSOCUT00000017676,ENSOCUT00000036512	ENSOCUG00000017678	serine and arginine rich splicing factor 1 [Source:HGNC Symbol;Acc:HGNC:10780] && sp|Q0VCY7|SRSF1_BOVIN Serine/arginine-rich splicing factor 1 OS=Bos taurus OX=9913 GN=SRSF1 PE=2 SV=1 && PF00076:RNA recognition motif. (a.k.a. RRM, RBD, or RNP domain)	-	GO:0005634~nucleus	-	-
ENSOCUG00000024644	98.8713	89.96	121.234	189.022	215.555	188.589	ENSOCUT00000026563,ENSOCUT00000042311,ENSOCUT00000062723,ENSOCUT00000053846	ENSOCUG00000024644	Histone H3.3 [Source:UniProtKB/Swiss-Prot;Acc:P84246] && sp|Q10453|H331_CAEEL Histone H3.3 type 1 OS=Caenorhabditis elegans OX=6239 GN=his-71 PE=1 SV=2 && -	-	GO:0005634~nucleus	GO:0003677~DNA binding; GO:0046982~protein heterodimerization activity	-
ENSOCUG00000006493	121.342	151.269	111.678	172.824	148.405	99.6224	ENSOCUT00000044549,ENSOCUT00000006490	ENSOCUG00000006493	stathmin 1 [Source:HGNC Symbol;Acc:HGNC:6510] && sp|Q3T0C7|STMN1_BOVIN Stathmin OS=Bos taurus OX=9913 GN=STMN1 PE=2 SV=3 && PF00836:Stathmin family	ocu04010:MAPK signaling pathway	-	-	-
ENSOCUG00000024555	97.6938	112.582	111.034	144.506	146.927	100.509	ENSOCUT00000032042	KCTD12	potassium channel tetramerization domain containing 12 [Source:HGNC Symbol;Acc:HGNC:14678] && sp|Q6WVG3|KCD12_MOUSE BTB/POZ domain-containing protein KCTD12 OS=Mus musculus OX=10090 GN=Kctd12 PE=1 SV=1 && PF02214:BTB/POZ domain	-	GO:0005886~plasma membrane	GO:0042802~identical protein binding	GO:0051260~protein homooligomerization
ENSOCUG00000025949	147.243	6.17002	5.55083	251.791	6.85212	5.60487	ENSOCUT00000029105	ENSOCUG00000025949	- && sp|Q02878|RL6_HUMAN 60S ribosomal protein L6 OS=Homo sapiens OX=9606 GN=RPL6 PE=1 SV=3 && PF03868:Ribosomal protein L6, N-terminal domain|PF01159:Ribosomal protein L6e	-	-	-	-
ENSOCUG00000002424	148.365	370.82	452.699	32.8247	33.6633	19.3515	ENSOCUT00000002421	ENSOCUG00000002424	- && sp|P35543|SAA3_RABIT Serum amyloid A-3 protein OS=Oryctolagus cuniculus OX=9986 GN=SAA3 PE=2 SV=1 && PF00277:Serum amyloid A protein	-	-	-	-
ENSOCUG00000016790	96.8921	134.952	110.696	152.115	179.933	161.352	ENSOCUT00000016786,ENSOCUT00000031324,ENSOCUT00000035029,ENSOCUT00000054866	ENSOCUG00000016790	- && sp|O60637|TSN3_HUMAN Tetraspanin-3 OS=Homo sapiens OX=9606 GN=TSPAN3 PE=2 SV=1 && PF00335:Tetraspanin family	-	-	-	-
ENSOCUG00000021391	171.555	150.599	143.383	133.982	92.4345	116.849	ENSOCUT00000062303,ENSOCUT00000031877,ENSOCUT00000040946	DDOST	dolichyl-diphosphooligosaccharide--protein glycosyltransferase non-catalytic subunit [Source:HGNC Symbol;Acc:HGNC:2728] && sp|P39656|OST48_HUMAN Dolichyl-diphosphooligosaccharide--protein glycosyltransferase 48 kDa subunit OS=Homo sapiens OX=9606 GN=DDOST PE=1 SV=4 && PF03345:Oligosaccharyltransferase 48 kDa subunit beta	ocu01100:Metabolic pathways	-	-	-
ENSOCUG00000032678	102.555	64.9358	81.5454	113.289	138.836	100.232	ENSOCUT00000060135	ENSOCUG00000032678	- && - && -	-	-	-	-
ENSOCUG00000010925	74.1691	217.242	241.26	148.307	141.385	168.567	ENSOCUT00000056412,ENSOCUT00000010925	SNRPF	small nuclear ribonucleoprotein polypeptide F [Source:HGNC Symbol;Acc:HGNC:11162] && sp|Q3T0Z8|RUXF_BOVIN Small nuclear ribonucleoprotein F OS=Bos taurus OX=9913 GN=SNRPF PE=3 SV=2 && -	-	GO:0005829~cytosol	-	-
ENSOCUG00000008661	121.316	149.651	158.466	115.532	108.409	131.988	ENSOCUT00000008658	ZNF706	zinc finger protein 706 [Source:HGNC Symbol;Acc:HGNC:24992] && sp|Q5ZMM5|ZN706_CHICK Zinc finger protein 706 OS=Gallus gallus OX=9031 GN=ZNF706 PE=3 SV=1 && -	-	GO:0005634~nucleus; GO:0005737~cytoplasm	-	-
ENSOCUG00000014527	139.388	136.587	159.887	91.2041	114.388	81.4631	ENSOCUT00000045060,ENSOCUT00000052966,ENSOCUT00000014528,ENSOCUT00000048517,ENSOCUT00000044545,ENSOCUT00000046793,ENSOCUT00000057113	CTSC	cathepsin C [Source:HGNC Symbol;Acc:HGNC:2528] && sp|P53634|CATC_HUMAN Dipeptidyl peptidase 1 OS=Homo sapiens OX=9606 GN=CTSC PE=1 SV=2 && PF00112:Papain family cysteine protease|PF08773:Cathepsin C exclusion domain	ocu04142:Lysosome; ocu04210:Apoptosis	GO:0005654~nucleoplasm; GO:0005813~centrosome; GO:0005764~lysosome	-	-
ENSOCUG00000002864	96.8104	118.101	121.598	128.077	122.069	129.548	ENSOCUT00000002865	BLNK	B cell linker [Source:HGNC Symbol;Acc:HGNC:14211] && sp|Q8WV28|BLNK_HUMAN B-cell linker protein OS=Homo sapiens OX=9606 GN=BLNK PE=1 SV=2 && -	ocu04064:NF-kappa B signaling pathway	GO:0005829~cytosol; GO:0005886~plasma membrane	-	GO:0035556~intracellular signal transduction
ENSOCUG00000003636	217.124	275.177	328.046	29.8692	32.8759	93.2029	ENSOCUT00000003638,ENSOCUT00000062865,ENSOCUT00000038647,ENSOCUT00000036199,ENSOCUT00000038470,ENSOCUT00000036554,ENSOCUT00000055066,ENSOCUT00000061143	TGM2	transglutaminase 2 [Source:HGNC Symbol;Acc:HGNC:11778] && sp|P21980|TGM2_HUMAN Protein-glutamine gamma-glutamyltransferase 2 OS=Homo sapiens OX=9606 GN=TGM2 PE=1 SV=2 && PF00927:Transglutaminase family, C-terminal ig like domain|PF01841:Transglutaminase-like superfamily|PF00868:Transglutaminase family	-	-	-	-
ENSOCUG00000004839	136.433	144.857	158.885	121.665	124.451	129.096	ENSOCUT00000004839	DNAJA2	DnaJ heat shock protein family (Hsp40) member A2 [Source:HGNC Symbol;Acc:HGNC:14884] && sp|Q9QYJ0|DNJA2_MOUSE DnaJ homolog subfamily A member 2 OS=Mus musculus OX=10090 GN=Dnaja2 PE=1 SV=1 && PF01556:DnaJ C terminal domain|PF00226:DnaJ domain|PF00684:DnaJ central domain	-	GO:0005829~cytosol	-	-
ENSOCUG00000034419	98.7365	159.325	140.825	127.071	162.892	72.0886	ENSOCUT00000038170	ENSOCUG00000034419	- && sp|Q9HB40|RISC_HUMAN Retinoid-inducible serine carboxypeptidase OS=Homo sapiens OX=9606 GN=SCPEP1 PE=1 SV=1 && PF00450:Serine carboxypeptidase	-	-	-	-
ENSOCUG00000009326	143.535	156.291	143.633	119.747	124.04	131.044	ENSOCUT00000009325	ENSOCUG00000009326	transmembrane protein 167A [Source:HGNC Symbol;Acc:HGNC:28330] && sp|Q9CR64|KISHA_MOUSE Protein kish-A OS=Mus musculus OX=10090 GN=Tmem167a PE=1 SV=1 && -	-	-	-	-
ENSOCUG00000023809	159.853	141.076	160.599	74.0388	81.9448	96.7038	ENSOCUT00000022875,ENSOCUT00000057688,ENSOCUT00000062481,ENSOCUT00000063407	PICALM	phosphatidylinositol binding clathrin assembly protein [Source:HGNC Symbol;Acc:HGNC:15514] && sp|Q13492|PICAL_HUMAN Phosphatidylinositol-binding clathrin assembly protein OS=Homo sapiens OX=9606 GN=PICALM PE=1 SV=2 && PF07651:ANTH domain	-	GO:0005634~nucleus; GO:0048471~perinuclear region of cytoplasm; GO:0009986~cell surface; GO:0005769~early endosome; GO:0043025~neuronal cell body	GO:0005543~phospholipid binding; GO:0031267~small GTPase binding	GO:0010629~negative regulation of gene expression; GO:0043547~positive regulation of GTPase activity
ENSOCUG00000009082	185.305	164.665	152.874	92.8655	89.3257	112.308	ENSOCUT00000049349,ENSOCUT00000048654,ENSOCUT00000009085	VDAC2	voltage dependent anion channel 2 [Source:HGNC Symbol;Acc:HGNC:12672] && sp|P68002|VDAC2_BOVIN Voltage-dependent anion-selective channel protein 2 OS=Bos taurus OX=9913 GN=VDAC2 PE=2 SV=2 && PF01459:Eukaryotic porin	ocu04020:Calcium signaling pathway	GO:0005739~mitochondrion	-	-
ENSOCUG00000004153	160.575	228.616	263.262	54.9261	60.6264	70.8461	ENSOCUT00000050388,ENSOCUT00000035503,ENSOCUT00000004153,ENSOCUT00000062915,ENSOCUT00000052147,ENSOCUT00000004146,ENSOCUT00000051887	ICE2	interactor of little elongation complex ELL subunit 2 [Source:HGNC Symbol;Acc:HGNC:29885] && sp|Q659A1|ICE2_HUMAN Little elongation complex subunit 2 OS=Homo sapiens OX=9606 GN=ICE2 PE=1 SV=2 && -	-	GO:0005829~cytosol	GO:0005544~calcium-dependent phospholipid binding	-
ENSOCUG00000004636	116.628	205.952	167.28	120.107	132.161	148.441	ENSOCUT00000004633	ERH	ERH mRNA splicing and mitosis factor [Source:HGNC Symbol;Acc:HGNC:3447] && sp|Q3SZC0|ERH_BOVIN Enhancer of rudimentary homolog OS=Bos taurus OX=9913 GN=ERH PE=3 SV=1 && PF01133:Enhancer of rudimentary	-	-	-	-
ENSOCUG00000015961	134.596	135.384	128.77	106.109	110.061	138.89	ENSOCUT00000015956	ENSOCUG00000015961	Serine/threonine-protein phosphatase 2A catalytic subunit alpha isoform [Source:UniProtKB/Swiss-Prot;Acc:P67777] && sp|P67774|PP2AA_BOVIN Serine/threonine-protein phosphatase 2A catalytic subunit alpha isoform OS=Bos taurus OX=9913 GN=PPP2CA PE=1 SV=1 && PF00149:Calcineurin-like phosphoesterase	ocu04728:Dopaminergic synapse; ocu04730:Long-term depression; ocu04390:Hippo signaling pathway; ocu04350:TGF-beta signaling pathway; ocu04151:PI3K-Akt signaling pathway; ocu04530:Tight junction; ocu04071:Sphingolipid signaling pathway; ocu05142:Chagas disease; ocu04261:Adrenergic signaling in cardiomyocytes; ocu04152:AMPK signaling pathway	GO:0005634~nucleus; GO:0005737~cytoplasm; GO:0045121~membrane raft; GO:0000922~spindle pole	GO:0046982~protein heterodimerization activity; GO:0004722~protein serine/threonine phosphatase activity	-
ENSOCUG00000025875	98.1924	97.9564	97.8097	123.888	143.529	140.746	ENSOCUT00000025960	ENSOCUG00000025875	- && sp|Q76N24|RS4X_CHLAE 40S ribosomal protein S4, X isoform OS=Chlorocebus aethiops OX=9534 GN=RPS4X PE=2 SV=3 && PF16121:40S ribosomal protein S4 C-terminus|PF01479:S4 domain|PF08071:RS4NT (NUC023) domain|PF00900:Ribosomal family S4e	-	-	-	-
ENSOCUG00000004669	158.428	177.643	174.282	101.228	101.854	119.02	ENSOCUT00000004668	TMED10	Oryctolagus cuniculus transmembrane p24 trafficking protein 10 (TMED10), mRNA. [Source:RefSeq mRNA;Acc:NM_001082408] && sp|Q28735|TMEDA_RABIT Transmembrane emp24 domain-containing protein 10 OS=Oryctolagus cuniculus OX=9986 GN=TMED10 PE=1 SV=1 && PF01105:emp24/gp25L/p24 family/GOLD	-	GO:0005886~plasma membrane	-	-
ENSOCUG00000017674	129.59	151.943	147.948	101.379	105.818	135.427	ENSOCUT00000017675,ENSOCUT00000041718	CCT6A	T-complex protein 1 subunit zeta [Source:UniProtKB/Swiss-Prot;Acc:O77622] && sp|O77622|TCPZ_RABIT T-complex protein 1 subunit zeta OS=Oryctolagus cuniculus OX=9986 GN=CCT6 PE=1 SV=3 && PF00118:TCP-1/cpn60 chaperonin family	-	GO:0005829~cytosol; GO:0005737~cytoplasm	-	GO:0050821~protein stabilization
ENSOCUG00000017793	130.527	222.073	243.123	72.5891	74.6682	80.5753	ENSOCUT00000017793,ENSOCUT00000044752	ENSOCUG00000017793	- && sp|Q9MZ03|CD38_RABIT ADP-ribosyl cyclase/cyclic ADP-ribose hydrolase 1 OS=Oryctolagus cuniculus OX=9986 GN=CD38 PE=2 SV=1 && PF02267:ADP-ribosyl cyclase	ocu01100:Metabolic pathways; ocu04020:Calcium signaling pathway; ocu04972:Pancreatic secretion	GO:0005886~plasma membrane; GO:0043231~intracellular membrane-bounded organelle	-	GO:0035556~intracellular signal transduction
ENSOCUG00000014895	126.206	126.641	116.698	132.488	146.366	143.186	ENSOCUT00000029303	NUCKS1	nuclear casein kinase and cyclin dependent kinase substrate 1 [Source:HGNC Symbol;Acc:HGNC:29923] && sp|Q29S11|NUCKS_BOVIN Nuclear ubiquitous casein and cyclin-dependent kinase substrate 1 OS=Bos taurus OX=9913 GN=NUCKS1 PE=2 SV=1 && -	-	GO:0005654~nucleoplasm; GO:0005730~nucleolus; GO:0000785~chromatin; GO:0005737~cytoplasm	GO:0003682~chromatin binding; GO:0003713~transcription coactivator activity; GO:0003690~double-stranded DNA binding	GO:0045944~positive regulation of transcription from RNA polymerase II promoter
ENSOCUG00000002361	132.464	153.451	156.414	86.433	88.177	109.501	ENSOCUT00000002361,ENSOCUT00000064720	MAT2A	methionine adenosyltransferase 2A [Source:HGNC Symbol;Acc:HGNC:6904] && sp|P31153|METK2_HUMAN S-adenosylmethionine synthase isoform type-2 OS=Homo sapiens OX=9606 GN=MAT2A PE=1 SV=1 && PF02772:S-adenosylmethionine synthetase, central domain|PF00438:S-adenosylmethionine synthetase, N-terminal domain|PF02773:S-adenosylmethionine synthetase, C-terminal domain	ocu01100:Metabolic pathways	-	GO:0042802~identical protein binding	GO:1990830~cellular response to leukemia inhibitory factor
ENSOCUG00000031865	107.423	143.012	193.29	146.675	128.136	179.457	ENSOCUT00000051142	ENSOCUG00000031865	- && sp|P0CB74|NDUB1_PONPY NADH dehydrogenase [ubiquinone] 1 beta subcomplex subunit 1 OS=Pongo pygmaeus OX=9600 GN=NDUFB1 PE=3 SV=1 && PF08040:MNLL subunit	-	-	-	-
ENSOCUG00000010492	78.637	110.697	92.1181	153.974	145.913	167.959	ENSOCUT00000023103,ENSOCUT00000062986,ENSOCUT00000041476,ENSOCUT00000063724,ENSOCUT00000043898,ENSOCUT00000062095,ENSOCUT00000064371	c-ets-1	Oryctolagus cuniculus ETS proto-oncogene 1, transcription factor (ETS1), mRNA. [Source:RefSeq mRNA;Acc:NM_001082661] && sp|P15062|ETS1B_CHICK Transforming protein p68/c-ets-1 OS=Gallus gallus OX=9031 GN=ETS1 PE=2 SV=1 && PF00178:Ets-domain|PF02198:Sterile alpha motif (SAM)/Pointed domain	ocu05200:Pathways in cancer; ocu04014:Ras signaling pathway	GO:0005654~nucleoplasm; GO:0005634~nucleus	GO:0042802~identical protein binding; GO:0001228~transcriptional activator activity, RNA polymerase II transcription regulatory region sequence-specific binding; GO:0000978~RNA polymerase II core promoter proximal region sequence-specific DNA binding; GO:0003700~transcription factor activity, sequence-specific DNA binding; GO:0061629~RNA polymerase II sequence-specific DNA binding transcription f…	GO:0010628~positive regulation of gene expression
ENSOCUG00000003182	146.142	185.279	219.161	68.1991	83.6344	63.4439	ENSOCUT00000003179	TMEM140	transmembrane protein 140 [Source:HGNC Symbol;Acc:HGNC:21870] && sp|Q9NV12|TM140_HUMAN Transmembrane protein 140 OS=Homo sapiens OX=9606 GN=TMEM140 PE=1 SV=2 && PF14985:TM140 protein family	-	-	-	-
ENSOCUG00000007601	109.349	111.431	106.098	112.671	108.385	110.58	ENSOCUT00000049446,ENSOCUT00000036856,ENSOCUT00000043172,ENSOCUT00000051962,ENSOCUT00000036203,ENSOCUT00000053182,ENSOCUT00000063843,ENSOCUT00000035717,ENSOCUT00000049743,ENSOCUT00000007601	MBNL1	muscleblind like splicing regulator 1 [Source:HGNC Symbol;Acc:HGNC:6923] && sp|Q9NR56|MBNL1_HUMAN Muscleblind-like protein 1 OS=Homo sapiens OX=9606 GN=MBNL1 PE=1 SV=2 && -	-	-	-	-
ENSOCUG00000008227	122.22	119.331	120.543	121.286	116.371	126.559	ENSOCUT00000008226,ENSOCUT00000048433	MOB1A	MOB kinase activator 1A [Source:HGNC Symbol;Acc:HGNC:16015] && sp|Q9H8S9|MOB1A_HUMAN MOB kinase activator 1A OS=Homo sapiens OX=9606 GN=MOB1A PE=1 SV=4 && PF03637:Mob1/phocein family	ocu04390:Hippo signaling pathway	GO:0005654~nucleoplasm; GO:0005829~cytosol; GO:0005730~nucleolus	-	-
ENSOCUG00000012082	156.798	181.442	184.547	54.6435	62.4873	52.5229	ENSOCUT00000012083	ATAD1	ATPase family AAA domain containing 1 [Source:HGNC Symbol;Acc:HGNC:25903] && sp|Q8NBU5|ATAD1_HUMAN Outer mitochondrial transmembrane helix translocase OS=Homo sapiens OX=9606 GN=ATAD1 PE=1 SV=1 && PF00004:ATPase family associated with various cellular activities (AAA)|PF17862:AAA+ lid domain	-	-	-	-
ENSOCUG00000008070	113.789	132.075	213.734	74.0566	127.844	85.8159	ENSOCUT00000008070	ENSOCUG00000008070	- && sp|Q8N5J4|SPIC_HUMAN Transcription factor Spi-C OS=Homo sapiens OX=9606 GN=SPIC PE=1 SV=1 && PF00178:Ets-domain	-	GO:0005634~nucleus	GO:0003700~transcription factor activity, sequence-specific DNA binding; GO:0043565~sequence-specific DNA binding	-
ENSOCUG00000001231	87.5349	153.541	99.2928	156.513	208.798	149.966	ENSOCUT00000001230	ENSOCUG00000001231	- && sp|Q76I82|RS15A_BOVIN 40S ribosomal protein S15a OS=Bos taurus OX=9913 GN=RPS15A PE=2 SV=1 && PF00410:Ribosomal protein S8	-	-	-	-
ENSOCUG00000022489	155.23	139.896	139.335	119.882	127.074	120.147	ENSOCUT00000031560,ENSOCUT00000036095	ENSOCUG00000022489	- && sp|Q99613|EIF3C_HUMAN Eukaryotic translation initiation factor 3 subunit C OS=Homo sapiens OX=9606 GN=EIF3C PE=1 SV=1 && PF05470:Eukaryotic translation initiation factor 3 subunit 8 N-terminus|PF01399:PCI domain	-	-	-	-
ENSOCUG00000008940	97.3129	114.263	124.365	101.206	102.484	123.36	ENSOCUT00000054364,ENSOCUT00000006260,ENSOCUT00000055448	TRA2B	transformer 2 beta homolog [Source:HGNC Symbol;Acc:HGNC:10781] && sp|Q3ZBT6|TRA2B_BOVIN Transformer-2 protein homolog beta OS=Bos taurus OX=9913 GN=TRA2B PE=2 SV=1 && PF00076:RNA recognition motif. (a.k.a. RRM, RBD, or RNP domain)	-	-	-	-
ENSOCUG00000011072	158.083	219.034	262.942	64.3748	67.2863	60.8886	ENSOCUT00000011071,ENSOCUT00000048989	CFLAR	CASP8 and FADD like apoptosis regulator [Source:HGNC Symbol;Acc:HGNC:1876] && sp|O15519|CFLAR_HUMAN CASP8 and FADD-like apoptosis regulator OS=Homo sapiens OX=9606 GN=CFLAR PE=1 SV=1 && PF00656:Caspase domain|PF01335:Death effector domain	ocu04668:TNF signaling pathway; ocu04210:Apoptosis; ocu05142:Chagas disease; ocu04064:NF-kappa B signaling pathway	GO:0005737~cytoplasm	GO:0002020~protease binding	-
ENSOCUG00000010289	142.729	190.151	169.408	113.829	106.508	125.568	ENSOCUT00000010296	EIF3B	eukaryotic translation initiation factor 3 subunit B [Source:HGNC Symbol;Acc:HGNC:3280] && sp|P55884|EIF3B_HUMAN Eukaryotic translation initiation factor 3 subunit B OS=Homo sapiens OX=9606 GN=EIF3B PE=1 SV=3 && PF00076:RNA recognition motif. (a.k.a. RRM, RBD, or RNP domain)|PF08662:Eukaryotic translation initiation factor eIF2A	-	GO:0005634~nucleus	GO:0003700~transcription factor activity, sequence-specific DNA binding; GO:0019904~protein domain specific binding; GO:0043565~sequence-specific DNA binding	GO:0045944~positive regulation of transcription from RNA polymerase II promoter
ENSOCUG00000005341	84.4852	78.9048	88.0027	135.295	176.181	112.331	ENSOCUT00000005342	HEXB	hexosaminidase subunit beta [Source:HGNC Symbol;Acc:HGNC:4879] && sp|P07686|HEXB_HUMAN Beta-hexosaminidase subunit beta OS=Homo sapiens OX=9606 GN=HEXB PE=1 SV=3 && PF14845:beta-acetyl hexosaminidase like|PF00728:Glycosyl hydrolase family 20, catalytic domain	ocu04142:Lysosome; ocu01100:Metabolic pathways	GO:0005764~lysosome	GO:0042802~identical protein binding	GO:0045944~positive regulation of transcription from RNA polymerase II promoter; GO:0007605~sensory perception of sound; GO:0007626~locomotory behavior; GO:0006874~cellular calcium ion homeostasis
ENSOCUG00000005323	124.784	187.664	170.838	111.92	114.915	119.058	ENSOCUT00000046385,ENSOCUT00000053691,ENSOCUT00000005322	THRAP3	thyroid hormone receptor associated protein 3 [Source:HGNC Symbol;Acc:HGNC:22964] && sp|Q9Y2W1|TR150_HUMAN Thyroid hormone receptor-associated protein 3 OS=Homo sapiens OX=9606 GN=THRAP3 PE=1 SV=2 && PF15440:THRAP3/BCLAF1 family	-	-	-	-
ENSOCUG00000004742	148.232	196.182	203.191	36.454	48.4152	28.0789	ENSOCUT00000004744,ENSOCUT00000057403,ENSOCUT00000046622,ENSOCUT00000042610,ENSOCUT00000049878,ENSOCUT00000063942,ENSOCUT00000040840	USP25	ubiquitin specific peptidase 25 [Source:HGNC Symbol;Acc:HGNC:12624] && sp|Q9UHP3|UBP25_HUMAN Ubiquitin carboxyl-terminal hydrolase 25 OS=Homo sapiens OX=9606 GN=USP25 PE=1 SV=4 && -	ocu04657:IL-17 signaling pathway	GO:0005829~cytosol; GO:0005783~endoplasmic reticulum	GO:0031625~ubiquitin protein ligase binding; GO:0004843~thiol-dependent ubiquitin-specific protease activity; GO:0051117~ATPase binding	GO:0006511~ubiquitin-dependent protein catabolic process; GO:0016579~protein deubiquitination
ENSOCUG00000000942	117.39	126.56	131.2	118.227	115.276	129.857	ENSOCUT00000000942	RBBP4	RB binding protein 4, chromatin remodeling factor [Source:HGNC Symbol;Acc:HGNC:9887] && sp|Q3MHL3|RBBP4_BOVIN Histone-binding protein RBBP4 OS=Bos taurus OX=9913 GN=RBBP4 PE=1 SV=3 && PF00400:WD domain, G-beta repeat|PF12265:Histone-binding protein RBBP4 or subunit C of CAF1 complex	-	GO:0005829~cytosol; GO:0000781~chromosome, telomeric region	GO:0000978~RNA polymerase II core promoter proximal region sequence-specific DNA binding; GO:0042393~histone binding; GO:0042826~histone deacetylase binding	-
ENSOCUG00000038024	130.814	156.166	240.877	51.722	56.5135	67.4731	ENSOCUT00000055533	ENSOCUG00000038024	- && sp|Q9NUV9|GIMA4_HUMAN GTPase IMAP family member 4 OS=Homo sapiens OX=9606 GN=GIMAP4 PE=1 SV=1 && PF04548:AIG1 family	-	-	-	-
ENSOCUG00000033131	65.5181	190.877	208.171	140.726	132.461	165.623	ENSOCUT00000038658	ENSOCUG00000033131	- && sp|Q9JJW3|ATPMK_RAT ATP synthase membrane subunit K, mitochondrial OS=Rattus norvegicus OX=10116 GN=Atp5mk PE=1 SV=1 && -	-	-	-	-
ENSOCUG00000023661	29.9895	155.951	218.874	224.62	124.539	174.172	ENSOCUT00000028447	ENSOCUG00000023661	- && sp|Q9D7S7|RL22L_MOUSE 60S ribosomal protein L22-like 1 OS=Mus musculus OX=10090 GN=Rpl22l1 PE=1 SV=1 && PF01776:Ribosomal L22e protein family	-	GO:0005737~cytoplasm	-	-
ENSOCUG00000005255	128.917	151.621	153.875	85.1243	88.9802	70.6079	ENSOCUT00000005254,ENSOCUT00000035949	ENSOCUG00000005255	- && sp|Q9XSQ7|IL18_HORSE Interleukin-18 OS=Equus caballus OX=9796 GN=IL18 PE=2 SV=1 && PF00340:Interleukin-1 / 18	-	GO:0005737~cytoplasm	-	-
ENSOCUG00000035157	137.694	197.371	212.072	86.7546	100.47	109.293	ENSOCUT00000039632	STX4	syntaxin 4 [Source:HGNC Symbol;Acc:HGNC:11439] && sp|Q3SWZ3|STX4_BOVIN Syntaxin-4 OS=Bos taurus OX=9913 GN=STX4 PE=2 SV=1 && PF00804:Syntaxin|PF05739:SNARE domain	-	-	-	-
ENSOCUG00000021002	183.064	557.841	215.335	24.6831	30.8355	19.3147	ENSOCUT00000028187	LCN2	lipocalin 2 [Source:HGNC Symbol;Acc:HGNC:6526] && sp|P80188|NGAL_HUMAN Neutrophil gelatinase-associated lipocalin OS=Homo sapiens OX=9606 GN=LCN2 PE=1 SV=2 && PF00061:Lipocalin / cytosolic fatty-acid binding protein family	ocu04657:IL-17 signaling pathway	-	GO:0042802~identical protein binding	-
ENSOCUG00000010501	96.0229	147.412	157.813	147.959	154.198	121.884	ENSOCUT00000010501	SH3BP5	SH3 domain binding protein 5 [Source:HGNC Symbol;Acc:HGNC:10827] && sp|O60239|3BP5_HUMAN SH3 domain-binding protein 5 OS=Homo sapiens OX=9606 GN=SH3BP5 PE=1 SV=2 && -	-	GO:0016604~nuclear body	-	GO:0035556~intracellular signal transduction
ENSOCUG00000001718	179.431	146.46	186.273	73.7339	80.4512	92.3125	ENSOCUT00000001718,ENSOCUT00000048338	UBQLN1	ubiquilin 1 [Source:HGNC Symbol;Acc:HGNC:12508] && sp|Q9UMX0|UBQL1_HUMAN Ubiquilin-1 OS=Homo sapiens OX=9606 GN=UBQLN1 PE=1 SV=2 && PF00240:Ubiquitin family|PF00627:UBA/TS-N domain	-	GO:0005654~nucleoplasm; GO:0005829~cytosol; GO:0005634~nucleus; GO:0032991~macromolecular complex; GO:0005783~endoplasmic reticulum; GO:0048471~perinuclear region of cytoplasm; GO:0005886~plasma membrane	GO:0042802~identical protein binding; GO:0019900~kinase binding	GO:0031398~positive regulation of protein ubiquitination; GO:0071456~cellular response to hypoxia
ENSOCUG00000027189	133.416	154.745	167.813	137.23	143.402	131.151	ENSOCUT00000026855	ENSOCUG00000027189	- && sp|O14548|COX7R_HUMAN Cytochrome c oxidase subunit 7A-related protein, mitochondrial OS=Homo sapiens OX=9606 GN=COX7A2L PE=1 SV=2 && PF02238:Cytochrome c oxidase subunit VII	ocu01100:Metabolic pathways	-	-	-
ENSOCUG00000005895	170.367	160.257	188.142	102.655	121.006	111.556	ENSOCUT00000005893	ATP6V0B	ATPase H+ transporting V0 subunit b [Source:HGNC Symbol;Acc:HGNC:861] && sp|Q99437|VATO_HUMAN V-type proton ATPase 21 kDa proteolipid subunit OS=Homo sapiens OX=9606 GN=ATP6V0B PE=1 SV=1 && PF00137:ATP synthase subunit C	ocu04142:Lysosome; ocu01100:Metabolic pathways	GO:0005768~endosome	-	-
ENSOCUG00000002699	108.672	198.681	221.659	35.7007	54.5021	22.7373	ENSOCUT00000033323	PARP9	poly(ADP-ribose) polymerase family member 9 [Source:HGNC Symbol;Acc:HGNC:24118] && sp|Q8IXQ6|PARP9_HUMAN Protein mono-ADP-ribosyltransferase PARP9 OS=Homo sapiens OX=9606 GN=PARP9 PE=1 SV=2 && PF01661:Macro domain	-	-	-	-
ENSOCUG00000036699	88.8325	341.389	524.347	3.56604	5.47831	18.8199	ENSOCUT00000060285,ENSOCUT00000040842	ENSOCUG00000036699	- && sp|Q9UL19|PLAT4_HUMAN Phospholipase A and acyltransferase 4 OS=Homo sapiens OX=9606 GN=PLAAT4 PE=1 SV=1 && PF04970:Lecithin retinol acyltransferase	-	-	-	-
ENSOCUG00000029421	168.918	149.082	144.103	80.7734	87.6254	89.6555	ENSOCUT00000048291,ENSOCUT00000033341	SNX6	sorting nexin 6 [Source:HGNC Symbol;Acc:HGNC:14970] && sp|Q5R613|SNX6_PONAB Sorting nexin-6 OS=Pongo abelii OX=9601 GN=SNX6 PE=2 SV=1 && PF09325:Vps5 C terminal like|PF00787:PX domain	-	GO:0005829~cytosol	GO:0042803~protein homodimerization activity; GO:0035091~phosphatidylinositol binding	GO:0043524~negative regulation of neuron apoptotic process
ENSOCUG00000012748	166.865	150.249	154.617	110.438	107.379	99.9114	ENSOCUT00000012746	CDV3	CDV3 homolog [Source:HGNC Symbol;Acc:HGNC:26928] && sp|Q9UKY7|CDV3_HUMAN Protein CDV3 homolog OS=Homo sapiens OX=9606 GN=CDV3 PE=1 SV=1 && PF15359:Carnitine deficiency-associated protein 3	-	GO:0005829~cytosol; GO:0005886~plasma membrane	-	-
ENSOCUG00000009037	118.802	153.861	153.243	115.216	123.881	103.57	ENSOCUT00000009036,ENSOCUT00000060100	APH1A	aph-1 homolog A, gamma-secretase subunit [Source:HGNC Symbol;Acc:HGNC:29509] && sp|Q8BVF7|APH1A_MOUSE Gamma-secretase subunit APH-1A OS=Mus musculus OX=10090 GN=Aph1a PE=1 SV=2 && PF06105:Aph-1 protein	-	GO:0005794~Golgi apparatus; GO:0005783~endoplasmic reticulum; GO:0005887~integral component of plasma membrane	GO:0019899~enzyme binding; GO:0030674~protein binding, bridging	GO:0007219~Notch signaling pathway; GO:0016485~protein processing
ENSOCUG00000022143	116.509	159.767	145.768	119.005	105.745	138.199	ENSOCUT00000022448	ENSOCUG00000022143	- && sp|Q32LC7|G3BP1_BOVIN Ras GTPase-activating protein-binding protein 1 OS=Bos taurus OX=9913 GN=G3BP1 PE=2 SV=1 && PF02136:Nuclear transport factor 2 (NTF2) domain|PF00076:RNA recognition motif. (a.k.a. RRM, RBD, or RNP domain)	-	-	-	-
ENSOCUG00000008117	202.847	164.835	289.106	18.5484	26.6325	24.0602	ENSOCUT00000008119,ENSOCUT00000038260	CD274	CD274 molecule [Source:HGNC Symbol;Acc:HGNC:17635] && sp|Q9NZQ7|PD1L1_HUMAN Programmed cell death 1 ligand 1 OS=Homo sapiens OX=9606 GN=CD274 PE=1 SV=1 && PF07686:Immunoglobulin V-set domain|PF08205:CD80-like C2-set immunoglobulin domain	ocu04514:Cell adhesion molecules; ocu05235:PD-L1 expression and PD-1 checkpoint pathway in cancer	-	-	-
ENSOCUG00000014098	126.538	137.125	97.3296	126.68	108.405	96.0968	ENSOCUT00000014099	EDEM1	ER degradation enhancing alpha-mannosidase like protein 1 [Source:HGNC Symbol;Acc:HGNC:18967] && sp|Q925U4|EDEM1_MOUSE ER degradation-enhancing alpha-mannosidase-like protein 1 OS=Mus musculus OX=10090 GN=Edem1 PE=1 SV=1 && PF01532:Glycosyl hydrolase family 47	-	-	-	-
ENSOCUG00000033845	84.9334	145.734	163.054	109.47	120.739	143.95	ENSOCUT00000063161	ENSOCUG00000033845	- && sp|P0CG34|TB15A_HUMAN Thymosin beta-15A OS=Homo sapiens OX=9606 GN=TMSB15A PE=1 SV=1 && -	-	GO:0005737~cytoplasm	-	-
ENSOCUG00000012566	232.524	187.288	166.766	99.1602	77.3245	61.6996	ENSOCUT00000012564,ENSOCUT00000056146	POU2AF1	POU class 2 homeobox associating factor 1 [Source:HGNC Symbol;Acc:HGNC:9211] && sp|Q64693|OBF1_MOUSE POU domain class 2-associating factor 1 OS=Mus musculus OX=10090 GN=Pou2af1 PE=1 SV=2 && PF09310:POU domain, class 2, associating factor 1	-	GO:0090575~RNA polymerase II transcription factor complex	GO:0003713~transcription coactivator activity; GO:0003677~DNA binding	GO:0045944~positive regulation of transcription from RNA polymerase II promoter; GO:0032755~positive regulation of interleukin-6 production
ENSOCUG00000010621	122.517	152.898	132.614	127.55	134.091	104.781	ENSOCUT00000010622,ENSOCUT00000043056	BTK	Bruton tyrosine kinase [Source:HGNC Symbol;Acc:HGNC:1133] && sp|Q06187|BTK_HUMAN Tyrosine-protein kinase BTK OS=Homo sapiens OX=9606 GN=BTK PE=1 SV=3 && PF00018:SH3 domain|PF00017:SH2 domain|PF07714:Protein tyrosine kinase|PF00779:BTK motif|PF00169:PH domain	ocu04664:Fc epsilon RI signaling pathway; ocu04064:NF-kappa B signaling pathway	GO:0005829~cytosol; GO:0005634~nucleus; GO:0005886~plasma membrane; GO:0045121~membrane raft	GO:0042802~identical protein binding; GO:0004712~protein serine/threonine/tyrosine kinase activity; GO:0004715~non-membrane spanning protein tyrosine kinase activity	GO:0035556~intracellular signal transduction
ENSOCUG00000023573	131.434	158.543	137.043	113.768	122.536	114.173	ENSOCUT00000030877,ENSOCUT00000058539	SDHA	succinate dehydrogenase complex flavoprotein subunit A [Source:HGNC Symbol;Acc:HGNC:10680] && sp|P31040|SDHA_HUMAN Succinate dehydrogenase [ubiquinone] flavoprotein subunit, mitochondrial OS=Homo sapiens OX=9606 GN=SDHA PE=1 SV=2 && PF02910:Fumarate reductase flavoprotein C-term|PF00890:FAD binding domain	ocu01100:Metabolic pathways	-	-	-
ENSOCUG00000033491	122.233	139.798	142.43	103.021	97.6212	91.4393	ENSOCUT00000053369	ENSOCUG00000033491	- && sp|Q7Z6A9|BTLA_HUMAN B- and T-lymphocyte attenuator OS=Homo sapiens OX=9606 GN=BTLA PE=1 SV=3 && -	-	GO:0005887~integral component of plasma membrane	-	-
ENSOCUG00000016001	206.495	202.883	212.383	74.8695	62.9854	72.4986	ENSOCUT00000016000	PPA1	inorganic pyrophosphatase 1 [Source:HGNC Symbol;Acc:HGNC:9226] && sp|Q4R543|IPYR_MACFA Inorganic pyrophosphatase OS=Macaca fascicularis OX=9541 GN=PPA1 PE=2 SV=2 && PF00719:Inorganic pyrophosphatase	-	GO:0005737~cytoplasm	-	-
ENSOCUG00000013435	129.517	121.72	108.961	107.974	117.531	132.673	ENSOCUT00000039238,ENSOCUT00000013440	SNX2	sorting nexin 2 [Source:HGNC Symbol;Acc:HGNC:11173] && sp|Q2TBW7|SNX2_BOVIN Sorting nexin-2 OS=Bos taurus OX=9913 GN=SNX2 PE=2 SV=1 && PF03700:Sorting nexin, N-terminal domain|PF09325:Vps5 C terminal like|PF00787:PX domain	-	-	GO:0035091~phosphatidylinositol binding	-
ENSOCUG00000007562	81.047	192.333	189.58	185.449	114.971	157.437	ENSOCUT00000007560	ENSOCUG00000007562	- && sp|Q9H3K6|BOLA2_HUMAN BolA-like protein 2 OS=Homo sapiens OX=9606 GN=BOLA2 PE=1 SV=1 && PF01722:BolA-like protein	-	-	-	-
ENSOCUG00000025736	92.7977	112.903	149.102	18.6318	27.6948	30.5763	ENSOCUT00000029737,ENSOCUT00000044520	APOBEC1	apolipoprotein B mRNA editing enzyme catalytic subunit 1 [Source:HGNC Symbol;Acc:HGNC:604] && sp|P47855|ABEC1_RABIT C->U-editing enzyme APOBEC-1 OS=Oryctolagus cuniculus OX=9986 GN=APOBEC1 PE=1 SV=1 && PF18774:APOBEC4-like -AID/APOBEC-deaminase	-	GO:0005634~nucleus; GO:0005737~cytoplasm	GO:0008270~zinc ion binding	-
ENSOCUG00000013690	120.673	109.044	93.4194	111.281	111.619	134.267	ENSOCUT00000013694	ENSOCUG00000013690	CYFIP related Rac1 interactor B [Source:HGNC Symbol;Acc:HGNC:25216] && sp|Q2KJI3|CYRIB_BOVIN CYFIP-related Rac1 interactor B OS=Bos taurus OX=9913 GN=CYRIB PE=2 SV=1 && PF07159:Protein of unknown function (DUF1394)	-	-	GO:0031267~small GTPase binding	-
ENSOCUG00000023761	140.247	179.015	175.189	101.183	93.9318	126.979	ENSOCUT00000021858	SNRPD1	small nuclear ribonucleoprotein D1 polypeptide [Source:HGNC Symbol;Acc:HGNC:11158] && sp|Q3ZC10|SMD1_BOVIN Small nuclear ribonucleoprotein Sm D1 OS=Bos taurus OX=9913 GN=SNRPD1 PE=3 SV=1 && PF01423:LSM domain	-	GO:0005829~cytosol	-	-
ENSOCUG00000009324	231.687	195.355	304.377	27.3457	27.5627	70.1125	ENSOCUT00000009321	GJA1	gap junction protein alpha 1 [Source:NCBI gene;Acc:100008935] && sp|Q6TYA7|CXA1_RABIT Gap junction alpha-1 protein OS=Oryctolagus cuniculus OX=9986 GN=GJA1 PE=1 SV=1 && PF03508:Gap junction alpha-1 protein (Cx43)|PF00029:Connexin	ocu04540:Gap junction; ocu05412:Arrhythmogenic right ventricular cardiomyopathy	GO:0005654~nucleoplasm; GO:0005829~cytosol; GO:0005794~Golgi apparatus; GO:0005739~mitochondrion; GO:0005783~endoplasmic reticulum; GO:0005886~plasma membrane; GO:0016328~lateral plasma membrane; GO:0030054~cell junction; GO:0016324~apical plasma membrane	GO:0005102~receptor binding; GO:0097110~scaffold protein binding; GO:0015631~tubulin binding	GO:0010628~positive regulation of gene expression; GO:0010629~negative regulation of gene expression; GO:0001701~in utero embryonic development; GO:0007283~spermatogenesis; GO:0007507~heart development; GO:0030308~negative regulation of cell growth; GO:0001764~neuron migration; GO:0001649~osteoblast differentiation; GO:0042733~embryonic digit morphogenesis
ENSOCUG00000016511	97.5133	167.498	172.998	132.188	146.195	145.07	ENSOCUT00000050681,ENSOCUT00000038410,ENSOCUT00000016504,ENSOCUT00000033190	PARK7	Parkinsonism associated deglycase [Source:HGNC Symbol;Acc:HGNC:16369] && sp|Q5E946|PARK7_BOVIN Parkinson disease protein 7 homolog OS=Bos taurus OX=9913 GN=PARK7 PE=2 SV=1 && PF01965:DJ-1/PfpI family	-	GO:0005886~plasma membrane; GO:0045121~membrane raft	-	-
ENSOCUG00000016225	118.16	168.199	158.911	122.331	105.446	135.807	ENSOCUT00000016215,ENSOCUT00000040682	ATP5MC1	ATP synthase membrane subunit c locus 1 [Source:HGNC Symbol;Acc:HGNC:841] && sp|A1XQS5|AT5G1_PIG ATP synthase F(0) complex subunit C1, mitochondrial OS=Sus scrofa OX=9823 GN=ATP5MC1 PE=2 SV=1 && PF00137:ATP synthase subunit C	ocu01100:Metabolic pathways	-	-	-
ENSOCUG00000030247	150.426	203.661	155.46	96.992	110.388	110.996	ENSOCUT00000058690	ENSOCUG00000030247	- && sp|Q01105|SET_HUMAN Protein SET OS=Homo sapiens OX=9606 GN=SET PE=1 SV=3 && PF00956:Nucleosome assembly protein (NAP)	-	GO:0005634~nucleus	-	-
ENSOCUG00000015500	129.632	118.368	124.191	105.098	113.75	123.078	ENSOCUT00000031085	SEPTIN2	septin 2 [Source:HGNC Symbol;Acc:HGNC:7729] && sp|Q91Y81|SEPT2_RAT Septin-2 OS=Rattus norvegicus OX=10116 GN=Septin2 PE=1 SV=1 && PF00735:Septin	ocu05100:Bacterial invasion of epithelial cells	GO:0005654~nucleoplasm; GO:0030496~midbody; GO:0045171~intercellular bridge; GO:0015629~actin cytoskeleton; GO:0005930~axoneme	-	-
ENSOCUG00000015904	153.745	135.514	116.288	126.186	127.862	111.644	ENSOCUT00000015909	TKT	transketolase [Source:HGNC Symbol;Acc:HGNC:11834] && sp|Q60HC7|TKT_MACFA Transketolase OS=Macaca fascicularis OX=9541 GN=TKT PE=2 SV=1 && PF02779:Transketolase, pyrimidine binding domain|PF02780:Transketolase, C-terminal domain|PF00456:Transketolase, thiamine diphosphate binding domain	ocu01100:Metabolic pathways	GO:0016604~nuclear body	GO:0042803~protein homodimerization activity	-
ENSOCUG00000008050	115.569	105.105	101.902	132.605	126.128	125.303	ENSOCUT00000045664,ENSOCUT00000008047	EIF3E	eukaryotic translation initiation factor 3 subunit E [Source:HGNC Symbol;Acc:HGNC:3277] && sp|P60228|EIF3E_HUMAN Eukaryotic translation initiation factor 3 subunit E OS=Homo sapiens OX=9606 GN=EIF3E PE=1 SV=1 && PF01399:PCI domain|PF09440:eIF3 subunit 6 N terminal domain	-	GO:0005829~cytosol; GO:0016605~PML body	GO:0047485~protein N-terminus binding	-
ENSOCUG00000008195	102.602	96.8052	127.962	94.5475	94.7521	106.249	ENSOCUT00000042908,ENSOCUT00000043760,ENSOCUT00000008198,ENSOCUT00000052292,ENSOCUT00000041986,ENSOCUT00000039694,ENSOCUT00000059888	ZNF207	zinc finger protein 207 [Source:HGNC Symbol;Acc:HGNC:12998] && sp|Q9JMD0|ZN207_MOUSE BUB3-interacting and GLEBS motif-containing protein ZNF207 OS=Mus musculus OX=10090 GN=Znf207 PE=1 SV=1 && -	-	-	-	-
ENSOCUG00000023151	180.367	383.969	431.892	8.29548	6.60413	8.00756	ENSOCUT00000022363	SLAMF1	signaling lymphocytic activation molecule family member 1 [Source:HGNC Symbol;Acc:HGNC:10903] && sp|Q95MM9|SLAF1_CANLF Signaling lymphocytic activation molecule OS=Canis lupus familiaris OX=9615 GN=SLAMF1 PE=1 SV=1 && PF06214:Signaling lymphocytic activation molecule (SLAM) protein	-	GO:0009897~external side of plasma membrane	GO:0042802~identical protein binding	GO:0070374~positive regulation of ERK1 and ERK2 cascade; GO:0046330~positive regulation of JNK cascade
ENSOCUG00000017419	138.711	143.864	150.155	95.3613	100.412	111.598	ENSOCUT00000017418	PRKAR1A	protein kinase cAMP-dependent type I regulatory subunit alpha [Source:HGNC Symbol;Acc:HGNC:9388] && sp|P10644|KAP0_HUMAN cAMP-dependent protein kinase type I-alpha regulatory subunit OS=Homo sapiens OX=9606 GN=PRKAR1A PE=1 SV=1 && PF00027:Cyclic nucleotide-binding domain	-	GO:0005813~centrosome; GO:0098978~glutamatergic synapse; GO:0031594~neuromuscular junction; GO:0005930~axoneme; GO:0001772~immunological synapse	GO:0031625~ubiquitin protein ligase binding; GO:0019904~protein domain specific binding	GO:0010629~negative regulation of gene expression
ENSOCUG00000000989	119.624	215.55	172.457	116.687	118.811	109.292	ENSOCUT00000048859,ENSOCUT00000000989,ENSOCUT00000042317	NDUFB8	NADH:ubiquinone oxidoreductase subunit B8 [Source:HGNC Symbol;Acc:HGNC:7703] && sp|Q02372|NDUB8_BOVIN NADH dehydrogenase [ubiquinone] 1 beta subcomplex subunit 8, mitochondrial OS=Bos taurus OX=9913 GN=NDUFB8 PE=1 SV=1 && PF05821:NADH-ubiquinone oxidoreductase ASHI subunit (CI-ASHI or NDUFB8)	ocu01100:Metabolic pathways; ocu04723:Retrograde endocannabinoid signaling	GO:0005739~mitochondrion; GO:0005747~mitochondrial respiratory chain complex I	-	-
ENSOCUG00000007028	70.1769	96.5089	131.109	106.799	119.113	84.8275	ENSOCUT00000007027,ENSOCUT00000029189	MARCKS	myristoylated alanine rich protein kinase C substrate [Source:HGNC Symbol;Acc:HGNC:6759] && sp|P29966|MARCS_HUMAN Myristoylated alanine-rich C-kinase substrate OS=Homo sapiens OX=9606 GN=MARCKS PE=1 SV=4 && PF02063:MARCKS family	-	GO:0005737~cytoplasm	-	-
ENSOCUG00000000763	35.9141	45.0499	61.6833	121.339	180.329	101.669	ENSOCUT00000000762	PLA2G7	phospholipase A2 group VII [Source:HGNC Symbol;Acc:HGNC:9040] && sp|Q28017|PAFA_BOVIN Platelet-activating factor acetylhydrolase OS=Bos taurus OX=9913 GN=PLA2G7 PE=2 SV=1 && PF03403:Platelet-activating factor acetylhydrolase, isoform II	ocu01100:Metabolic pathways; ocu00565:Ether lipid metabolism	-	GO:0005543~phospholipid binding	-
ENSOCUG00000010500	102.101	146.246	142.693	131.845	123.601	124.226	ENSOCUT00000021515,ENSOCUT00000047291,ENSOCUT00000043404	NECAP2	NECAP endocytosis associated 2 [Source:HGNC Symbol;Acc:HGNC:25528] && sp|Q5E9Q4|NECP2_BOVIN Adaptin ear-binding coat-associated protein 2 OS=Bos taurus OX=9913 GN=NECAP2 PE=2 SV=1 && PF07933:Protein of unknown function (DUF1681)	-	-	-	-
ENSOCUG00000013805	149.589	205.114	120.594	85.8193	96.6565	92.912	ENSOCUT00000013803,ENSOCUT00000040267	HNRNPDL	heterogeneous nuclear ribonucleoprotein D like [Source:HGNC Symbol;Acc:HGNC:5037] && sp|O14979|HNRDL_HUMAN Heterogeneous nuclear ribonucleoprotein D-like OS=Homo sapiens OX=9606 GN=HNRNPDL PE=1 SV=3 && PF00076:RNA recognition motif. (a.k.a. RRM, RBD, or RNP domain)	-	GO:0005654~nucleoplasm; GO:0005634~nucleus; GO:0005737~cytoplasm	GO:0003677~DNA binding	-
ENSOCUG00000013417	158.172	246.542	264.406	19.8249	25.9119	16.8465	ENSOCUT00000013422	ENSOCUG00000013417	- && sp|Q52I78|NAMPT_PIG Nicotinamide phosphoribosyltransferase OS=Sus scrofa OX=9823 GN=NAMPT PE=2 SV=2 && PF04095:Nicotinate phosphoribosyltransferase (NAPRTase) family|PF18127:Domain of unknown function (DUF5598)	ocu01100:Metabolic pathways	GO:0005634~nucleus; GO:0005737~cytoplasm	-	-
ENSOCUG00000002849	36.5709	91.5039	120.758	137.919	195.914	167.154	ENSOCUT00000032163	CCL14	C-C motif chemokine ligand 14 [Source:HGNC Symbol;Acc:HGNC:10612] && sp|Q16627|CCL14_HUMAN C-C motif chemokine 14 OS=Homo sapiens OX=9606 GN=CCL14 PE=1 SV=1 && -	ocu04060:Cytokine-cytokine receptor interaction	-	-	-
ENSOCUG00000027862	101.049	163.766	176.983	121.501	126.665	119.034	ENSOCUT00000022890,ENSOCUT00000021716,ENSOCUT00000044354	CNPY3	canopy FGF signaling regulator 3 [Source:HGNC Symbol;Acc:HGNC:11968] && sp|Q9BT09|CNPY3_HUMAN Protein canopy homolog 3 OS=Homo sapiens OX=9606 GN=CNPY3 PE=1 SV=1 && PF11938:TLR4 regulator and MIR-interacting MSAP	-	-	GO:0005102~receptor binding	-
ENSOCUG00000015842	115.491	132.058	105.422	154.215	128.782	145.593	ENSOCUT00000015838	ENSOCUG00000015842	GRB2 related adaptor protein [Source:HGNC Symbol;Acc:HGNC:4562] && sp|Q13588|GRAP_HUMAN GRB2-related adapter protein OS=Homo sapiens OX=9606 GN=GRAP PE=1 SV=1 && PF00018:SH3 domain|PF07653:Variant SH3 domain|PF00017:SH2 domain	-	-	-	-
ENSOCUG00000013654	141.313	111.333	119.299	86.0422	103.102	102.908	ENSOCUT00000043902,ENSOCUT00000013651	RAB14	RAB14, member RAS oncogene family [Source:HGNC Symbol;Acc:HGNC:16524] && sp|Q5ZKU5|RAB14_CHICK Ras-related protein Rab-14 OS=Gallus gallus OX=9031 GN=RAB14 PE=2 SV=3 && PF00071:Ras family	ocu04152:AMPK signaling pathway	GO:0005829~cytosol; GO:0055037~recycling endosome	-	GO:0032880~regulation of protein localization
ENSOCUG00000003898	153.712	132.19	117.707	102.808	104.105	100.525	ENSOCUT00000003904,ENSOCUT00000064269	IPO5	importin 5 [Source:HGNC Symbol;Acc:HGNC:6402] && sp|O00410|IPO5_HUMAN Importin-5 OS=Homo sapiens OX=9606 GN=IPO5 PE=1 SV=4 && PF18829:Importin repeat 6|PF13646:HEAT repeats|PF18808:Importin repeat	-	GO:0005634~nucleus; GO:0005737~cytoplasm	GO:0031267~small GTPase binding	GO:0006606~protein import into nucleus; GO:0071230~cellular response to amino acid stimulus
ENSOCUG00000003842	123.954	139.347	104.894	112.471	115.555	114.829	ENSOCUT00000046504,ENSOCUT00000003841	CDC42SE2	CDC42 small effector 2 [Source:HGNC Symbol;Acc:HGNC:18547] && sp|A6QLJ4|C42S2_BOVIN CDC42 small effector protein 2 OS=Bos taurus OX=9913 GN=CDC42SE2 PE=3 SV=1 && -	-	GO:0005886~plasma membrane	GO:0031267~small GTPase binding	-
ENSOCUG00000000596	137.478	158.988	141.038	111.042	132.1	111.989	ENSOCUT00000000594,ENSOCUT00000052168,ENSOCUT00000053450	PLAAT3	phospholipase A and acyltransferase 3 [Source:HGNC Symbol;Acc:HGNC:17825] && sp|P53816|PLAT3_HUMAN Phospholipase A and acyltransferase 3 OS=Homo sapiens OX=9606 GN=PLAAT3 PE=1 SV=2 && PF04970:Lecithin retinol acyltransferase	ocu01100:Metabolic pathways; ocu00565:Ether lipid metabolism; ocu04014:Ras signaling pathway; ocu00564:Glycerophospholipid metabolism; ocu00592:alpha-Linolenic acid metabolism; ocu04923:Regulation of lipolysis in adipocytes	-	-	-
ENSOCUG00000009474	104.416	144.129	135.165	131.902	130.143	138.387	ENSOCUT00000009474	HNRNPUL2	heterogeneous nuclear ribonucleoprotein U like 2 [Source:HGNC Symbol;Acc:HGNC:25451] && sp|Q00PI9|HNRL2_MOUSE Heterogeneous nuclear ribonucleoprotein U-like protein 2 OS=Mus musculus OX=10090 GN=Hnrnpul2 PE=1 SV=2 && PF13671:AAA domain|PF02037:SAP domain|PF00622:SPRY domain	-	GO:0005634~nucleus	-	-
ENSOCUG00000002183	154.271	219.411	217.216	39.0875	48.9567	22.2385	ENSOCUT00000002182,ENSOCUT00000052786,ENSOCUT00000043652,ENSOCUT00000043077	PML	promyelocytic leukemia [Source:HGNC Symbol;Acc:HGNC:9113] && sp|P29590|PML_HUMAN Protein PML OS=Homo sapiens OX=9606 GN=PML PE=1 SV=3 && PF12126:Protein of unknown function (DUF3583)|PF00643:B-box zinc finger	ocu05200:Pathways in cancer; ocu05221:Acute myeloid leukemia	GO:0005829~cytosol; GO:0005730~nucleolus; GO:0000781~chromosome, telomeric region; GO:0016605~PML body; GO:0016363~nuclear matrix	GO:0042803~protein homodimerization activity; GO:0031625~ubiquitin protein ligase binding; GO:0008270~zinc ion binding; GO:0046332~SMAD binding	GO:0030308~negative regulation of cell growth; GO:0008285~negative regulation of cell proliferation; GO:1990830~cellular response to leukemia inhibitory factor; GO:0007179~transforming growth factor beta receptor signaling pathway; GO:0006606~protein import into nucleus; GO:0065003~macromolecular complex assembly; GO:0043161~proteasome-mediated ubiquitin-dependent protein catabolic process
ENSOCUG00000001286	94.4345	141.673	167.485	131.689	140.329	134.098	ENSOCUT00000001285	HSBP1	heat shock factor binding protein 1 [Source:HGNC Symbol;Acc:HGNC:5203] && - && -	-	-	GO:0042802~identical protein binding	-
ENSOCUG00000005089	94.022	163.638	141.976	125.699	113.128	159.986	ENSOCUT00000005086	NDUFB6	NADH:ubiquinone oxidoreductase subunit B6 [Source:HGNC Symbol;Acc:HGNC:7701] && sp|Q02367|NDUB6_BOVIN NADH dehydrogenase [ubiquinone] 1 beta subcomplex subunit 6 OS=Bos taurus OX=9913 GN=NDUFB6 PE=1 SV=2 && -	ocu01100:Metabolic pathways; ocu04723:Retrograde endocannabinoid signaling	GO:0005654~nucleoplasm; GO:0005747~mitochondrial respiratory chain complex I	-	GO:0032981~mitochondrial respiratory chain complex I assembly
ENSOCUG00000008441	106.115	132.41	147.384	97.6631	111.043	121.708	ENSOCUT00000008437,ENSOCUT00000046046,ENSOCUT00000045701	ENSOCUG00000008441	- && sp|Q9UM00|TMCO1_HUMAN Calcium load-activated calcium channel OS=Homo sapiens OX=9606 GN=TMCO1 PE=1 SV=2 && PF01956:Integral membrane protein EMC3/TMCO1-like	-	-	-	-
ENSOCUG00000004023	278.908	155.19	73.5655	99.0398	79.1426	106.254	ENSOCUT00000004020	G0S2	G0/G1 switch 2 [Source:HGNC Symbol;Acc:HGNC:30229] && sp|Q61585|G0S2_MOUSE G0/G1 switch protein 2 OS=Mus musculus OX=10090 GN=G0s2 PE=1 SV=1 && -	-	GO:0005739~mitochondrion	-	-
ENSOCUG00000012471	149.354	138.29	138.211	84.8197	91.3812	100.156	ENSOCUT00000012474	TM9SF3	transmembrane 9 superfamily member 3 [Source:HGNC Symbol;Acc:HGNC:21529] && sp|Q9ET30|TM9S3_MOUSE Transmembrane 9 superfamily member 3 OS=Mus musculus OX=10090 GN=Tm9sf3 PE=1 SV=1 && PF02990:Endomembrane protein 70	-	-	-	-
ENSOCUG00000027166	23.6406	90.1805	183.495	94.6686	409.487	171.082	ENSOCUT00000030594	ENSOCUG00000027166	- && sp|Q5DU56|NLRC3_MOUSE Protein NLRC3 OS=Mus musculus OX=10090 GN=Nlrc3 PE=1 SV=2 && -	-	-	-	-
ENSOCUG00000014931	109.772	180.161	249.625	33.3843	41.7508	54.86	ENSOCUT00000014931,ENSOCUT00000063791,ENSOCUT00000037968,ENSOCUT00000053398,ENSOCUT00000046907,ENSOCUT00000036352,ENSOCUT00000033640,ENSOCUT00000043307	ENSOCUG00000014931	- && sp|Q8N8V2|GBP7_HUMAN Guanylate-binding protein 7 OS=Homo sapiens OX=9606 GN=GBP7 PE=1 SV=2 && PF02263:Guanylate-binding protein, N-terminal domain|PF02841:Guanylate-binding protein, C-terminal domain	-	-	-	-
ENSOCUG00000000075	118.932	124.663	150.379	102.799	104.236	131.009	ENSOCUT00000022040	PITPNA	Phosphatidylinositol transfer protein alpha isoform [Source:UniProtKB/Swiss-Prot;Acc:P48738] && sp|P48738|PIPNA_RABIT Phosphatidylinositol transfer protein alpha isoform OS=Oryctolagus cuniculus OX=9986 GN=PITPNA PE=3 SV=2 && PF02121:Phosphatidylinositol transfer protein	-	GO:0005634~nucleus; GO:0005737~cytoplasm	GO:0035091~phosphatidylinositol binding	-
ENSOCUG00000001023	110.84	106.391	112.936	93.6118	96.6012	151.612	ENSOCUT00000001023,ENSOCUT00000056836,ENSOCUT00000049465,ENSOCUT00000048252,ENSOCUT00000042732	PPP1CB	protein phosphatase 1 catalytic subunit beta [Source:HGNC Symbol;Acc:HGNC:9282] && sp|Q3SWW9|PP1B_BOVIN Serine/threonine-protein phosphatase PP1-beta catalytic subunit OS=Bos taurus OX=9913 GN=PPP1CB PE=2 SV=1 && PF16891:Serine-threonine protein phosphatase N-terminal domain|PF00149:Calcineurin-like phosphoesterase	ocu04728:Dopaminergic synapse; ocu04024:cAMP signaling pathway; ocu05205:Proteoglycans in cancer; ocu04931:Insulin resistance; ocu04390:Hippo signaling pathway; ocu04510:Focal adhesion; ocu04261:Adrenergic signaling in cardiomyocytes; ocu04270:Vascular smooth muscle contraction; ocu04810:Regulation of actin cytoskeleton	GO:0005654~nucleoplasm; GO:0005730~nucleolus	GO:0030145~manganese ion binding; GO:0016791~phosphatase activity	GO:0048511~rhythmic process
ENSOCUG00000014252	111.767	148.651	167.139	85.6973	109.174	98.3767	ENSOCUT00000014251	MAPKAPK2	MAPK activated protein kinase 2 [Source:HGNC Symbol;Acc:HGNC:6887] && sp|P49139|MAPK2_RABIT MAP kinase-activated protein kinase 2 (Fragment) OS=Oryctolagus cuniculus OX=9986 GN=MAPKAPK2 PE=1 SV=2 && -	ocu04010:MAPK signaling pathway	GO:0005654~nucleoplasm; GO:0005813~centrosome; GO:0005634~nucleus; GO:0005737~cytoplasm	GO:0004712~protein serine/threonine/tyrosine kinase activity; GO:0004674~protein serine/threonine kinase activity	GO:0018105~peptidyl-serine phosphorylation; GO:0006974~cellular response to DNA damage stimulus
ENSOCUG00000021993	79.2729	117.014	116.431	154.23	165.147	126.135	ENSOCUT00000024144,ENSOCUT00000060228	TWF2	twinfilin actin binding protein 2 [Source:HGNC Symbol;Acc:HGNC:9621] && sp|Q6IBS0|TWF2_HUMAN Twinfilin-2 OS=Homo sapiens OX=9606 GN=TWF2 PE=1 SV=2 && PF00241:Cofilin/tropomyosin-type actin-binding protein	-	GO:0048471~perinuclear region of cytoplasm	-	GO:0010976~positive regulation of neuron projection development
ENSOCUG00000004308	145.336	262.444	277.918	41.9556	57.1271	38.6095	ENSOCUT00000011607,ENSOCUT00000045777,ENSOCUT00000064194,ENSOCUT00000004303	ENSOCUG00000004308	- && sp|P80405|MTHFS_RABIT 5-formyltetrahydrofolate cyclo-ligase OS=Oryctolagus cuniculus OX=9986 GN=MTHFS PE=1 SV=1 && PF01812:5-formyltetrahydrofolate cyclo-ligase family|PF00452:Apoptosis regulator proteins, Bcl-2 family	ocu01100:Metabolic pathways	GO:0005737~cytoplasm	-	-
ENSOCUG00000029445	108.206	141.289	164.078	67.9952	84.4914	71.2991	ENSOCUT00000033618	ZNF345	zinc finger protein 345 [Source:HGNC Symbol;Acc:HGNC:16367] && sp|Q14585|ZN345_HUMAN Zinc finger protein 345 OS=Homo sapiens OX=9606 GN=ZNF345 PE=1 SV=1 && PF13465:Zinc-finger double domain	-	-	GO:1990837~sequence-specific double-stranded DNA binding	-
ENSOCUG00000002997	101.712	110.243	79.6789	166.422	154.765	123.165	ENSOCUT00000002997	ARPC5L	actin related protein 2/3 complex subunit 5 like [Source:HGNC Symbol;Acc:HGNC:23366] && sp|Q5E963|ARP5L_BOVIN Actin-related protein 2/3 complex subunit 5-like protein OS=Bos taurus OX=9913 GN=ARPC5L PE=2 SV=1 && PF04699:ARP2/3 complex 16 kDa subunit (p16-Arc)	ocu04530:Tight junction; ocu05100:Bacterial invasion of epithelial cells; ocu04810:Regulation of actin cytoskeleton; ocu05132:Salmonella infection	GO:0098978~glutamatergic synapse; GO:0005737~cytoplasm	-	-
ENSOCUG00000006650	189.881	185.376	178.848	62.1808	62.6047	75.2293	ENSOCUT00000006647	ETF1	Oryctolagus cuniculus eukaryotic translation termination factor 1 (ETF1), mRNA. [Source:RefSeq mRNA;Acc:NM_001082767] && sp|Q0VCX5|ERF1_BOVIN Eukaryotic peptide chain release factor subunit 1 OS=Bos taurus OX=9913 GN=ETF1 PE=2 SV=3 && -	-	GO:0005737~cytoplasm	-	-
ENSOCUG00000002389	111.589	129.52	118.817	129.535	127.184	120.223	ENSOCUT00000002389	UFC1	ubiquitin-fold modifier conjugating enzyme 1 [Source:HGNC Symbol;Acc:HGNC:26941] && sp|Q5E953|UFC1_BOVIN Ubiquitin-fold modifier-conjugating enzyme 1 OS=Bos taurus OX=9913 GN=UFC1 PE=2 SV=1 && PF08694:Ubiquitin-fold modifier-conjugating enzyme 1	-	-	-	GO:0007420~brain development; GO:0034976~response to endoplasmic reticulum stress
ENSOCUG00000013990	123.844	164.066	156.91	109.087	107.671	108.62	ENSOCUT00000013996,ENSOCUT00000036848,ENSOCUT00000043564	ILF3	interleukin enhancer binding factor 3 [Source:HGNC Symbol;Acc:HGNC:6038] && sp|Q12906|ILF3_HUMAN Interleukin enhancer-binding factor 3 OS=Homo sapiens OX=9606 GN=ILF3 PE=1 SV=3 && PF00035:Double-stranded RNA binding motif|PF07528:DZF domain	-	GO:0005654~nucleoplasm; GO:0005730~nucleolus; GO:0005739~mitochondrion; GO:0005634~nucleus; GO:0005737~cytoplasm	GO:0003677~DNA binding; GO:0003725~double-stranded RNA binding	GO:0006468~protein phosphorylation
ENSOCUG00000002943	121.649	137.862	127.293	122.477	120.778	106.388	ENSOCUT00000029280,ENSOCUT00000002943	HNRNPL	heterogeneous nuclear ribonucleoprotein L [Source:HGNC Symbol;Acc:HGNC:5045] && sp|Q8R081|HNRPL_MOUSE Heterogeneous nuclear ribonucleoprotein L OS=Mus musculus OX=10090 GN=Hnrnpl PE=1 SV=2 && PF00378:Enoyl-CoA hydratase/isomerase|PF13893:RNA recognition motif. (a.k.a. RRM, RBD, or RNP domain)|PF11835:RRM-like domain	-	GO:0005634~nucleus	GO:0003824~catalytic activity	-
ENSOCUG00000031547	104.278	125.954	106.651	95.2004	98.1882	106.39	ENSOCUT00000049598	ENSOCUG00000031547	- && sp|Q92608|DOCK2_HUMAN Dedicator of cytokinesis protein 2 OS=Homo sapiens OX=9606 GN=DOCK2 PE=1 SV=2 && PF14429:C2 domain in Dock180 and Zizimin proteins	-	-	-	-
novel.538	212.514	259.384	177.74	70.4149	59.1808	66.0391	-	-	- && - && -	-	-	-	-
ENSOCUG00000014681	113.374	121.6	101.787	118.57	116.893	121.052	ENSOCUT00000055645,ENSOCUT00000014678	ENSOCUG00000014681	RNA transcription, translation and transport factor [Source:HGNC Symbol;Acc:HGNC:23169] && sp|Q9Y224|RTRAF_HUMAN RNA transcription, translation and transport factor protein OS=Homo sapiens OX=9606 GN=RTRAF PE=1 SV=1 && PF10036:RNA transcription, translation and transport factor protein	-	-	-	-
ENSOCUG00000016924	88.9886	110.673	135.18	115.724	130.406	123.957	ENSOCUT00000048997,ENSOCUT00000044024,ENSOCUT00000028967	CHTF8	chromosome transmission fidelity factor 8 [Source:HGNC Symbol;Acc:HGNC:24353] && sp|P0CG11|CTF8_BOVIN Chromosome transmission fidelity protein 8 homolog OS=Bos taurus OX=9913 GN=CHTF8 PE=3 SV=1 && PF09696:Ctf8	-	-	-	-
ENSOCUG00000012474	133.123	177.659	164.341	102.241	101.915	107.575	ENSOCUT00000012473,ENSOCUT00000051113,ENSOCUT00000060564	CDK4	cyclin dependent kinase 4 [Source:HGNC Symbol;Acc:HGNC:1773] && sp|P79432|CDK4_PIG Cyclin-dependent kinase 4 OS=Sus scrofa OX=9823 GN=CDK4 PE=3 SV=1 && PF00069:Protein kinase domain	ocu05200:Pathways in cancer; ocu04151:PI3K-Akt signaling pathway; ocu04530:Tight junction; ocu04660:T cell receptor signaling pathway; ocu04934:Cushing syndrome	GO:0005654~nucleoplasm; GO:0005829~cytosol; GO:0005730~nucleolus; GO:0000785~chromatin; GO:0005667~transcription factor complex; GO:0005923~bicellular tight junction	GO:0004672~protein kinase activity	GO:0071222~cellular response to lipopolysaccharide
ENSOCUG00000011347	90.7532	114.318	120.905	123.219	122.419	125.1	ENSOCUT00000045281,ENSOCUT00000011342,ENSOCUT00000040604	GTF2A2	general transcription factor IIA subunit 2 [Source:HGNC Symbol;Acc:HGNC:4647] && sp|Q80ZM7|T2AG_MOUSE Transcription initiation factor IIA subunit 2 OS=Mus musculus OX=10090 GN=Gtf2a2 PE=1 SV=2 && PF02268:Transcription initiation factor IIA, gamma subunit, helical domain|PF02751:Transcription initiation factor IIA, gamma subunit	-	GO:0030054~cell junction	GO:0042803~protein homodimerization activity; GO:0061629~RNA polymerase II sequence-specific DNA binding transcription factor binding; GO:0046982~protein heterodimerization activity	-
ENSOCUG00000003844	152.086	187.707	166.702	90.0723	81.1153	103.443	ENSOCUT00000003843	ENSOCUG00000003844	- && sp|Q6DKI1|RL7L_HUMAN 60S ribosomal protein L7-like 1 OS=Homo sapiens OX=9606 GN=RPL7L1 PE=1 SV=2 && PF00327:Ribosomal protein L30p/L7e|PF08079:Ribosomal L30 N-terminal domain	-	-	-	-
ENSOCUG00000006363	139.273	155.745	148.04	106.765	105.244	101.179	ENSOCUT00000006367	EIF3D	eukaryotic translation initiation factor 3 subunit D [Source:HGNC Symbol;Acc:HGNC:3278] && sp|Q3T122|EIF3D_BOVIN Eukaryotic translation initiation factor 3 subunit D OS=Bos taurus OX=9913 GN=EIF3D PE=2 SV=1 && PF05091:Eukaryotic translation initiation factor 3 subunit 7 (eIF-3)	-	-	-	-
ENSOCUG00000016500	165.704	206.681	257.665	43.3872	36.1359	49.6073	ENSOCUT00000016493,ENSOCUT00000055600	ENSOCUG00000016500	- && sp|Q9DC58|DRAM1_MOUSE DNA damage-regulated autophagy modulator protein 1 OS=Mus musculus OX=10090 GN=Dram1 PE=2 SV=2 && PF10277:Frag1/DRAM/Sfk1 family	-	-	-	-
ENSOCUG00000003344	177.013	266.415	209.572	45.1599	42.7852	34.2134	ENSOCUT00000003342	IDO1	indoleamine 2,3-dioxygenase 1 [Source:HGNC Symbol;Acc:HGNC:6059] && sp|P14902|I23O1_HUMAN Indoleamine 2,3-dioxygenase 1 OS=Homo sapiens OX=9606 GN=IDO1 PE=1 SV=1 && PF01231:Indoleamine 2,3-dioxygenase	ocu01100:Metabolic pathways	-	-	-
ENSOCUG00000000637	102.647	123.604	176.651	92.5718	127.195	105.45	ENSOCUT00000000637	MYL9	myosin light chain 9 [Source:HGNC Symbol;Acc:HGNC:15754] && sp|P24844|MYL9_HUMAN Myosin regulatory light polypeptide 9 OS=Homo sapiens OX=9606 GN=MYL9 PE=1 SV=4 && PF13405:EF-hand domain	ocu04360:Axon guidance; ocu04520:Adherens junction; ocu04024:cAMP signaling pathway; ocu04530:Tight junction; ocu04510:Focal adhesion; ocu04270:Vascular smooth muscle contraction; ocu04810:Regulation of actin cytoskeleton; ocu05132:Salmonella infection	GO:0001725~stress fiber	-	-
ENSOCUG00000006368	126.359	150.187	161.147	101.744	102.952	119.895	ENSOCUT00000006373	MTCH2	mitochondrial carrier 2 [Source:HGNC Symbol;Acc:HGNC:17587] && sp|Q9Y6C9|MTCH2_HUMAN Mitochondrial carrier homolog 2 OS=Homo sapiens OX=9606 GN=MTCH2 PE=1 SV=1 && PF00153:Mitochondrial carrier protein	-	-	-	-
ENSOCUG00000002238	89.4744	127.958	117.999	154.287	178.213	134.841	ENSOCUT00000002236,ENSOCUT00000039474	FAM32A	family with sequence similarity 32 member A [Source:HGNC Symbol;Acc:HGNC:24563] && sp|Q9CR80|FA32A_MOUSE Protein FAM32A OS=Mus musculus OX=10090 GN=Fam32a PE=2 SV=1 && PF08555:Eukaryotic family of unknown function (DUF1754)	-	GO:0005654~nucleoplasm; GO:0005730~nucleolus	-	-
ENSOCUG00000004218	87.6548	233.222	134.005	73.3315	101.496	66.715	ENSOCUT00000004218	CD14	Oryctolagus cuniculus CD14 molecule (CD14), mRNA. [Source:RefSeq mRNA;Acc:NM_001082195] && sp|Q28680|CD14_RABIT Monocyte differentiation antigen CD14 OS=Oryctolagus cuniculus OX=9986 GN=CD14 PE=2 SV=1 && -	ocu04010:MAPK signaling pathway; ocu04620:Toll-like receptor signaling pathway; ocu05221:Acute myeloid leukemia; ocu04064:NF-kappa B signaling pathway; ocu05132:Salmonella infection; ocu05146:Amoebiasis	GO:0005794~Golgi apparatus; GO:0009897~external side of plasma membrane; GO:0045121~membrane raft	-	GO:0071222~cellular response to lipopolysaccharide; GO:0032757~positive regulation of interleukin-8 production
ENSOCUG00000012226	157.055	135.508	125.761	79.5279	89.944	87.0124	ENSOCUT00000012229,ENSOCUT00000038326,ENSOCUT00000041634	SRP72	signal recognition particle 72 [Source:HGNC Symbol;Acc:HGNC:11303] && sp|P33731|SRP72_CANLF Signal recognition particle subunit SRP72 OS=Canis lupus familiaris OX=9615 GN=SRP72 PE=1 SV=3 && PF08492:SRP72 RNA-binding domain|PF17004:Putative TPR-like repeat	-	GO:0005783~endoplasmic reticulum	-	-
ENSOCUG00000027975	146.366	128.72	127.38	91.2198	91.1798	104.532	ENSOCUT00000021334,ENSOCUT00000056264,ENSOCUT00000053964	ENSOCUG00000027975	eukaryotic translation initiation factor 5 [Source:HGNC Symbol;Acc:HGNC:3299] && sp|Q5R4L0|IF5_PONAB Eukaryotic translation initiation factor 5 OS=Pongo abelii OX=9601 GN=EIF5 PE=2 SV=1 && PF01873:Domain found in IF2B/IF5|PF02020:eIF4-gamma/eIF5/eIF2-epsilon	-	-	-	-
ENSOCUG00000015706	77.7858	110.216	107.196	145.651	150.626	116.473	ENSOCUT00000031082,ENSOCUT00000055356,ENSOCUT00000015698,ENSOCUT00000061569	ENSOCUG00000015706	- && sp|P0DPB5|RPC22_HUMAN Protein POLR1D, isoform 2 OS=Homo sapiens OX=9606 GN=POLR1D PE=1 SV=1 && -	-	-	GO:0046983~protein dimerization activity; GO:0003677~DNA binding	-
ENSOCUG00000004719	47.6801	78.1336	80.1136	164.058	163.955	133.631	ENSOCUT00000004713	TNFAIP8L2	Oryctolagus cuniculus TNF alpha induced protein 8 like 2 (TNFAIP8L2), mRNA. [Source:RefSeq mRNA;Acc:NM_001171296] && sp|B7NZC7|TP8L2_RABIT Tumor necrosis factor alpha-induced protein 8-like protein 2 OS=Oryctolagus cuniculus OX=9986 GN=TNFAIP8L2 PE=3 SV=1 && PF05527:Domain of unknown function (DUF758)	-	GO:0005737~cytoplasm	-	GO:0050728~negative regulation of inflammatory response
ENSOCUG00000001043	207.785	211.271	272.769	25.1089	32.1299	66.7361	ENSOCUT00000052380,ENSOCUT00000037688,ENSOCUT00000054625,ENSOCUT00000045266,ENSOCUT00000001044	FERMT2	fermitin family member 2 [Source:HGNC Symbol;Acc:HGNC:15767] && sp|Q96AC1|FERM2_HUMAN Fermitin family homolog 2 OS=Homo sapiens OX=9606 GN=FERMT2 PE=1 SV=1 && PF00373:FERM central domain|PF00169:PH domain|PF18124:Kindlin-2 N-terminal domain	-	-	-	GO:0007229~integrin-mediated signaling pathway
ENSOCUG00000004653	153.821	146.715	141.859	82.3927	88.9564	110.309	ENSOCUT00000031237,ENSOCUT00000043539,ENSOCUT00000056028	METAP2	methionyl aminopeptidase 2 [Source:HGNC Symbol;Acc:HGNC:16672] && sp|P50579|MAP2_HUMAN Methionine aminopeptidase 2 OS=Homo sapiens OX=9606 GN=METAP2 PE=1 SV=1 && PF00557:Metallopeptidase family M24	-	GO:0005829~cytosol; GO:0005737~cytoplasm; GO:0005886~plasma membrane	-	GO:0016485~protein processing
ENSOCUG00000021796	130.207	119.532	136.879	103.139	110.308	105.94	ENSOCUT00000033713,ENSOCUT00000025292	LASP1	Oryctolagus cuniculus LIM and SH3 protein 1 (LASP1), mRNA. [Source:RefSeq mRNA;Acc:NM_001082778] && sp|O77506|LASP1_RABIT LIM and SH3 domain protein 1 OS=Oryctolagus cuniculus OX=9986 GN=LASP1 PE=1 SV=1 && PF14604:Variant SH3 domain|PF00880:Nebulin repeat	-	GO:0005925~focal adhesion	-	-
ENSOCUG00000008901	107.209	222.296	204.148	99.8391	93.2231	77.3589	ENSOCUT00000008903,ENSOCUT00000033511,ENSOCUT00000043075,ENSOCUT00000057353	NAGK	N-acetylglucosamine kinase [Source:HGNC Symbol;Acc:HGNC:17174] && sp|Q9UJ70|NAGK_HUMAN N-acetyl-D-glucosamine kinase OS=Homo sapiens OX=9606 GN=NAGK PE=1 SV=4 && PF01869:BadF/BadG/BcrA/BcrD ATPase family	ocu01100:Metabolic pathways	-	-	-
ENSOCUG00000001138	93.2245	149.988	132.191	123.785	118.722	108.999	ENSOCUT00000001139,ENSOCUT00000057584	ENSOCUG00000001138	Oryctolagus cuniculus tumor protein p53 (TP53), mRNA. [Source:RefSeq mRNA;Acc:NM_001082404] && sp|Q95330|P53_RABIT Cellular tumor antigen p53 OS=Oryctolagus cuniculus OX=9986 GN=TP53 PE=2 SV=1 && PF07710:P53 tetramerisation motif|PF00870:P53 DNA-binding domain|PF08563:P53 transactivation motif	ocu05205:Proteoglycans in cancer; ocu04010:MAPK signaling pathway; ocu05200:Pathways in cancer; ocu04151:PI3K-Akt signaling pathway; ocu05215:Prostate cancer; ocu04210:Apoptosis; ocu04071:Sphingolipid signaling pathway; ocu05217:Basal cell carcinoma; ocu05226:Gastric cancer	GO:0005829~cytosol; GO:0005813~centrosome; GO:0005730~nucleolus; GO:0005739~mitochondrion; GO:0005634~nucleus; GO:0005783~endoplasmic reticulum; GO:0000785~chromatin; GO:0005737~cytoplasm; GO:0016605~PML body; GO:0016363~nuclear matrix; GO:0017053~transcriptional repressor complex	GO:0042802~identical protein binding; GO:0001228~transcriptional activator activity, RNA polymerase II transcription regulatory region sequence-specific binding; GO:0000978~RNA polymerase II core promoter proximal region sequence-specific DNA binding; GO:0031625~ubiquitin protein ligase binding; GO:0001227~transcriptional repressor activity, RNA polymerase II transcription regulatory region seque…	GO:0045944~positive regulation of transcription from RNA polymerase II promoter; GO:0001701~in utero embryonic development; GO:0043065~positive regulation of apoptotic process; GO:0050821~protein stabilization; GO:0030308~negative regulation of cell growth; GO:0006974~cellular response to DNA damage stimulus; GO:0007179~transforming growth factor beta receptor signaling pathway; GO:0006606~protei…
ENSOCUG00000014439	116.83	180.002	215.939	67.8313	78.6038	61.2372	ENSOCUT00000037531,ENSOCUT00000014440,ENSOCUT00000045987,ENSOCUT00000059027,ENSOCUT00000040925,ENSOCUT00000058997	MAX	MYC associated factor X [Source:HGNC Symbol;Acc:HGNC:6913] && sp|P52164|MAX_RAT Protein max OS=Rattus norvegicus OX=10116 GN=Max PE=1 SV=1 && PF00010:Helix-loop-helix DNA-binding domain	ocu04010:MAPK signaling pathway; ocu05200:Pathways in cancer	GO:0000785~chromatin; GO:0090575~RNA polymerase II transcription factor complex	GO:0001227~transcriptional repressor activity, RNA polymerase II transcription regulatory region sequence-specific binding; GO:1990837~sequence-specific double-stranded DNA binding; GO:0046982~protein heterodimerization activity; GO:0070888~E-box binding	GO:0006357~regulation of transcription from RNA polymerase II promoter
ENSOCUG00000012391	139.348	141.961	147.093	87.5836	76.9481	96.471	ENSOCUT00000012388	ENSOCUG00000012391	phosphoribosyl pyrophosphate synthetase 1 [Source:HGNC Symbol;Acc:HGNC:9462] && sp|Q2HJ58|PRPS1_BOVIN Ribose-phosphate pyrophosphokinase 1 OS=Bos taurus OX=9913 GN=PRPS1 PE=2 SV=3 && PF14572:Phosphoribosyl synthetase-associated domain|PF13793:N-terminal domain of ribose phosphate pyrophosphokinase	ocu00230:Purine metabolism; ocu01100:Metabolic pathways	-	GO:0042803~protein homodimerization activity	-
ENSOCUG00000010563	133.984	169.946	162.139	64.1768	73.4696	67.5853	ENSOCUT00000046086,ENSOCUT00000010563,ENSOCUT00000056392	TAPBP	TAP binding protein [Source:HGNC Symbol;Acc:HGNC:11566] && sp|O15533|TPSN_HUMAN Tapasin OS=Homo sapiens OX=9606 GN=TAPBP PE=1 SV=1 && PF07654:Immunoglobulin C1-set domain	-	-	-	-
ENSOCUG00000012631	125.225	146.834	128.124	123.488	89.142	89.0756	ENSOCUT00000012631	ENSOCUG00000012631	- && sp|Q9TTC6|PPIA_RABIT Peptidyl-prolyl cis-trans isomerase A OS=Oryctolagus cuniculus OX=9986 GN=PPIA PE=2 SV=3 && PF00160:Cyclophilin type peptidyl-prolyl cis-trans isomerase/CLD	-	-	-	-
ENSOCUG00000023055	102.03	125.239	79.7208	107.795	93.4546	56.235	ENSOCUT00000024877	TXNDC5	thioredoxin domain containing 5 [Source:HGNC Symbol;Acc:HGNC:21073] && sp|Q8NBS9|TXND5_HUMAN Thioredoxin domain-containing protein 5 OS=Homo sapiens OX=9606 GN=TXNDC5 PE=1 SV=2 && PF00085:Thioredoxin	-	-	-	-
ENSOCUG00000017150	79.3251	95.7391	107.791	92.8364	86.872	115.183	ENSOCUT00000046581,ENSOCUT00000045173,ENSOCUT00000006391,ENSOCUT00000054622,ENSOCUT00000017149,ENSOCUT00000034816	ENSOCUG00000017150	heterogeneous nuclear ribonucleoprotein H1 [Source:HGNC Symbol;Acc:HGNC:5041] && sp|P31943|HNRH1_HUMAN Heterogeneous nuclear ribonucleoprotein H OS=Homo sapiens OX=9606 GN=HNRNPH1 PE=1 SV=4 && PF00076:RNA recognition motif. (a.k.a. RRM, RBD, or RNP domain)|PF08080:RNPHF zinc finger	-	GO:0005654~nucleoplasm	-	-
ENSOCUG00000010860	165.575	197.669	178.858	77.0096	75.4539	76.354	ENSOCUT00000050980,ENSOCUT00000010856	ENSOCUG00000010860	- && sp|O95379|TFIP8_HUMAN Tumor necrosis factor alpha-induced protein 8 OS=Homo sapiens OX=9606 GN=TNFAIP8 PE=1 SV=1 && PF05527:Domain of unknown function (DUF758)	-	-	-	-
ENSOCUG00000013022	159.909	214.01	238.769	35.9022	66.2313	31.389	ENSOCUT00000049824,ENSOCUT00000053752,ENSOCUT00000013016,ENSOCUT00000061981,ENSOCUT00000056348	ENSOCUG00000013022	- && sp|P34096|RNAS4_HUMAN Ribonuclease 4 OS=Homo sapiens OX=9606 GN=RNASE4 PE=1 SV=3 && PF00074:Pancreatic ribonuclease	-	-	GO:0003676~nucleic acid binding	-
ENSOCUG00000001646	112.265	143.99	164.363	109.089	125.011	112.794	ENSOCUT00000001645	ZNHIT1	zinc finger HIT-type containing 1 [Source:HGNC Symbol;Acc:HGNC:21688] && sp|Q24JY4|ZNHI1_BOVIN Zinc finger HIT domain-containing protein 1 OS=Bos taurus OX=9913 GN=ZNHIT1 PE=2 SV=1 && PF04438:HIT zinc finger	-	GO:0005654~nucleoplasm	-	-
ENSOCUG00000038691	100.463	99.2876	96.8497	111.509	123.813	118.134	ENSOCUT00000036515	ENSOCUG00000038691	Oryctolagus cuniculus proline rich nuclear receptor coactivator 2 (PNRC2), mRNA. [Source:RefSeq mRNA;Acc:NM_001205202] && sp|Q9NPJ4|PNRC2_HUMAN Proline-rich nuclear receptor coactivator 2 OS=Homo sapiens OX=9606 GN=PNRC2 PE=1 SV=1 && PF15365:Proline-rich nuclear receptor coactivator motif	-	GO:0005634~nucleus; GO:0000932~P-body	-	-
ENSOCUG00000026036	170.217	105.115	152.122	63.2158	65.8139	87.685	ENSOCUT00000030186	ENSOCUG00000026036	- && sp|Q9BTL4|IER2_HUMAN Immediate early response gene 2 protein OS=Homo sapiens OX=9606 GN=IER2 PE=1 SV=1 && PF05760:Immediate early response protein (IER)	-	-	-	-
ENSOCUG00000012682	74.262	74.381	68.908	125.662	128.553	125.698	ENSOCUT00000012677	ENSOCUG00000012682	- && sp|Q14094|CCNI_HUMAN Cyclin-I OS=Homo sapiens OX=9606 GN=CCNI PE=1 SV=1 && PF00134:Cyclin, N-terminal domain	-	-	-	-
ENSOCUG00000015948	117.554	124.615	127.523	114.988	131.018	100.598	ENSOCUT00000015942	COA3	cytochrome c oxidase assembly factor 3 [Source:HGNC Symbol;Acc:HGNC:24990] && sp|Q3T0E3|COA3_BOVIN Cytochrome c oxidase assembly factor 3 homolog, mitochondrial OS=Bos taurus OX=9913 GN=COA3 PE=3 SV=1 && PF09813:Coiled-coil domain-containing protein 56	-	-	-	-
ENSOCUG00000011214	90.6118	180.494	185.14	117.289	75.4154	154.872	ENSOCUT00000011215	ENSOCUG00000011214	small nuclear ribonucleoprotein polypeptide G [Source:HGNC Symbol;Acc:HGNC:11163] && sp|Q3ZBL0|RUXG_BOVIN Small nuclear ribonucleoprotein G OS=Bos taurus OX=9913 GN=SNRPG PE=3 SV=1 && -	-	GO:0005829~cytosol	-	-
ENSOCUG00000016964	114.615	51.1079	64.1598	89.0249	84.5223	154.632	ENSOCUT00000016959	MGP	Oryctolagus cuniculus matrix Gla protein (MGP), mRNA. [Source:RefSeq mRNA;Acc:NM_001082200] && sp|P47841|MGP_RABIT Matrix Gla protein OS=Oryctolagus cuniculus OX=9986 GN=MGP PE=3 SV=1 && -	-	-	-	-
ENSOCUG00000023352	82.8791	158.95	255.581	98.7196	64.9164	81.9485	ENSOCUT00000030285	ENSOCUG00000023352	- && sp|Q3T0Y5|PSA2_BOVIN Proteasome subunit alpha type-2 OS=Bos taurus OX=9913 GN=PSMA2 PE=1 SV=3 && PF00227:Proteasome subunit	-	GO:0005634~nucleus	-	-
ENSOCUG00000027275	169.643	186.025	116.871	50.856	91.0868	85.5787	ENSOCUT00000042550,ENSOCUT00000022944,ENSOCUT00000048152,ENSOCUT00000060776	TM4SF1	transmembrane 4 L six family member 1 [Source:HGNC Symbol;Acc:HGNC:11853] && sp|P30408|T4S1_HUMAN Transmembrane 4 L6 family member 1 OS=Homo sapiens OX=9606 GN=TM4SF1 PE=1 SV=1 && PF05805:L6 membrane protein	-	GO:0005887~integral component of plasma membrane	-	-
ENSOCUG00000016621	100.835	142.217	162.629	97.8526	104.25	122.88	ENSOCUT00000016618	CHMP2A	charged multivesicular body protein 2A [Source:HGNC Symbol;Acc:HGNC:30216] && sp|Q9DB34|CHM2A_MOUSE Charged multivesicular body protein 2a OS=Mus musculus OX=10090 GN=Chmp2a PE=1 SV=1 && PF03357:Snf7	-	GO:0005829~cytosol; GO:0000785~chromatin; GO:0030496~midbody; GO:0005886~plasma membrane; GO:0000776~kinetochore	GO:0019904~protein domain specific binding	GO:0051260~protein homooligomerization
ENSOCUG00000006595	126.272	250.392	249.068	30.6327	37.5743	8.8095	ENSOCUT00000006600,ENSOCUT00000033488	UBA7	ubiquitin like modifier activating enzyme 7 [Source:HGNC Symbol;Acc:HGNC:12471] && sp|P41226|UBA7_HUMAN Ubiquitin-like modifier-activating enzyme 7 OS=Homo sapiens OX=9606 GN=UBA7 PE=1 SV=2 && PF00899:ThiF family|PF16190:Ubiquitin-activating enzyme E1 FCCH domain|PF16191:Ubiquitin-activating enzyme E1 four-helix bundle|PF09358:Ubiquitin fold domain|PF10585:Ubiquitin-activating enzyme active site	-	-	-	-
ENSOCUG00000012699	60.2059	84.1408	105.456	88.0012	119.986	114.34	ENSOCUT00000012701,ENSOCUT00000063426	FYB1	FYN binding protein 1 [Source:HGNC Symbol;Acc:HGNC:4036] && sp|O15117|FYB1_HUMAN FYN-binding protein 1 OS=Homo sapiens OX=9606 GN=FYB1 PE=1 SV=2 && PF14603:Helically-extended SH3 domain|PF07653:Variant SH3 domain	ocu04015:Rap1 signaling pathway	GO:0032991~macromolecular complex; GO:0005886~plasma membrane; GO:0015629~actin cytoskeleton	-	GO:0072659~protein localization to plasma membrane; GO:0007229~integrin-mediated signaling pathway
ENSOCUG00000001667	124.298	113.067	97.6937	114.037	106.846	109.458	ENSOCUT00000001670	DDB1	damage specific DNA binding protein 1 [Source:HGNC Symbol;Acc:HGNC:2717] && sp|Q16531|DDB1_HUMAN DNA damage-binding protein 1 OS=Homo sapiens OX=9606 GN=DDB1 PE=1 SV=1 && PF10433:Mono-functional DNA-alkylating methyl methanesulfonate N-term|PF03178:CPSF A subunit region	-	GO:0005654~nucleoplasm; GO:0005737~cytoplasm	GO:0044877~macromolecular complex binding; GO:0030674~protein binding, bridging	GO:0043161~proteasome-mediated ubiquitin-dependent protein catabolic process
ENSOCUG00000024887	117.611	100.275	108.526	96.6158	103.369	104.56	ENSOCUT00000058237,ENSOCUT00000024369,ENSOCUT00000045278	CAPRIN1	cell cycle associated protein 1 [Source:HGNC Symbol;Acc:HGNC:6743] && sp|Q14444|CAPR1_HUMAN Caprin-1 OS=Homo sapiens OX=9606 GN=CAPRIN1 PE=1 SV=2 && PF12287:Cytoplasmic activation/proliferation-associated protein-1 C term|PF18293:Caprin-1 dimerization domain	-	GO:0005737~cytoplasm	-	-
ENSOCUG00000015731	137.65	121.641	133.313	79.2298	84.623	82.6358	ENSOCUT00000015732	DRAM2	DNA damage regulated autophagy modulator 2 [Source:HGNC Symbol;Acc:HGNC:28769] && sp|Q6UX65|DRAM2_HUMAN DNA damage-regulated autophagy modulator protein 2 OS=Homo sapiens OX=9606 GN=DRAM2 PE=1 SV=1 && PF10277:Frag1/DRAM/Sfk1 family	-	GO:0005794~Golgi apparatus; GO:0005764~lysosome; GO:0016324~apical plasma membrane; GO:0001917~photoreceptor inner segment	-	GO:0007601~visual perception
ENSOCUG00000021056	42.8942	49.4984	44.378	155.733	177.84	110.232	ENSOCUT00000053967,ENSOCUT00000054898,ENSOCUT00000060209,ENSOCUT00000055546,ENSOCUT00000038481,ENSOCUT00000055095,ENSOCUT00000021641,ENSOCUT00000064497	CSF1R	colony stimulating factor 1 receptor [Source:HGNC Symbol;Acc:HGNC:2433] && sp|P07333|CSF1R_HUMAN Macrophage colony-stimulating factor 1 receptor OS=Homo sapiens OX=9606 GN=CSF1R PE=1 SV=2 && PF07714:Protein tyrosine kinase	ocu04060:Cytokine-cytokine receptor interaction; ocu04010:MAPK signaling pathway; ocu05200:Pathways in cancer; ocu04014:Ras signaling pathway; ocu04151:PI3K-Akt signaling pathway; ocu04015:Rap1 signaling pathway; ocu05221:Acute myeloid leukemia	-	GO:0004712~protein serine/threonine/tyrosine kinase activity	-
ENSOCUG00000016413	142.405	96.3089	96.2101	79.8494	84.0226	90.2051	ENSOCUT00000062937,ENSOCUT00000016426,ENSOCUT00000058963	CLTC	clathrin heavy chain [Source:HGNC Symbol;Acc:HGNC:2092] && sp|Q00610|CLH1_HUMAN Clathrin heavy chain 1 OS=Homo sapiens OX=9606 GN=CLTC PE=1 SV=5 && PF09268:Clathrin, heavy-chain linker|PF13838:Clathrin-H-link|PF01394:Clathrin propeller repeat|PF00637:Region in Clathrin and VPS	ocu04142:Lysosome; ocu05100:Bacterial invasion of epithelial cells	-	-	-
ENSOCUG00000014090	163.813	150.205	131.877	70.9358	70.3753	65.9328	ENSOCUT00000014087	ENSOCUG00000014090	- && sp|Q9NVJ2|ARL8B_HUMAN ADP-ribosylation factor-like protein 8B OS=Homo sapiens OX=9606 GN=ARL8B PE=1 SV=1 && PF00025:ADP-ribosylation factor family	-	GO:0030424~axon	-	-
ENSOCUG00000027420	181.203	149.116	148.447	85.6319	84.8322	103.031	ENSOCUT00000021892	ENSOCUG00000027420	- && sp|A3FKF7|G3P_MUSPF Glyceraldehyde-3-phosphate dehydrogenase OS=Mustela putorius furo OX=9669 GN=GAPDH PE=2 SV=1 && PF00044:Glyceraldehyde 3-phosphate dehydrogenase, NAD binding domain|PF02800:Glyceraldehyde 3-phosphate dehydrogenase, C-terminal domain	-	-	-	-
ENSOCUG00000003097	92.5443	107.883	118.888	110.832	114.322	98.698	ENSOCUT00000003094	BRD2	bromodomain containing 2 [Source:HGNC Symbol;Acc:HGNC:1103] && sp|Q32S26|BRD2_BOVIN Bromodomain-containing protein 2 OS=Bos taurus OX=9913 GN=BRD2 PE=3 SV=1 && PF17035:Bromodomain extra-terminal - transcription regulation|PF00439:Bromodomain	-	GO:0016607~nuclear speck; GO:0005737~cytoplasm	GO:0003682~chromatin binding; GO:0004674~protein serine/threonine kinase activity	GO:0006357~regulation of transcription from RNA polymerase II promoter
ENSOCUG00000013275	68.1925	78.3831	75.8668	140.843	143.337	129.87	ENSOCUT00000013273	C12orf57	chromosome 12 open reading frame 57 [Source:HGNC Symbol;Acc:HGNC:29521] && sp|O35127|C10_MOUSE Protein C10 OS=Mus musculus OX=10090 GN=Grcc10 PE=1 SV=1 && PF14974:Protein C10	-	GO:0016607~nuclear speck; GO:0005737~cytoplasm	-	GO:0009791~post-embryonic development
ENSOCUG00000008863	120.047	118.125	135.034	64.5309	69.7848	62.1964	ENSOCUT00000008861	PNRC1	proline rich nuclear receptor coactivator 1 [Source:HGNC Symbol;Acc:HGNC:17278] && sp|Q12796|PNRC1_HUMAN Proline-rich nuclear receptor coactivator 1 OS=Homo sapiens OX=9606 GN=PNRC1 PE=1 SV=1 && PF15365:Proline-rich nuclear receptor coactivator motif	-	GO:0005634~nucleus	-	-
ENSOCUG00000025569	234.199	306.464	280.79	21.1515	25.8521	23.9259	ENSOCUT00000030935	CCR7	C-C motif chemokine receptor 7 [Source:HGNC Symbol;Acc:HGNC:1608] && sp|P32248|CCR7_HUMAN C-C chemokine receptor type 7 OS=Homo sapiens OX=9606 GN=CCR7 PE=1 SV=2 && PF00001:7 transmembrane receptor (rhodopsin family)	ocu04060:Cytokine-cytokine receptor interaction	GO:0005739~mitochondrion; GO:0009897~external side of plasma membrane	-	-
ENSOCUG00000003258	97.9224	131.908	119.66	137.286	100.228	138.63	ENSOCUT00000029061	COX5A	cytochrome c oxidase subunit 5A [Source:HGNC Symbol;Acc:HGNC:2267] && sp|B0VYY4|COX5A_EULFU Cytochrome c oxidase subunit 5A, mitochondrial OS=Eulemur fulvus fulvus OX=40322 GN=COX5A PE=2 SV=1 && PF02284:Cytochrome c oxidase subunit Va	-	-	-	-
ENSOCUG00000014603	86.1246	144.203	165.211	87.9978	83.6468	115.476	ENSOCUT00000058816,ENSOCUT00000014603	FKBP4	Oryctolagus cuniculus FKBP prolyl isomerase 4 (FKBP4), mRNA. [Source:RefSeq mRNA;Acc:NM_001082310] && sp|P27124|FKBP4_RABIT Peptidyl-prolyl cis-trans isomerase FKBP4 OS=Oryctolagus cuniculus OX=9986 GN=FKBP4 PE=1 SV=3 && PF00515:Tetratricopeptide repeat|PF00254:FKBP-type peptidyl-prolyl cis-trans isomerase|PF07719:Tetratricopeptide repeat	-	GO:0005829~cytosol; GO:0005739~mitochondrion; GO:0005634~nucleus	-	-
ENSOCUG00000004573	143.927	124.455	125.48	105.995	108.987	106.605	ENSOCUT00000028669,ENSOCUT00000054106	RAB5IF	RAB5 interacting factor [Source:HGNC Symbol;Acc:HGNC:15870] && sp|Q9CQT9|RCAF1_MOUSE Respirasome Complex Assembly Factor 1 OS=Mus musculus OX=10090 GN=Rab5if PE=1 SV=1 && PF07019:Rab5-interacting protein (Rab5ip)	-	-	-	-
ENSOCUG00000003891	104.517	115.115	103.33	117.772	109.443	118.891	ENSOCUT00000003892,ENSOCUT00000062765	ENSOCUG00000003891	- && sp|P23004|QCR2_BOVIN Cytochrome b-c1 complex subunit 2, mitochondrial OS=Bos taurus OX=9913 GN=UQCRC2 PE=1 SV=2 && PF05193:Peptidase M16 inactive domain|PF00675:Insulinase (Peptidase family M16)	ocu01100:Metabolic pathways	-	-	-
ENSOCUG00000001212	103.057	82.6573	113.677	34.5316	55.9256	147.305	ENSOCUT00000001212,ENSOCUT00000049032	JUN	Jun proto-oncogene, AP-1 transcription factor subunit [Source:HGNC Symbol;Acc:HGNC:6204] && sp|P05627|JUN_MOUSE Transcription factor AP-1 OS=Mus musculus OX=10090 GN=Jun PE=1 SV=3 && PF03957:Jun-like transcription factor|PF00170:bZIP transcription factor	ocu04024:cAMP signaling pathway; ocu04010:MAPK signaling pathway; ocu05200:Pathways in cancer; ocu04668:TNF signaling pathway; ocu04210:Apoptosis; ocu04530:Tight junction; ocu04510:Focal adhesion; ocu04926:Relaxin signaling pathway; ocu05142:Chagas disease; ocu04660:T cell receptor signaling pathway; ocu04912:GnRH signaling pathway; ocu04620:Toll-like receptor signaling pathway; ocu04657:IL-17 si…	GO:0005634~nucleus	GO:0003700~transcription factor activity, sequence-specific DNA binding; GO:0003690~double-stranded DNA binding; GO:0043565~sequence-specific DNA binding	-
ENSOCUG00000016666	88.5593	100.348	84.7292	132.674	132.589	118.451	ENSOCUT00000016671,ENSOCUT00000056987	HNRNPUL1	heterogeneous nuclear ribonucleoprotein U like 1 [Source:HGNC Symbol;Acc:HGNC:17011] && sp|Q9BUJ2|HNRL1_HUMAN Heterogeneous nuclear ribonucleoprotein U-like protein 1 OS=Homo sapiens OX=9606 GN=HNRNPUL1 PE=1 SV=2 && PF02037:SAP domain|PF13671:AAA domain|PF00622:SPRY domain	-	GO:0005654~nucleoplasm; GO:0005634~nucleus	GO:0019899~enzyme binding	-
ENSOCUG00000010570	60.2335	69.8171	70.6521	166.655	161.236	134.433	ENSOCUT00000062350,ENSOCUT00000010570	ENSOCUG00000010570	- && sp|Q96DB9|FXYD5_HUMAN FXYD domain-containing ion transport regulator 5 OS=Homo sapiens OX=9606 GN=FXYD5 PE=1 SV=2 && PF02038:ATP1G1/PLM/MAT8 family	-	-	-	-
ENSOCUG00000029094	92.9731	253.955	55.4448	100.796	94.8536	125.892	ENSOCUT00000033119	ENSOCUG00000029094	- && - && -	-	-	-	-
ENSOCUG00000013254	93.1108	86.1399	70.9133	134.741	140.846	112.711	ENSOCUT00000013252,ENSOCUT00000041807	IFNGR1	interferon gamma receptor 1 [Source:HGNC Symbol;Acc:HGNC:5439] && sp|P15260|INGR1_HUMAN Interferon gamma receptor 1 OS=Homo sapiens OX=9606 GN=IFNGR1 PE=1 SV=1 && PF01108:Tissue factor|PF07140:Interferon gamma receptor (IFNGR1)	ocu04060:Cytokine-cytokine receptor interaction; ocu05200:Pathways in cancer; ocu04630:JAK-STAT signaling pathway; ocu05142:Chagas disease; ocu05235:PD-L1 expression and PD-1 checkpoint pathway in cancer	GO:0005886~plasma membrane	-	-
ENSOCUG00000017446	127.656	139.371	126.726	89.425	79.8819	96.8048	ENSOCUT00000039454,ENSOCUT00000050621,ENSOCUT00000017444	BUB3	BUB3 mitotic checkpoint protein [Source:HGNC Symbol;Acc:HGNC:1151] && sp|O43684|BUB3_HUMAN Mitotic checkpoint protein BUB3 OS=Homo sapiens OX=9606 GN=BUB3 PE=1 SV=1 && -	-	GO:0005654~nucleoplasm; GO:0000776~kinetochore	-	-
ENSOCUG00000002657	105.93	112.737	110.883	118.398	115.247	110.925	ENSOCUT00000025218,ENSOCUT00000042769,ENSOCUT00000057298	GNB2	G protein subunit beta 2 [Source:HGNC Symbol;Acc:HGNC:4398] && sp|P11017|GBB2_BOVIN Guanine nucleotide-binding protein G(I)/G(S)/G(T) subunit beta-2 OS=Bos taurus OX=9913 GN=GNB2 PE=2 SV=3 && PF00400:WD domain, G-beta repeat	ocu04728:Dopaminergic synapse; ocu05032:Morphine addiction; ocu05200:Pathways in cancer; ocu04723:Retrograde endocannabinoid signaling; ocu04014:Ras signaling pathway; ocu04724:Glutamatergic synapse; ocu04151:PI3K-Akt signaling pathway; ocu04926:Relaxin signaling pathway; ocu04726:Serotonergic synapse; ocu04713:Circadian entrainment	-	-	-
ENSOCUG00000000878	104.29	99.4795	98.0232	139.468	151.134	119.42	ENSOCUT00000000878	TRAPPC5	trafficking protein particle complex 5 [Source:HGNC Symbol;Acc:HGNC:23067] && sp|Q2NL13|TPPC5_BOVIN Trafficking protein particle complex subunit 5 OS=Bos taurus OX=9913 GN=TRAPPC5 PE=2 SV=1 && PF04051:Transport protein particle (TRAPP) component	-	GO:0005794~Golgi apparatus; GO:0005783~endoplasmic reticulum	-	-
ENSOCUG00000006231	149.953	164.04	165.982	81.4583	86.9185	100.814	ENSOCUT00000006227	ENSOCUG00000006231	proteasome 26S subunit, ATPase 1 [Source:HGNC Symbol;Acc:HGNC:9547] && sp|P62191|PRS4_HUMAN 26S proteasome regulatory subunit 4 OS=Homo sapiens OX=9606 GN=PSMC1 PE=1 SV=1 && PF17862:AAA+ lid domain|PF16450:Proteasomal ATPase OB C-terminal domain|PF00004:ATPase family associated with various cellular activities (AAA)	-	GO:0005654~nucleoplasm; GO:0005829~cytosol	-	-
ENSOCUG00000026486	103.517	129.907	130.181	102.196	103.943	101.394	ENSOCUT00000048271,ENSOCUT00000030391,ENSOCUT00000040403	SF1	Oryctolagus cuniculus splicing factor 1 (SF1), mRNA. [Source:RefSeq mRNA;Acc:NM_001171327] && sp|Q64213|SF01_MOUSE Splicing factor 1 OS=Mus musculus OX=10090 GN=Sf1 PE=1 SV=6 && PF16275:Splicing factor 1 helix-hairpin domain|PF00013:KH domain	-	GO:0016604~nuclear body	GO:0042802~identical protein binding; GO:0008270~zinc ion binding	-
ENSOCUG00000004329	123.235	141.282	139.438	104.036	108.624	108.362	ENSOCUT00000004329	ENSOCUG00000004329	- && sp|P62194|PRS8_BOVIN 26S proteasome regulatory subunit 8 OS=Bos taurus OX=9913 GN=PSMC5 PE=2 SV=1 && PF17862:AAA+ lid domain|PF00004:ATPase family associated with various cellular activities (AAA)|PF16450:Proteasomal ATPase OB C-terminal domain	-	GO:0005737~cytoplasm	-	-
ENSOCUG00000000164	116.111	142.195	153.281	103.3	101.246	90.2336	ENSOCUT00000047735,ENSOCUT00000044694,ENSOCUT00000000163	LAMTOR1	late endosomal/lysosomal adaptor, MAPK and MTOR activator 1 [Source:HGNC Symbol;Acc:HGNC:26068] && sp|Q6IAA8|LTOR1_HUMAN Ragulator complex protein LAMTOR1 OS=Homo sapiens OX=9606 GN=LAMTOR1 PE=1 SV=2 && PF15454:Late endosomal/lysosomal adaptor and MAPK and MTOR activator	ocu04150:mTOR signaling pathway	-	-	GO:0043410~positive regulation of MAPK cascade; GO:0042632~cholesterol homeostasis; GO:0071230~cellular response to amino acid stimulus
ENSOCUG00000002888	109.897	152.225	139.334	98.474	95.5157	98.8574	ENSOCUT00000002887	DDX21	DExD-box helicase 21 [Source:HGNC Symbol;Acc:HGNC:2744] && sp|Q9NR30|DDX21_HUMAN Nucleolar RNA helicase 2 OS=Homo sapiens OX=9606 GN=DDX21 PE=1 SV=5 && PF00270:DEAD/DEAH box helicase|PF00271:Helicase conserved C-terminal domain|PF08152:GUCT (NUC152) domain	-	GO:0005654~nucleoplasm; GO:0005829~cytosol	GO:0042802~identical protein binding; GO:0003725~double-stranded RNA binding	GO:0006366~transcription from RNA polymerase II promoter
ENSOCUG00000003083	131.171	224.725	447.402	15.8738	15.2766	16.9851	ENSOCUT00000003080	TRIM13	tripartite motif containing 13 [Source:HGNC Symbol;Acc:HGNC:9976] && sp|Q32L60|TRI13_BOVIN E3 ubiquitin-protein ligase TRIM13 OS=Bos taurus OX=9913 GN=TRIM13 PE=2 SV=2 && PF00643:B-box zinc finger|PF13445:RING-type zinc-finger	-	-	GO:0003713~transcription coactivator activity; GO:0004842~ubiquitin-protein transferase activity; GO:0008270~zinc ion binding	GO:0051865~protein autoubiquitination; GO:0051092~positive regulation of NF-kappaB transcription factor activity
ENSOCUG00000004925	234.368	178.735	124.991	66.4012	64.0068	68.8958	ENSOCUT00000004923	ODC1	ornithine decarboxylase 1 [Source:HGNC Symbol;Acc:HGNC:8109] && sp|P27117|DCOR_BOVIN Ornithine decarboxylase OS=Bos taurus OX=9913 GN=ODC1 PE=2 SV=1 && -	ocu01100:Metabolic pathways	-	-	-
ENSOCUG00000016776	84.3176	96.4405	92.5723	126.692	99.2291	73.2838	ENSOCUT00000016773	SLC16A1	solute carrier family 16 member 1 [Source:HGNC Symbol;Acc:HGNC:10922] && sp|Q3MHW6|MOT1_BOVIN Monocarboxylate transporter 1 OS=Bos taurus OX=9913 GN=SLC16A1 PE=2 SV=2 && PF07690:Major Facilitator Superfamily	-	GO:0005813~centrosome; GO:0016328~lateral plasma membrane; GO:0005887~integral component of plasma membrane; GO:0016324~apical plasma membrane; GO:0043231~intracellular membrane-bounded organelle	-	GO:0042593~glucose homeostasis
ENSOCUG00000023574	128.87	125.068	148.54	84.6994	94.4328	91.2701	ENSOCUT00000030310	ENSOCUG00000023574	- && sp|P26038|MOES_HUMAN Moesin OS=Homo sapiens OX=9606 GN=MSN PE=1 SV=3 && PF00373:FERM central domain|PF09380:FERM C-terminal PH-like domain|PF00769:Ezrin/radixin/moesin family|PF09379:FERM N-terminal domain	-	-	-	-
ENSOCUG00000006093	118.772	125.053	129.447	98.982	98.5572	107.51	ENSOCUT00000006092,ENSOCUT00000050973	ENSOCUG00000006093	- && sp|Q9H3K2|GHITM_HUMAN Growth hormone-inducible transmembrane protein OS=Homo sapiens OX=9606 GN=GHITM PE=1 SV=2 && PF01027:Inhibitor of apoptosis-promoting Bax1	-	-	-	-
ENSOCUG00000001684	125.798	144.312	158.933	68.4173	65.4539	81.2497	ENSOCUT00000001684	C14orf119	chromosome 14 open reading frame 119 [Source:HGNC Symbol;Acc:HGNC:20270] && sp|Q9JJ93|CN119_MOUSE Uncharacterized protein C14orf119 homolog OS=Mus musculus OX=10090 GN=MNCb-2990 PE=2 SV=1 && PF14969:Domain of unknown function (DUF4508)	-	GO:0005829~cytosol; GO:0005739~mitochondrion	-	-
ENSOCUG00000006561	114.664	234.776	194.327	29.2711	42.7778	8.52543	ENSOCUT00000006562,ENSOCUT00000048793	ENSOCUG00000006561	- && sp|Q6GPH4|XAF1_HUMAN XIAP-associated factor 1 OS=Homo sapiens OX=9606 GN=XAF1 PE=1 SV=1 && PF18608:XIAP-associated factor 1 C-terminal domain	-	-	-	-
ENSOCUG00000022008	97.329	131.16	131.092	105.086	106.772	126.534	ENSOCUT00000022616	SF3B6	splicing factor 3b subunit 6 [Source:HGNC Symbol;Acc:HGNC:30096] && sp|Q9Y3B4|SF3B6_HUMAN Splicing factor 3B subunit 6 OS=Homo sapiens OX=9606 GN=SF3B6 PE=1 SV=1 && PF00076:RNA recognition motif. (a.k.a. RRM, RBD, or RNP domain)	-	GO:0005654~nucleoplasm	GO:0003729~mRNA binding	-
ENSOCUG00000007503	143.567	252.634	280.998	14.6643	23.088	17.5544	ENSOCUT00000007502	ENSOCUG00000007503	- && sp|Q5E9C1|CASP4_BOVIN Caspase-4 OS=Bos taurus OX=9913 GN=CASP4 PE=2 SV=1 && PF00656:Caspase domain	ocu05132:Salmonella infection	-	-	-
ENSOCUG00000031594	126.029	172.988	170.924	79.2197	107.332	59.8861	ENSOCUT00000049380	ENSOCUG00000031594	- && - && -	-	-	-	-
novel.1287	119.7	152.808	181.166	86.3578	85.0063	102.755	-	-	- && Q9Z2U0.1 RecName: Full=Proteasome subunit alpha type-7; AltName: Full=Proteasome subunit RC6-1 && PF00227:Proteasome subunit	-	-	-	-
ENSOCUG00000008371	94.0297	122.98	128.811	114.751	117.199	114.157	ENSOCUT00000008366	NDUFB11	NADH:ubiquinone oxidoreductase subunit B11 [Source:HGNC Symbol;Acc:HGNC:20372] && sp|Q8HXG5|NDUBB_BOVIN NADH dehydrogenase [ubiquinone] 1 beta subcomplex subunit 11, mitochondrial OS=Bos taurus OX=9913 GN=NDUFB11 PE=1 SV=2 && PF10183:ESSS subunit of NADH:ubiquinone oxidoreductase (complex I)	ocu01100:Metabolic pathways; ocu04723:Retrograde endocannabinoid signaling	GO:0005747~mitochondrial respiratory chain complex I	-	GO:0032981~mitochondrial respiratory chain complex I assembly
ENSOCUG00000015489	106.525	144.682	141.768	90.4069	97.8273	111.43	ENSOCUT00000015486	ENSOCUG00000015489	- && sp|P56211|ARP19_HUMAN cAMP-regulated phosphoprotein 19 OS=Homo sapiens OX=9606 GN=ARPP19 PE=1 SV=2 && PF04667:cAMP-regulated phosphoprotein/endosulfine conserved region	-	GO:0005737~cytoplasm	-	-
ENSOCUG00000010906	157.052	96.6172	107.938	68.6748	86.744	128.201	ENSOCUT00000010904	ACKR3	atypical chemokine receptor 3 [Source:HGNC Symbol;Acc:HGNC:23692] && sp|P11613|ACKR3_CANLF Atypical chemokine receptor 3 OS=Canis lupus familiaris OX=9615 GN=ACKR3 PE=2 SV=1 && PF00001:7 transmembrane receptor (rhodopsin family)	ocu04060:Cytokine-cytokine receptor interaction	GO:0009986~cell surface; GO:0005768~endosome	-	GO:0070374~positive regulation of ERK1 and ERK2 cascade; GO:0001525~angiogenesis; GO:0001570~vasculogenesis
ENSOCUG00000015872	137.291	182.62	163.375	19.5404	24.2024	11.3334	ENSOCUT00000015880	ENSOCUG00000015872	- && sp|Q9UII4|HERC5_HUMAN E3 ISG15--protein ligase HERC5 OS=Homo sapiens OX=9606 GN=HERC5 PE=1 SV=2 && PF00632:HECT-domain (ubiquitin-transferase)	-	-	GO:0004842~ubiquitin-protein transferase activity	-
ENSOCUG00000007839	133.937	84.6389	117.596	70.1123	73.2215	65.6294	ENSOCUT00000007840,ENSOCUT00000058956,ENSOCUT00000061675,ENSOCUT00000040080,ENSOCUT00000038710,ENSOCUT00000058919,ENSOCUT00000048892,ENSOCUT00000059458	IL6ST	interleukin 6 signal transducer [Source:HGNC Symbol;Acc:HGNC:6021] && sp|P40189|IL6RB_HUMAN Interleukin-6 receptor subunit beta OS=Homo sapiens OX=9606 GN=IL6ST PE=1 SV=2 && PF09240:Interleukin-6 receptor alpha chain, binding|PF00041:Fibronectin type III domain|PF06328:Ig-like C2-type domain	ocu04060:Cytokine-cytokine receptor interaction; ocu05200:Pathways in cancer; ocu04550:Signaling pathways regulating pluripotency of stem cells; ocu04630:JAK-STAT signaling pathway	GO:0009897~external side of plasma membrane; GO:0043025~neuronal cell body; GO:0045121~membrane raft	GO:0042802~identical protein binding; GO:0097110~scaffold protein binding	GO:0043524~negative regulation of neuron apoptotic process; GO:0045669~positive regulation of osteoblast differentiation
ENSOCUG00000000967	116.447	124.342	121.341	106.072	108.029	99.9301	ENSOCUT00000000967,ENSOCUT00000054206	NAPA	NSF attachment protein alpha [Source:HGNC Symbol;Acc:HGNC:7641] && sp|Q9DB05|SNAA_MOUSE Alpha-soluble NSF attachment protein OS=Mus musculus OX=10090 GN=Napa PE=1 SV=1 && -	-	GO:0098978~glutamatergic synapse	-	GO:0007420~brain development
ENSOCUG00000024734	143.773	183.501	165.475	30.418	40.1023	12.2381	ENSOCUT00000023738	ENSOCUG00000024734	- && sp|Q63HN8|RN213_HUMAN E3 ubiquitin-protein ligase RNF213 OS=Homo sapiens OX=9606 GN=RNF213 PE=1 SV=3 && -	-	-	GO:0004842~ubiquitin-protein transferase activity	-
ENSOCUG00000006482	67.8291	80.1565	153.167	27.0059	35.1654	11.0095	ENSOCUT00000006483	IFI44	interferon induced protein 44 [Source:HGNC Symbol;Acc:HGNC:16938] && sp|P27473|IFI44_PANTR Interferon-induced protein 44 OS=Pan troglodytes OX=9598 GN=IFI44 PE=1 SV=1 && PF07534:TLD	-	GO:0005737~cytoplasm	-	-
ENSOCUG00000015449	119.133	137.717	163.483	72.5416	82.3782	95.4937	ENSOCUT00000046217,ENSOCUT00000036992,ENSOCUT00000031523,ENSOCUT00000059891,ENSOCUT00000058549,ENSOCUT00000045455,ENSOCUT00000036578,ENSOCUT00000053055,ENSOCUT00000036607	ACTN1	actinin alpha 1 [Source:HGNC Symbol;Acc:HGNC:163] && sp|P12814|ACTN1_HUMAN Alpha-actinin-1 OS=Homo sapiens OX=9606 GN=ACTN1 PE=1 SV=2 && PF00307:Calponin homology (CH) domain|PF00435:Spectrin repeat	ocu04520:Adherens junction; ocu04530:Tight junction; ocu04510:Focal adhesion; ocu04810:Regulation of actin cytoskeleton; ocu05146:Amoebiasis	GO:0005923~bicellular tight junction; GO:0005925~focal adhesion; GO:0016328~lateral plasma membrane; GO:0001725~stress fiber	GO:0042803~protein homodimerization activity	-
ENSOCUG00000011848	102.366	167.944	190.858	95.0077	90.646	123.635	ENSOCUT00000011845,ENSOCUT00000039302	PSMB6	proteasome 20S subunit beta 6 [Source:HGNC Symbol;Acc:HGNC:9543] && sp|P28072|PSB6_HUMAN Proteasome subunit beta type-6 OS=Homo sapiens OX=9606 GN=PSMB6 PE=1 SV=4 && PF00227:Proteasome subunit	-	GO:0005654~nucleoplasm; GO:0005829~cytosol; GO:0005634~nucleus; GO:0005737~cytoplasm	-	-
ENSOCUG00000000146	149.875	115.189	124.107	84.896	93.3983	81.86	ENSOCUT00000033292,ENSOCUT00000000148,ENSOCUT00000037766,ENSOCUT00000041250,ENSOCUT00000042099	IQGAP1	IQ motif containing GTPase activating protein 1 [Source:HGNC Symbol;Acc:HGNC:6110] && sp|P46940|IQGA1_HUMAN Ras GTPase-activating-like protein IQGAP1 OS=Homo sapiens OX=9606 GN=IQGAP1 PE=1 SV=1 && PF00307:Calponin homology (CH) domain|PF00616:GTPase-activator protein for Ras-like GTPase|PF03836:RasGAP C-terminus	ocu04520:Adherens junction; ocu05205:Proteoglycans in cancer; ocu04810:Regulation of actin cytoskeleton	GO:0005634~nucleus; GO:0030496~midbody; GO:0005925~focal adhesion; GO:0043005~neuron projection; GO:0030424~axon; GO:0016328~lateral plasma membrane; GO:0005911~cell-cell junction	GO:0019901~protein kinase binding; GO:0019904~protein domain specific binding; GO:0019903~protein phosphatase binding; GO:0031267~small GTPase binding	GO:0043087~regulation of GTPase activity; GO:0071277~cellular response to calcium ion
ENSOCUG00000012873	182.703	277.785	322.495	4.3779	4.55108	30.394	ENSOCUT00000012869,ENSOCUT00000055072	RGS1	regulator of G protein signaling 1 [Source:HGNC Symbol;Acc:HGNC:9991] && sp|Q08116|RGS1_HUMAN Regulator of G-protein signaling 1 OS=Homo sapiens OX=9606 GN=RGS1 PE=1 SV=3 && PF00615:Regulator of G protein signaling domain	-	GO:0005829~cytosol; GO:0005886~plasma membrane	GO:0005096~GTPase activator activity	GO:0043547~positive regulation of GTPase activity
novel.546	76.5972	105.193	140.572	123.746	107.742	120.894	-	-	- && Q6QN10.1 RecName: Full=Nascent polypeptide-associated complex subunit alpha; Short=NAC-alpha; AltName: Full=Alpha-NAC && -	-	-	-	-
ENSOCUG00000003874	83.5665	209.252	285.061	42.0232	55.3669	26.0111	ENSOCUT00000003873,ENSOCUT00000033996	ENSOCUG00000003874	- && sp|P80217|IN35_HUMAN Interferon-induced 35 kDa protein OS=Homo sapiens OX=9606 GN=IFI35 PE=1 SV=5 && PF07292:Nmi/IFP 35 domain (NID)|PF07334:Interferon-induced 35 kDa protein (IFP 35) N-terminus	-	GO:0005634~nucleus; GO:0005737~cytoplasm	-	-
ENSOCUG00000009369	106.228	109.431	110.599	115.406	120.737	102.793	ENSOCUT00000009371,ENSOCUT00000046044	ENSOCUG00000009369	Voltage-dependent anion-selective channel protein 1 [Source:UniProtKB/Swiss-Prot;Acc:Q9TT15] && sp|P45879|VDAC1_BOVIN Voltage-dependent anion-selective channel protein 1 OS=Bos taurus OX=9913 GN=VDAC1 PE=1 SV=3 && PF01459:Eukaryotic porin	ocu04020:Calcium signaling pathway	GO:0005886~plasma membrane; GO:0045121~membrane raft	-	-
ENSOCUG00000003003	103.725	79.5617	99.6067	84.4778	124.932	72.4542	ENSOCUT00000055907,ENSOCUT00000003001,ENSOCUT00000036016	NCOA4	nuclear receptor coactivator 4 [Source:HGNC Symbol;Acc:HGNC:7671] && sp|Q13772|NCOA4_HUMAN Nuclear receptor coactivator 4 OS=Homo sapiens OX=9606 GN=NCOA4 PE=1 SV=1 && PF12489:Nuclear coactivator	ocu05200:Pathways in cancer	-	-	-
[truncated: 29,964 more rows]
