# Supplementary material for: Neglected Spleen Transcriptional Profile Reveals Inflammatory Disorder Conferred by Rabbit Hemorrhagic Disease Virus 2 Infection
Source: Viruses. 2024 Mar 23;16(4):495. doi: 10.3390/v16040495 (PMC11054208; doi:10.3390/v16040495)
Supplement: Supplementary file 1 [file viruses-16-00495-s001.zip › Table_S4_GO.xlsx]

## Sheet: BvsC_D
Ontology	GO ID	Description	GeneRatio	BgRatio	pvalue	fdr	geneID
Biological Process	GO:0007229	integrin-mediated signaling pathway	14	55	4.74635e-05	0.0407483	ENSOCUG00000017422, ENSOCUG00000001587, ENSOCUG00000003911, ENSOCUG00000008922, ENSOCUG00000001426, ENSOCUG00000021735, ENSOCUG00000001029, ENSOCUG00000011357, ENSOCUG00000007440, ENSOCUG00000008018, ENSOCUG00000014602, ENSOCUG00000025590, ENSOCUG00000014988, ENSOCUG00000017726
Biological Process	GO:0019722	calcium-mediated signaling	9	22	5.06141e-05	0.0407483	ENSOCUG00000017780, ENSOCUG00000000381, ENSOCUG00000009431, ENSOCUG00000025455, ENSOCUG00000002000, ENSOCUG00000011051, ENSOCUG00000025590, ENSOCUG00000037591, ENSOCUG00000015813
Biological Process	GO:0007166	cell surface receptor signaling pathway	16	71	5.21078e-05	0.0407483	ENSOCUG00000015492, ENSOCUG00000000438, ENSOCUG00000022711, ENSOCUG00000022666, ENSOCUG00000001836, ENSOCUG00000016192, ENSOCUG00000001855, ENSOCUG00000005669, ENSOCUG00000007710, ENSOCUG00000038942, ENSOCUG00000012400, ENSOCUG00000005785, ENSOCUG00000035389, ENSOCUG00000000120, ENSOCUG00000013420, ENSOCUG00000015726
Biological Process	GO:0007155	cell adhesion	25	170	0.000358822	0.210449	ENSOCUG00000024465, ENSOCUG00000006811, ENSOCUG00000001587, ENSOCUG00000002874, ENSOCUG00000012184, ENSOCUG00000009427, ENSOCUG00000009869, ENSOCUG00000021735, ENSOCUG00000012530, ENSOCUG00000015404, ENSOCUG00000017726, ENSOCUG00000012911, ENSOCUG00000027509, ENSOCUG00000004928, ENSOCUG00000015363, ENSOCUG00000016254, ENSOCUG00000011482, ENSOCUG00000017162, ENSOCUG00000007440, ENSOCUG00000006251,…
Biological Process	GO:0001658	branching involved in ureteric bud morphogenesis	8	23	0.000531069	0.225042	ENSOCUG00000010962, ENSOCUG00000008710, ENSOCUG00000024007, ENSOCUG00000005882, ENSOCUG00000017761, ENSOCUG00000030596, ENSOCUG00000011097, ENSOCUG00000000476
Biological Process	GO:0090090	negative regulation of canonical Wnt signaling pathway	13	61	0.000575554	0.225042	ENSOCUG00000015140, ENSOCUG00000010371, ENSOCUG00000005228, ENSOCUG00000001575, ENSOCUG00000003656, ENSOCUG00000000787, ENSOCUG00000008137, ENSOCUG00000002052, ENSOCUG00000012115, ENSOCUG00000000041, ENSOCUG00000030596, ENSOCUG00000014520, ENSOCUG00000011108
Biological Process	GO:0035556	intracellular signal transduction	30	236	0.000970193	0.297709	ENSOCUG00000016165, ENSOCUG00000025995, ENSOCUG00000004455, ENSOCUG00000008317, ENSOCUG00000016083, ENSOCUG00000008913, ENSOCUG00000003668, ENSOCUG00000006463, ENSOCUG00000032861, ENSOCUG00000006540, ENSOCUG00000021918, ENSOCUG00000011881, ENSOCUG00000008322, ENSOCUG00000007394, ENSOCUG00000015921, ENSOCUG00000010755, ENSOCUG00000003091, ENSOCUG00000024752, ENSOCUG00000000629, ENSOCUG00000013143,…
Biological Process	GO:0007165	signal transduction	33	270	0.00101521	0.297709	ENSOCUG00000015179, ENSOCUG00000017872, ENSOCUG00000000650, ENSOCUG00000005920, ENSOCUG00000003323, ENSOCUG00000021711, ENSOCUG00000010654, ENSOCUG00000026291, ENSOCUG00000013948, ENSOCUG00000014917, ENSOCUG00000009113, ENSOCUG00000009450, ENSOCUG00000001190, ENSOCUG00000012934, ENSOCUG00000003519, ENSOCUG00000005838, ENSOCUG00000007719, ENSOCUG00000008909, ENSOCUG00000004686, ENSOCUG00000027505,…
Biological Process	GO:0007219	Notch signaling pathway	12	60	0.00176792	0.443883	ENSOCUG00000008710, ENSOCUG00000016719, ENSOCUG00000000360, ENSOCUG00000009376, ENSOCUG00000022014, ENSOCUG00000006416, ENSOCUG00000001145, ENSOCUG00000015049, ENSOCUG00000027853, ENSOCUG00000025012, ENSOCUG00000000674, ENSOCUG00000009363
Biological Process	GO:0060348	bone development	7	21	0.00192636	0.443883	ENSOCUG00000023931, ENSOCUG00000017242, ENSOCUG00000006453, ENSOCUG00000007606, ENSOCUG00000024273, ENSOCUG00000025958, ENSOCUG00000012070
Biological Process	GO:0010628	positive regulation of gene expression	22	160	0.00208129	0.443883	ENSOCUG00000000659, ENSOCUG00000024007, ENSOCUG00000016252, ENSOCUG00000017422, ENSOCUG00000013176, ENSOCUG00000013143, ENSOCUG00000006416, ENSOCUG00000004645, ENSOCUG00000007848, ENSOCUG00000011051, ENSOCUG00000000476, ENSOCUG00000008943, ENSOCUG00000013716, ENSOCUG00000010620, ENSOCUG00000009833, ENSOCUG00000011487, ENSOCUG00000000041, ENSOCUG00000005882, ENSOCUG00000014520, ENSOCUG00000015546,…
Biological Process	GO:0045806	negative regulation of endocytosis	4	5	0.00263629	0.475749	ENSOCUG00000006573, ENSOCUG00000012754, ENSOCUG00000022848, ENSOCUG00000027715
Biological Process	GO:0019800	peptide cross-linking via chondroitin 4-sulfate glycosaminoglycan	4	5	0.00263629	0.475749	ENSOCUG00000023931, ENSOCUG00000003322, ENSOCUG00000016744, ENSOCUG00000006969
Biological Process	GO:0034765	regulation of ion transmembrane transport	16	103	0.00320334	0.536788	ENSOCUG00000024108, ENSOCUG00000022531, ENSOCUG00000008019, ENSOCUG00000002733, ENSOCUG00000012081, ENSOCUG00000010687, ENSOCUG00000007763, ENSOCUG00000015708, ENSOCUG00000014849, ENSOCUG00000017729, ENSOCUG00000004492, ENSOCUG00000011795, ENSOCUG00000011928, ENSOCUG00000015852, ENSOCUG00000017547, ENSOCUG00000015565
Biological Process	GO:0006935	chemotaxis	9	39	0.00355992	0.556772	ENSOCUG00000001725, ENSOCUG00000016560, ENSOCUG00000004322, ENSOCUG00000001481, ENSOCUG00000025455, ENSOCUG00000010384, ENSOCUG00000023791, ENSOCUG00000015578, ENSOCUG00000016192
Biological Process	GO:0086009	membrane repolarization	4	6	0.00501266	0.714209	ENSOCUG00000004492, ENSOCUG00000026348, ENSOCUG00000015546, ENSOCUG00000002988
Biological Process	GO:0032091	negative regulation of protein binding	8	33	0.00517543	0.714209	ENSOCUG00000015140, ENSOCUG00000011346, ENSOCUG00000011487, ENSOCUG00000030596, ENSOCUG00000014520, ENSOCUG00000010284, ENSOCUG00000026164, ENSOCUG00000001555
Biological Process	GO:0009888	tissue development	4	7	0.00834123	0.928641	ENSOCUG00000008749, ENSOCUG00000007848, ENSOCUG00000010436, ENSOCUG00000015935
Biological Process	GO:0008589	regulation of smoothened signaling pathway	4	7	0.00834123	0.928641	ENSOCUG00000010620, ENSOCUG00000024268, ENSOCUG00000011938, ENSOCUG00000009802
Biological Process	GO:0086091	regulation of heart rate by cardiac conduction	6	20	0.00855761	0.928641	ENSOCUG00000014849, ENSOCUG00000014520, ENSOCUG00000014862, ENSOCUG00000015301, ENSOCUG00000012063, ENSOCUG00000000674
Biological Process	GO:0007507	heart development	10	54	0.00859288	0.928641	ENSOCUG00000010852, ENSOCUG00000001526, ENSOCUG00000024268, ENSOCUG00000000041, ENSOCUG00000025586, ENSOCUG00000005107, ENSOCUG00000015269, ENSOCUG00000008019, ENSOCUG00000014988, ENSOCUG00000006109
Biological Process	GO:0007156	homophilic cell adhesion via plasma membrane adhesion molecules	15	104	0.00870848	0.928641	ENSOCUG00000001439, ENSOCUG00000007427, ENSOCUG00000005826, ENSOCUG00000000774, ENSOCUG00000003656, ENSOCUG00000004558, ENSOCUG00000008769, ENSOCUG00000016171, ENSOCUG00000001029, ENSOCUG00000010930, ENSOCUG00000008710, ENSOCUG00000012544, ENSOCUG00000000360, ENSOCUG00000016941, ENSOCUG00000015726
Biological Process	GO:0008360	regulation of cell shape	11	65	0.01013	0.999148	ENSOCUG00000001912, ENSOCUG00000021996, ENSOCUG00000012258, ENSOCUG00000027078, ENSOCUG00000012166, ENSOCUG00000010828, ENSOCUG00000009450, ENSOCUG00000001575, ENSOCUG00000017519, ENSOCUG00000008922, ENSOCUG00000006924
Biological Process	GO:0002250	adaptive immune response	13	86	0.0110731	0.999148	ENSOCUG00000000438, ENSOCUG00000027509, ENSOCUG00000022711, ENSOCUG00000003319, ENSOCUG00000022573, ENSOCUG00000026567, ENSOCUG00000004345, ENSOCUG00000011270, ENSOCUG00000001855, ENSOCUG00000008721, ENSOCUG00000002480, ENSOCUG00000038942, ENSOCUG00000012911
Biological Process	GO:0060684	epithelial-mesenchymal cell signaling	3	3	0.0126299	0.999148	ENSOCUG00000024007, ENSOCUG00000013176, ENSOCUG00000011097
Biological Process	GO:0016339	calcium-dependent cell-cell adhesion via plasma membrane cell adhesion molecules	4	8	0.0126927	0.999148	ENSOCUG00000006299, ENSOCUG00000016941, ENSOCUG00000003656, ENSOCUG00000001029
Biological Process	GO:0042060	wound healing	6	22	0.0130205	0.999148	ENSOCUG00000022477, ENSOCUG00000002874, ENSOCUG00000000476, ENSOCUG00000014689, ENSOCUG00000000611, ENSOCUG00000014988
Biological Process	GO:0001525	angiogenesis	12	80	0.0162479	0.999148	ENSOCUG00000007231, ENSOCUG00000024465, ENSOCUG00000029401, ENSOCUG00000014520, ENSOCUG00000025012, ENSOCUG00000013158, ENSOCUG00000000476, ENSOCUG00000015578, ENSOCUG00000003722, ENSOCUG00000012637, ENSOCUG00000017659, ENSOCUG00000006714
Biological Process	GO:0043410	positive regulation of MAPK cascade	9	50	0.0163491	0.999148	ENSOCUG00000024789, ENSOCUG00000022876, ENSOCUG00000002828, ENSOCUG00000023860, ENSOCUG00000011097, ENSOCUG00000002611, ENSOCUG00000000775, ENSOCUG00000003656, ENSOCUG00000014515
Biological Process	GO:0090263	positive regulation of canonical Wnt signaling pathway	9	51	0.0182989	0.999148	ENSOCUG00000015140, ENSOCUG00000005561, ENSOCUG00000010620, ENSOCUG00000027671, ENSOCUG00000014520, ENSOCUG00000013420, ENSOCUG00000002874, ENSOCUG00000024273, ENSOCUG00000000476
Biological Process	GO:1905515	non-motile cilium assembly	6	24	0.0188337	0.999148	ENSOCUG00000010487, ENSOCUG00000024268, ENSOCUG00000039117, ENSOCUG00000011928, ENSOCUG00000010284, ENSOCUG00000027758
Biological Process	GO:0016055	Wnt signaling pathway	11	73	0.0218905	0.999148	ENSOCUG00000002052, ENSOCUG00000024007, ENSOCUG00000012115, ENSOCUG00000010371, ENSOCUG00000005228, ENSOCUG00000023043, ENSOCUG00000013686, ENSOCUG00000001575, ENSOCUG00000000653, ENSOCUG00000010436, ENSOCUG00000015726
Biological Process	GO:0070374	positive regulation of ERK1 and ERK2 cascade	12	84	0.022698	0.999148	ENSOCUG00000001725, ENSOCUG00000026291, ENSOCUG00000022477, ENSOCUG00000013716, ENSOCUG00000029630, ENSOCUG00000004495, ENSOCUG00000013761, ENSOCUG00000011097, ENSOCUG00000017666, ENSOCUG00000000476, ENSOCUG00000014689, ENSOCUG00000012615
Biological Process	GO:0043951	negative regulation of cAMP-mediated signaling	3	4	0.0241505	0.999148	ENSOCUG00000007479, ENSOCUG00000014917, ENSOCUG00000003078
Biological Process	GO:0000226	microtubule cytoskeleton organization	8	45	0.0276397	0.999148	ENSOCUG00000023898, ENSOCUG00000011145, ENSOCUG00000013143, ENSOCUG00000003302, ENSOCUG00000003962, ENSOCUG00000010284, ENSOCUG00000023836, ENSOCUG00000015404
Biological Process	GO:0016525	negative regulation of angiogenesis	8	46	0.0308011	0.999148	ENSOCUG00000016719, ENSOCUG00000023116, ENSOCUG00000005785, ENSOCUG00000007719, ENSOCUG00000025012, ENSOCUG00000017666, ENSOCUG00000005852, ENSOCUG00000006969
Biological Process	GO:0043552	positive regulation of phosphatidylinositol 3-kinase activity	4	11	0.0322073	0.999148	ENSOCUG00000001725, ENSOCUG00000017666, ENSOCUG00000000476, ENSOCUG00000008922
Biological Process	GO:0014068	positive regulation of phosphatidylinositol 3-kinase signaling	7	37	0.0334823	0.999148	ENSOCUG00000001912, ENSOCUG00000026930, ENSOCUG00000017666, ENSOCUG00000000476, ENSOCUG00000014689, ENSOCUG00000006969, ENSOCUG00000008922
Biological Process	GO:0016575	histone deacetylation	3	5	0.0384933	0.999148	ENSOCUG00000012310, ENSOCUG00000005107, ENSOCUG00000013454
Biological Process	GO:0014067	negative regulation of phosphatidylinositol 3-kinase signaling	3	5	0.0384933	0.999148	ENSOCUG00000002320, ENSOCUG00000004359, ENSOCUG00000001575
Biological Process	GO:0032060	bleb assembly	3	5	0.0384933	0.999148	ENSOCUG00000024789, ENSOCUG00000002134, ENSOCUG00000008823
Biological Process	GO:0048251	elastic fiber assembly	3	5	0.0384933	0.999148	ENSOCUG00000015162, ENSOCUG00000013175, ENSOCUG00000014988
Biological Process	GO:0048711	positive regulation of astrocyte differentiation	3	5	0.0384933	0.999148	ENSOCUG00000014862, ENSOCUG00000004359, ENSOCUG00000009363
Biological Process	GO:0071493	cellular response to UV-B	3	5	0.0384933	0.999148	ENSOCUG00000015162, ENSOCUG00000023148, ENSOCUG00000017924
Biological Process	GO:0032940	secretion by cell	3	5	0.0384933	0.999148	ENSOCUG00000017423, ENSOCUG00000006229, ENSOCUG00000004359
Biological Process	GO:0030282	bone mineralization	5	20	0.0398629	0.999148	ENSOCUG00000028053, ENSOCUG00000022477, ENSOCUG00000009833, ENSOCUG00000008922, ENSOCUG00000002998
Biological Process	GO:0034446	substrate adhesion-dependent cell spreading	5	20	0.0398629	0.999148	ENSOCUG00000006229, ENSOCUG00000017666, ENSOCUG00000005505, ENSOCUG00000001426, ENSOCUG00000012637
Biological Process	GO:0030154	cell differentiation	15	127	0.0421443	0.999148	ENSOCUG00000022014, ENSOCUG00000010371, ENSOCUG00000005107, ENSOCUG00000033095, ENSOCUG00000007848, ENSOCUG00000006139, ENSOCUG00000005852, ENSOCUG00000000476, ENSOCUG00000016170, ENSOCUG00000000653, ENSOCUG00000003722, ENSOCUG00000029576, ENSOCUG00000004275, ENSOCUG00000026443, ENSOCUG00000017659
Biological Process	GO:0006954	inflammatory response	15	127	0.0421443	0.999148	ENSOCUG00000021564, ENSOCUG00000027509, ENSOCUG00000023148, ENSOCUG00000023521, ENSOCUG00000021056, ENSOCUG00000002530, ENSOCUG00000001279, ENSOCUG00000003911, ENSOCUG00000008823, ENSOCUG00000005311, ENSOCUG00000004495, ENSOCUG00000026685, ENSOCUG00000009077, ENSOCUG00000015578, ENSOCUG00000010998
Biological Process	GO:0008285	negative regulation of cell proliferation	15	128	0.0445608	0.999148	ENSOCUG00000023239, ENSOCUG00000010371, ENSOCUG00000002740, ENSOCUG00000004359, ENSOCUG00000005249, ENSOCUG00000000650, ENSOCUG00000001575, ENSOCUG00000000476, ENSOCUG00000015070, ENSOCUG00000011357, ENSOCUG00000008385, ENSOCUG00000011014, ENSOCUG00000005882, ENSOCUG00000015379, ENSOCUG00000012916
Biological Process	GO:0005977	glycogen metabolic process	5	21	0.0467413	0.999148	ENSOCUG00000006463, ENSOCUG00000002173, ENSOCUG00000002790, ENSOCUG00000017267, ENSOCUG00000016941
Biological Process	GO:0019229	regulation of vasoconstriction	4	13	0.0505813	0.999148	ENSOCUG00000025557, ENSOCUG00000023860, ENSOCUG00000000674, ENSOCUG00000000775
Biological Process	GO:0060070	canonical Wnt signaling pathway	6	31	0.0514895	0.999148	ENSOCUG00000015293, ENSOCUG00000017780, ENSOCUG00000008749, ENSOCUG00000010284, ENSOCUG00000015935, ENSOCUG00000000986
Biological Process	GO:0007224	smoothened signaling pathway	7	41	0.0518811	0.999148	ENSOCUG00000005792, ENSOCUG00000010487, ENSOCUG00000010620, ENSOCUG00000012610, ENSOCUG00000014375, ENSOCUG00000008718, ENSOCUG00000009363
Biological Process	GO:0048286	lung alveolus development	5	22	0.0542348	0.999148	ENSOCUG00000017761, ENSOCUG00000005107, ENSOCUG00000011097, ENSOCUG00000013158, ENSOCUG00000002998
Biological Process	GO:0032963	collagen metabolic process	3	6	0.0552336	0.999148	ENSOCUG00000011014, ENSOCUG00000012916, ENSOCUG00000008823
Biological Process	GO:0032516	positive regulation of phosphoprotein phosphatase activity	3	6	0.0552336	0.999148	ENSOCUG00000001725, ENSOCUG00000011357, ENSOCUG00000012937
Biological Process	GO:0045598	regulation of fat cell differentiation	3	6	0.0552336	0.999148	ENSOCUG00000009363, ENSOCUG00000005428, ENSOCUG00000012934
Biological Process	GO:0031643	positive regulation of myelination	3	6	0.0552336	0.999148	ENSOCUG00000017422, ENSOCUG00000025268, ENSOCUG00000004686
Biological Process	GO:0060976	coronary vasculature development	4	14	0.0612957	0.999148	ENSOCUG00000003078, ENSOCUG00000011097, ENSOCUG00000002874, ENSOCUG00000022649
Biological Process	GO:0007200	phospholipase C-activating G-protein coupled receptor signaling pathway	4	14	0.0612957	0.999148	ENSOCUG00000011227, ENSOCUG00000010828, ENSOCUG00000000775, ENSOCUG00000015813
Biological Process	GO:0019835	cytolysis	4	14	0.0612957	0.999148	ENSOCUG00000005374, ENSOCUG00000013891
Biological Process	GO:0008584	male gonad development	6	33	0.0645941	0.999148	ENSOCUG00000004076, ENSOCUG00000004829, ENSOCUG00000005882, ENSOCUG00000009576, ENSOCUG00000007848, ENSOCUG00000002323
Biological Process	GO:0009968	negative regulation of signal transduction	4	15	0.0729678	0.999148	ENSOCUG00000001481, ENSOCUG00000011881, ENSOCUG00000016259, ENSOCUG00000001169
Biological Process	GO:0050863	regulation of T cell activation	4	15	0.0729678	0.999148	ENSOCUG00000003319, ENSOCUG00000022573, ENSOCUG00000027505, ENSOCUG00000025590
Biological Process	GO:0060038	cardiac muscle cell proliferation	3	7	0.0739905	0.999148	ENSOCUG00000000041, ENSOCUG00000004686, ENSOCUG00000012616
Biological Process	GO:0030325	adrenal gland development	3	7	0.0739905	0.999148	ENSOCUG00000005882, ENSOCUG00000007848, ENSOCUG00000000026
Biological Process	GO:0043931	ossification involved in bone maturation	3	7	0.0739905	0.999148	ENSOCUG00000001912, ENSOCUG00000008710, ENSOCUG00000023161
Biological Process	GO:0021904	dorsal/ventral neural tube patterning	3	7	0.0739905	0.999148	ENSOCUG00000013176, ENSOCUG00000011097, ENSOCUG00000011938
Biological Process	GO:0060048	cardiac muscle contraction	3	7	0.0739905	0.999148	ENSOCUG00000000041, ENSOCUG00000010594, ENSOCUG00000007606
Biological Process	GO:0010906	regulation of glucose metabolic process	3	7	0.0739905	0.999148	ENSOCUG00000002828, ENSOCUG00000007432, ENSOCUG00000012934
Biological Process	GO:0043277	apoptotic cell clearance	3	7	0.0739905	0.999148	ENSOCUG00000022477, ENSOCUG00000006893, ENSOCUG00000006229
Biological Process	GO:0043116	negative regulation of vascular permeability	3	7	0.0739905	0.999148	ENSOCUG00000007479, ENSOCUG00000014917, ENSOCUG00000005249
Biological Process	GO:0007626	locomotory behavior	6	35	0.0793913	0.999148	ENSOCUG00000012118, ENSOCUG00000005897, ENSOCUG00000009395, ENSOCUG00000010747, ENSOCUG00000021711, ENSOCUG00000016171
Biological Process	GO:0050896	response to stimulus	6	35	0.0793913	0.999148	ENSOCUG00000000292, ENSOCUG00000025358, ENSOCUG00000006014, ENSOCUG00000008574, ENSOCUG00000024344, ENSOCUG00000010403
Biological Process	GO:0030199	collagen fibril organization	5	25	0.0803229	0.999148	ENSOCUG00000007056, ENSOCUG00000006497, ENSOCUG00000000611, ENSOCUG00000014988, ENSOCUG00000024308
Biological Process	GO:0043407	negative regulation of MAP kinase activity	5	25	0.0803229	0.999148	ENSOCUG00000011346, ENSOCUG00000016165, ENSOCUG00000014520, ENSOCUG00000011097, ENSOCUG00000012806
Biological Process	GO:0048536	spleen development	4	16	0.0855434	0.999148	ENSOCUG00000009039, ENSOCUG00000000041, ENSOCUG00000017761, ENSOCUG00000001029
Biological Process	GO:0032092	positive regulation of protein binding	6	36	0.0874127	0.999148	ENSOCUG00000015140, ENSOCUG00000007545, ENSOCUG00000014520, ENSOCUG00000011097, ENSOCUG00000003512, ENSOCUG00000001555
Biological Process	GO:1900016	negative regulation of cytokine production involved in inflammatory response	3	8	0.0944231	0.999148	ENSOCUG00000023599, ENSOCUG00000004495, ENSOCUG00000003091
Biological Process	GO:0060122	inner ear receptor stereocilium organization	3	8	0.0944231	0.999148	ENSOCUG00000008710, ENSOCUG00000009363, ENSOCUG00000016171
Biological Process	GO:0010765	positive regulation of sodium ion transport	3	8	0.0944231	0.999148	ENSOCUG00000000041, ENSOCUG00000015301, ENSOCUG00000009395
Biological Process	GO:0007088	regulation of mitotic nuclear division	3	8	0.0944231	0.999148	ENSOCUG00000023898, ENSOCUG00000011145, ENSOCUG00000014515
Biological Process	GO:0060997	dendritic spine morphogenesis	3	8	0.0944231	0.999148	ENSOCUG00000012709, ENSOCUG00000008373, ENSOCUG00000012637
Biological Process	GO:0055117	regulation of cardiac muscle contraction	3	8	0.0944231	0.999148	ENSOCUG00000011795, ENSOCUG00000000041, ENSOCUG00000000775
Biological Process	GO:0001822	kidney development	6	37	0.0958393	0.999148	ENSOCUG00000005792, ENSOCUG00000002052, ENSOCUG00000011097, ENSOCUG00000002874, ENSOCUG00000001555, ENSOCUG00000017924
Biological Process	GO:0042391	regulation of membrane potential	4	17	0.0989634	0.999148	ENSOCUG00000016152, ENSOCUG00000025973, ENSOCUG00000006811, ENSOCUG00000017162
Biological Process	GO:0051209	release of sequestered calcium ion into cytosol	4	17	0.0989634	0.999148	ENSOCUG00000004322, ENSOCUG00000000476, ENSOCUG00000023161, ENSOCUG00000008823
Biological Process	GO:0048705	skeletal system morphogenesis	4	17	0.0989634	0.999148	ENSOCUG00000009039, ENSOCUG00000023105, ENSOCUG00000008823, ENSOCUG00000008922
Biological Process	GO:0048741	skeletal muscle fiber development	4	17	0.0989634	0.999148	ENSOCUG00000001481, ENSOCUG00000013176, ENSOCUG00000023161, ENSOCUG00000014515
Cellular Component	GO:0016021	integral component of membrane	435	5802	8.24544e-06	0.00206828	ENSOCUG00000001648, ENSOCUG00000002736, ENSOCUG00000000438, ENSOCUG00000001526, ENSOCUG00000003946, ENSOCUG00000025973, ENSOCUG00000002970, ENSOCUG00000014957, ENSOCUG00000012655, ENSOCUG00000013508, ENSOCUG00000011201, ENSOCUG00000023681, ENSOCUG00000014833, ENSOCUG00000011207, ENSOCUG00000001999, ENSOCUG00000025982, ENSOCUG00000001875, ENSOCUG00000000787, ENSOCUG00000001876, ENSOCUG00000008159,…
Cellular Component	GO:0009986	cell surface	32	211	1.07723e-05	0.00206828	ENSOCUG00000023931, ENSOCUG00000024007, ENSOCUG00000025830, ENSOCUG00000006811, ENSOCUG00000006678, ENSOCUG00000000674, ENSOCUG00000001426, ENSOCUG00000003249, ENSOCUG00000024825, ENSOCUG00000001029, ENSOCUG00000011346, ENSOCUG00000008721, ENSOCUG00000016710, ENSOCUG00000013420, ENSOCUG00000024273, ENSOCUG00000017666, ENSOCUG00000014833, ENSOCUG00000015404, ENSOCUG00000012911, ENSOCUG00000017242,…
Cellular Component	GO:0009897	external side of plasma membrane	18	100	0.000175678	0.0224868	ENSOCUG00000024433, ENSOCUG00000017422, ENSOCUG00000011360, ENSOCUG00000003911, ENSOCUG00000001555, ENSOCUG00000008823, ENSOCUG00000002988, ENSOCUG00000016083, ENSOCUG00000008676, ENSOCUG00000008159, ENSOCUG00000011357, ENSOCUG00000002480, ENSOCUG00000002485, ENSOCUG00000016798, ENSOCUG00000006190, ENSOCUG00000014424, ENSOCUG00000007392, ENSOCUG00000017659
Cellular Component	GO:0008076	voltage-gated potassium channel complex	10	45	0.00181888	0.174613	ENSOCUG00000010687, ENSOCUG00000000448, ENSOCUG00000008378, ENSOCUG00000024108, ENSOCUG00000007885, ENSOCUG00000004492, ENSOCUG00000026348, ENSOCUG00000015852, ENSOCUG00000027941, ENSOCUG00000000674
Cellular Component	GO:0016323	basolateral plasma membrane	15	99	0.00388212	0.298147	ENSOCUG00000017891, ENSOCUG00000004826, ENSOCUG00000016289, ENSOCUG00000001144, ENSOCUG00000003498, ENSOCUG00000001685, ENSOCUG00000003656, ENSOCUG00000001029, ENSOCUG00000007798, ENSOCUG00000004492, ENSOCUG00000011464, ENSOCUG00000004077, ENSOCUG00000011928, ENSOCUG00000017666, ENSOCUG00000012527
Cellular Component	GO:0008305	integrin complex	7	26	0.00498748	0.319199	ENSOCUG00000007440, ENSOCUG00000008018, ENSOCUG00000017422, ENSOCUG00000001587, ENSOCUG00000001426, ENSOCUG00000017726, ENSOCUG00000021735
Cellular Component	GO:0005887	integral component of plasma membrane	33	318	0.00675487	0.370553	ENSOCUG00000017891, ENSOCUG00000002157, ENSOCUG00000006811, ENSOCUG00000001144, ENSOCUG00000006678, ENSOCUG00000000674, ENSOCUG00000011227, ENSOCUG00000011941, ENSOCUG00000012610, ENSOCUG00000011464, ENSOCUG00000001197, ENSOCUG00000010739, ENSOCUG00000015301, ENSOCUG00000015546, ENSOCUG00000017666, ENSOCUG00000009077, ENSOCUG00000014515, ENSOCUG00000012637, ENSOCUG00000001912, ENSOCUG00000027509,…
Cellular Component	GO:0016020	membrane	42	440	0.00896136	0.430145	ENSOCUG00000000778, ENSOCUG00000010042, ENSOCUG00000000650, ENSOCUG00000003982, ENSOCUG00000001169, ENSOCUG00000000355, ENSOCUG00000002697, ENSOCUG00000008338, ENSOCUG00000008635, ENSOCUG00000000611, ENSOCUG00000009869, ENSOCUG00000006714, ENSOCUG00000003426, ENSOCUG00000012997, ENSOCUG00000011346, ENSOCUG00000012258, ENSOCUG00000038923, ENSOCUG00000012530, ENSOCUG00000029743, ENSOCUG00000017305,…
Cellular Component	GO:0042383	sarcolemma	9	48	0.0101159	0.431613	ENSOCUG00000023931, ENSOCUG00000014849, ENSOCUG00000002000, ENSOCUG00000010739, ENSOCUG00000009427, ENSOCUG00000015080, ENSOCUG00000003656, ENSOCUG00000006109, ENSOCUG00000012081
Cellular Component	GO:0042613	MHC class II protein complex	7	32	0.0141928	0.498608	ENSOCUG00000008721, ENSOCUG00000003319, ENSOCUG00000002480, ENSOCUG00000022573, ENSOCUG00000026567, ENSOCUG00000002485, ENSOCUG00000030453
Cellular Component	GO:0098978	glutamatergic synapse	15	115	0.014283	0.498608	ENSOCUG00000016152, ENSOCUG00000017210, ENSOCUG00000015293, ENSOCUG00000001145, ENSOCUG00000004455, ENSOCUG00000000787, ENSOCUG00000006109, ENSOCUG00000009705, ENSOCUG00000000832, ENSOCUG00000008231, ENSOCUG00000006059, ENSOCUG00000012806, ENSOCUG00000015436, ENSOCUG00000026152, ENSOCUG00000016738
Cellular Component	GO:0005576	extracellular region	67	798	0.0162204	0.519052	ENSOCUG00000017198, ENSOCUG00000024007, ENSOCUG00000016224, ENSOCUG00000011096, ENSOCUG00000000476, ENSOCUG00000005885, ENSOCUG00000011051, ENSOCUG00000002974, ENSOCUG00000012811, ENSOCUG00000028053, ENSOCUG00000005374, ENSOCUG00000011644, ENSOCUG00000009017, ENSOCUG00000038923, ENSOCUG00000008645, ENSOCUG00000011124, ENSOCUG00000009530, ENSOCUG00000002020, ENSOCUG00000014358, ENSOCUG00000030606,…
Cellular Component	GO:0005783	endoplasmic reticulum	30	304	0.0190896	0.563876	ENSOCUG00000023599, ENSOCUG00000001748, ENSOCUG00000002994, ENSOCUG00000000611, ENSOCUG00000000831, ENSOCUG00000009869, ENSOCUG00000011843, ENSOCUG00000008247, ENSOCUG00000011346, ENSOCUG00000015708, ENSOCUG00000008583, ENSOCUG00000002483, ENSOCUG00000024273, ENSOCUG00000015622, ENSOCUG00000026372, ENSOCUG00000023148, ENSOCUG00000000805, ENSOCUG00000025268, ENSOCUG00000005778, ENSOCUG00000009918,…
Cellular Component	GO:0031528	microvillus membrane	4	10	0.0219457	0.60194	ENSOCUG00000016642, ENSOCUG00000001144, ENSOCUG00000001685, ENSOCUG00000001575
Cellular Component	GO:0030424	axon	12	90	0.0271788	0.695777	ENSOCUG00000010687, ENSOCUG00000024789, ENSOCUG00000001836, ENSOCUG00000012544, ENSOCUG00000029576, ENSOCUG00000016630, ENSOCUG00000026554, ENSOCUG00000021430, ENSOCUG00000014862, ENSOCUG00000015301, ENSOCUG00000015436, ENSOCUG00000017924
Cellular Component	GO:0031594	neuromuscular junction	6	28	0.0297898	0.714956	ENSOCUG00000002052, ENSOCUG00000004359, ENSOCUG00000023836, ENSOCUG00000009427, ENSOCUG00000008823, ENSOCUG00000015080
Cellular Component	GO:0005856	cytoskeleton	24	242	0.0350989	0.757343	ENSOCUG00000016211, ENSOCUG00000024344, ENSOCUG00000000068, ENSOCUG00000015080, ENSOCUG00000003536, ENSOCUG00000010687, ENSOCUG00000014957, ENSOCUG00000007210, ENSOCUG00000008005, ENSOCUG00000015829, ENSOCUG00000013716, ENSOCUG00000006720, ENSOCUG00000029576, ENSOCUG00000006059, ENSOCUG00000001481, ENSOCUG00000029743, ENSOCUG00000002000, ENSOCUG00000008260, ENSOCUG00000008062, ENSOCUG00000014862,…
Cellular Component	GO:0036038	MKS complex	3	5	0.0355004	0.757343	ENSOCUG00000010487, ENSOCUG00000011938, ENSOCUG00000008718
Cellular Component	GO:0016324	apical plasma membrane	17	156	0.0397522	0.803412	ENSOCUG00000017891, ENSOCUG00000001439, ENSOCUG00000026304, ENSOCUG00000001144, ENSOCUG00000003498, ENSOCUG00000001685, ENSOCUG00000001575, ENSOCUG00000003656, ENSOCUG00000000787, ENSOCUG00000002988, ENSOCUG00000007798, ENSOCUG00000011464, ENSOCUG00000001481, ENSOCUG00000004077, ENSOCUG00000001197, ENSOCUG00000015546, ENSOCUG00000017666
Cellular Component	GO:0005604	basement membrane	7	41	0.043546	0.836084	ENSOCUG00000011700, ENSOCUG00000011014, ENSOCUG00000024465, ENSOCUG00000013453, ENSOCUG00000003322, ENSOCUG00000009427, ENSOCUG00000009869
Cellular Component	GO:0030027	lamellipodium	11	86	0.0458561	0.838512	ENSOCUG00000001439, ENSOCUG00000015054, ENSOCUG00000027243, ENSOCUG00000023521, ENSOCUG00000015113, ENSOCUG00000002341, ENSOCUG00000008062, ENSOCUG00000003498, ENSOCUG00000008373, ENSOCUG00000016339, ENSOCUG00000003656
Cellular Component	GO:0030175	filopodium	7	42	0.0481835	0.841022	ENSOCUG00000001439, ENSOCUG00000015054, ENSOCUG00000001481, ENSOCUG00000008062, ENSOCUG00000003498, ENSOCUG00000001575, ENSOCUG00000017519
Cellular Component	GO:0030315	T-tubule	5	23	0.0547185	0.913562	ENSOCUG00000007763, ENSOCUG00000014862, ENSOCUG00000015301, ENSOCUG00000010062, ENSOCUG00000012081
Cellular Component	GO:0005737	cytoplasm	141	1953	0.0667437	0.994819	ENSOCUG00000026304, ENSOCUG00000016222, ENSOCUG00000003302, ENSOCUG00000006416, ENSOCUG00000007629, ENSOCUG00000004879, ENSOCUG00000027912, ENSOCUG00000006540, ENSOCUG00000015928, ENSOCUG00000000041, ENSOCUG00000001373, ENSOCUG00000005171, ENSOCUG00000025109, ENSOCUG00000020971, ENSOCUG00000013065, ENSOCUG00000028216, ENSOCUG00000003015, ENSOCUG00000000026, ENSOCUG00000015080, ENSOCUG00000003536,…
Cellular Component	GO:0000139	Golgi membrane	20	210	0.0765516	0.994819	ENSOCUG00000001802, ENSOCUG00000004623, ENSOCUG00000011096, ENSOCUG00000027932, ENSOCUG00000004979, ENSOCUG00000004855, ENSOCUG00000011091, ENSOCUG00000004592, ENSOCUG00000006573, ENSOCUG00000009952, ENSOCUG00000011512, ENSOCUG00000011346, ENSOCUG00000012565, ENSOCUG00000027387, ENSOCUG00000004495, ENSOCUG00000005375, ENSOCUG00000014520, ENSOCUG00000025111, ENSOCUG00000012616, ENSOCUG00000014515
Cellular Component	GO:0001518	voltage-gated sodium channel complex	4	16	0.0772055	0.994819	ENSOCUG00000017729, ENSOCUG00000011795, ENSOCUG00000023792, ENSOCUG00000015301
Cellular Component	GO:0015629	actin cytoskeleton	10	85	0.0901924	0.994819	ENSOCUG00000014506, ENSOCUG00000010852, ENSOCUG00000027790, ENSOCUG00000008583, ENSOCUG00000029576, ENSOCUG00000022014, ENSOCUG00000014993, ENSOCUG00000014633, ENSOCUG00000008922, ENSOCUG00000026152
Cellular Component	GO:0005929	cilium	8	61	0.0911283	0.994819	ENSOCUG00000012118, ENSOCUG00000010620, ENSOCUG00000009441, ENSOCUG00000025655, ENSOCUG00000016257, ENSOCUG00000014520, ENSOCUG00000010828, ENSOCUG00000023031
Cellular Component	GO:0043025	neuronal cell body	9	73	0.091286	0.994819	ENSOCUG00000015054, ENSOCUG00000023599, ENSOCUG00000008583, ENSOCUG00000010747, ENSOCUG00000017519, ENSOCUG00000008823, ENSOCUG00000021711, ENSOCUG00000015404, ENSOCUG00000016738
Molecular Function	GO:0005509	calcium ion binding	72	606	4.96311e-08	3.93078e-05	ENSOCUG00000026348, ENSOCUG00000012066, ENSOCUG00000012340, ENSOCUG00000007427, ENSOCUG00000008635, ENSOCUG00000023638, ENSOCUG00000004558, ENSOCUG00000012811, ENSOCUG00000028053, ENSOCUG00000006540, ENSOCUG00000008247, ENSOCUG00000017707, ENSOCUG00000008645, ENSOCUG00000000360, ENSOCUG00000012530, ENSOCUG00000010594, ENSOCUG00000017547, ENSOCUG00000017700, ENSOCUG00000023161, ENSOCUG00000015726,…
Molecular Function	GO:0017046	peptide hormone binding	7	11	1.68144e-05	0.0066585	ENSOCUG00000004826, ENSOCUG00000017780, ENSOCUG00000007710, ENSOCUG00000008496, ENSOCUG00000006453, ENSOCUG00000027588, ENSOCUG00000010507
Molecular Function	GO:0030971	receptor tyrosine kinase binding	9	32	0.000486866	0.128533	ENSOCUG00000002052, ENSOCUG00000017422, ENSOCUG00000008231, ENSOCUG00000029630, ENSOCUG00000000493, ENSOCUG00000004997, ENSOCUG00000025012, ENSOCUG00000003722, ENSOCUG00000010337
Molecular Function	GO:0008013	beta-catenin binding	10	45	0.00125685	0.248857	ENSOCUG00000015140, ENSOCUG00000004829, ENSOCUG00000030596, ENSOCUG00000012709, ENSOCUG00000008749, ENSOCUG00000001575, ENSOCUG00000008943, ENSOCUG00000003656, ENSOCUG00000010436, ENSOCUG00000015935
Molecular Function	GO:0070403	NAD+ binding	5	11	0.00307891	0.4877	ENSOCUG00000014271, ENSOCUG00000013461, ENSOCUG00000025521, ENSOCUG00000016289, ENSOCUG00000012197
Molecular Function	GO:0031005	filamin binding	4	6	0.0038082	0.502682	ENSOCUG00000010852, ENSOCUG00000000527, ENSOCUG00000023105, ENSOCUG00000011817
Molecular Function	GO:0005178	integrin binding	9	49	0.00843902	0.845849	ENSOCUG00000004928, ENSOCUG00000006678, ENSOCUG00000000476, ENSOCUG00000014689, ENSOCUG00000003911, ENSOCUG00000011604, ENSOCUG00000015080, ENSOCUG00000014988, ENSOCUG00000001029
Molecular Function	GO:0005539	glycosaminoglycan binding	4	8	0.00973318	0.845849	ENSOCUG00000023931, ENSOCUG00000003322, ENSOCUG00000016744, ENSOCUG00000006969
Molecular Function	GO:0016941	natriuretic peptide receptor activity	3	3	0.0104595	0.845849	ENSOCUG00000006453, ENSOCUG00000027588, ENSOCUG00000010507
Molecular Function	GO:0005164	tumor necrosis factor receptor binding	6	23	0.0106799	0.845849	ENSOCUG00000037107, ENSOCUG00000028216, ENSOCUG00000011051, ENSOCUG00000008338, ENSOCUG00000003911, ENSOCUG00000006703
Molecular Function	GO:0051015	actin filament binding	14	108	0.0130211	0.937517	ENSOCUG00000023521, ENSOCUG00000020990, ENSOCUG00000003918, ENSOCUG00000026851, ENSOCUG00000003982, ENSOCUG00000024109, ENSOCUG00000002272, ENSOCUG00000014849, ENSOCUG00000000292, ENSOCUG00000029576, ENSOCUG00000002341, ENSOCUG00000014862, ENSOCUG00000014633, ENSOCUG00000017700
Molecular Function	GO:0019901	protein kinase binding	19	171	0.0150698	0.99461	ENSOCUG00000001725, ENSOCUG00000004829, ENSOCUG00000015054, ENSOCUG00000017680, ENSOCUG00000001717, ENSOCUG00000007606, ENSOCUG00000007437, ENSOCUG00000000674, ENSOCUG00000008922, ENSOCUG00000015080, ENSOCUG00000003656, ENSOCUG00000003668, ENSOCUG00000006463, ENSOCUG00000008385, ENSOCUG00000009576, ENSOCUG00000016996, ENSOCUG00000014520, ENSOCUG00000025590, ENSOCUG00000014515
Molecular Function	GO:0042605	peptide antigen binding	4	10	0.0190498	1	ENSOCUG00000008721, ENSOCUG00000002480, ENSOCUG00000002485, ENSOCUG00000001685
Molecular Function	GO:0005244	voltage-gated ion channel activity	7	36	0.019491	1	ENSOCUG00000017907, ENSOCUG00000007763, ENSOCUG00000015708, ENSOCUG00000017729, ENSOCUG00000011795, ENSOCUG00000022531, ENSOCUG00000015301
Molecular Function	GO:0019902	phosphatase binding	5	19	0.024614	1	ENSOCUG00000013716, ENSOCUG00000025401, ENSOCUG00000001575, ENSOCUG00000003436, ENSOCUG00000006109
Molecular Function	GO:0015026	coreceptor activity	5	19	0.024614	1	ENSOCUG00000016751, ENSOCUG00000017856, ENSOCUG00000009384, ENSOCUG00000012911, ENSOCUG00000016083
Molecular Function	GO:0030169	low-density lipoprotein particle binding	4	11	0.0250388	1	ENSOCUG00000011346, ENSOCUG00000022216, ENSOCUG00000016254, ENSOCUG00000000744
Molecular Function	GO:0004888	transmembrane signaling receptor activity	10	73	0.0308555	1	ENSOCUG00000021564, ENSOCUG00000000438, ENSOCUG00000008159, ENSOCUG00000011346, ENSOCUG00000022711, ENSOCUG00000038942, ENSOCUG00000026685, ENSOCUG00000004345, ENSOCUG00000015721, ENSOCUG00000001855
Molecular Function	GO:0050840	extracellular matrix binding	4	12	0.0319185	1	ENSOCUG00000023931, ENSOCUG00000004928, ENSOCUG00000016744, ENSOCUG00000006969
Molecular Function	GO:0004970	ionotropic glutamate receptor activity	4	12	0.0319185	1	ENSOCUG00000021974, ENSOCUG00000016780, ENSOCUG00000009583, ENSOCUG00000016738
Molecular Function	GO:0030151	molybdenum ion binding	3	5	0.0321446	1	ENSOCUG00000013162, ENSOCUG00000000997
Molecular Function	GO:0039706	co-receptor binding	3	5	0.0321446	1	ENSOCUG00000011487, ENSOCUG00000011097, ENSOCUG00000014424
Molecular Function	GO:0004712	protein serine/threonine/tyrosine kinase activity	21	216	0.037281	1	ENSOCUG00000001725, ENSOCUG00000013143, ENSOCUG00000021056, ENSOCUG00000000385, ENSOCUG00000002740, ENSOCUG00000006229, ENSOCUG00000000258, ENSOCUG00000008922, ENSOCUG00000008913, ENSOCUG00000003668, ENSOCUG00000012578, ENSOCUG00000004150, ENSOCUG00000003380, ENSOCUG00000007033, ENSOCUG00000015928, ENSOCUG00000007543, ENSOCUG00000029401, ENSOCUG00000017666, ENSOCUG00000017865, ENSOCUG00000012937,…
Molecular Function	GO:0004435	phosphatidylinositol phospholipase C activity	4	13	0.0396775	1	ENSOCUG00000006540, ENSOCUG00000008231, ENSOCUG00000008317, ENSOCUG00000010755
Molecular Function	GO:0005102	receptor binding	12	101	0.0406938	1	ENSOCUG00000000659, ENSOCUG00000000934, ENSOCUG00000024007, ENSOCUG00000024222, ENSOCUG00000005167, ENSOCUG00000014520, ENSOCUG00000004359, ENSOCUG00000013686, ENSOCUG00000024471, ENSOCUG00000009427, ENSOCUG00000009869, ENSOCUG00000004119
Molecular Function	GO:0019903	protein phosphatase binding	7	43	0.0428507	1	ENSOCUG00000015051, ENSOCUG00000011357, ENSOCUG00000001717, ENSOCUG00000012063, ENSOCUG00000007392, ENSOCUG00000003656, ENSOCUG00000003668
Molecular Function	GO:0038023	signaling receptor activity	8	55	0.0462041	1	ENSOCUG00000012655, ENSOCUG00000001519, ENSOCUG00000022014, ENSOCUG00000002157, ENSOCUG00000014602, ENSOCUG00000014833, ENSOCUG00000001426, ENSOCUG00000001190
Molecular Function	GO:0032794	GTPase activating protein binding	3	6	0.0463128	1	ENSOCUG00000001912, ENSOCUG00000005792, ENSOCUG00000012806
Molecular Function	GO:0044325	ion channel binding	7	45	0.0517924	1	ENSOCUG00000000448, ENSOCUG00000008378, ENSOCUG00000011795, ENSOCUG00000026348, ENSOCUG00000008023, ENSOCUG00000014520, ENSOCUG00000023161
Molecular Function	GO:0016757	transferase activity, transferring glycosyl groups	5	24	0.0532619	1	ENSOCUG00000013287, ENSOCUG00000003512, ENSOCUG00000005897, ENSOCUG00000001894, ENSOCUG00000014798
Molecular Function	GO:0005085	guanyl-nucleotide exchange factor activity	20	214	0.0588011	1	ENSOCUG00000000778, ENSOCUG00000000629, ENSOCUG00000026930, ENSOCUG00000005447, ENSOCUG00000023409, ENSOCUG00000004863, ENSOCUG00000029716, ENSOCUG00000000974, ENSOCUG00000001788, ENSOCUG00000003448, ENSOCUG00000009914, ENSOCUG00000015829, ENSOCUG00000006720, ENSOCUG00000011267, ENSOCUG00000001297, ENSOCUG00000008674, ENSOCUG00000014113, ENSOCUG00000014993, ENSOCUG00000010337, ENSOCUG00000026271
Molecular Function	GO:0005546	phosphatidylinositol-4,5-bisphosphate binding	5	25	0.0604992	1	ENSOCUG00000022477, ENSOCUG00000004492, ENSOCUG00000006059, ENSOCUG00000015113, ENSOCUG00000013143
Molecular Function	GO:0042802	identical protein binding	48	622	0.0666695	1	ENSOCUG00000003627, ENSOCUG00000026149, ENSOCUG00000013891, ENSOCUG00000016289, ENSOCUG00000012066, ENSOCUG00000027853, ENSOCUG00000022848, ENSOCUG00000021619, ENSOCUG00000000476, ENSOCUG00000011051, ENSOCUG00000012184, ENSOCUG00000023836, ENSOCUG00000015070, ENSOCUG00000027715, ENSOCUG00000003668, ENSOCUG00000011700, ENSOCUG00000011941, ENSOCUG00000010039, ENSOCUG00000008645, ENSOCUG00000011464,…
Molecular Function	GO:0005249	voltage-gated potassium channel activity	7	49	0.0728502	1	ENSOCUG00000010687, ENSOCUG00000000448, ENSOCUG00000024108, ENSOCUG00000007885, ENSOCUG00000004492, ENSOCUG00000015852, ENSOCUG00000016447
Molecular Function	GO:0003700	transcription factor activity, sequence-specific DNA binding	21	236	0.0782049	1	ENSOCUG00000002945, ENSOCUG00000016255, ENSOCUG00000007609, ENSOCUG00000021870, ENSOCUG00000025113, ENSOCUG00000003137, ENSOCUG00000000451, ENSOCUG00000027545, ENSOCUG00000037275, ENSOCUG00000021619, ENSOCUG00000005005, ENSOCUG00000009329, ENSOCUG00000021108, ENSOCUG00000014506, ENSOCUG00000012866, ENSOCUG00000009732, ENSOCUG00000027474, ENSOCUG00000000041, ENSOCUG00000005893, ENSOCUG00000009532,…
Molecular Function	GO:0004114	3',5'-cyclic-nucleotide phosphodiesterase activity	4	17	0.0789994	1	ENSOCUG00000014917, ENSOCUG00000007719, ENSOCUG00000009113, ENSOCUG00000016522
Molecular Function	GO:0008017	microtubule binding	14	140	0.0799969	1	ENSOCUG00000015014, ENSOCUG00000016630, ENSOCUG00000026851, ENSOCUG00000003302, ENSOCUG00000003498, ENSOCUG00000006633, ENSOCUG00000021801, ENSOCUG00000011018, ENSOCUG00000005792, ENSOCUG00000015419, ENSOCUG00000008220, ENSOCUG00000003387, ENSOCUG00000005540, ENSOCUG00000012806
Molecular Function	GO:0017147	Wnt-protein binding	4	18	0.0907231	1	ENSOCUG00000015293, ENSOCUG00000010371, ENSOCUG00000003249, ENSOCUG00000000787
Molecular Function	GO:0001965	G-protein alpha-subunit binding	3	9	0.0986273	1	ENSOCUG00000014618, ENSOCUG00000003627, ENSOCUG00000012806

## Sheet: BvsC_U
Ontology	GO ID	Description	GeneRatio	BgRatio	pvalue	fdr	geneID
Biological Process	GO:0051607	defense response to virus	31	83	1.47924e-14	3.87266e-11	ENSOCUG00000023654, ENSOCUG00000024763, ENSOCUG00000017299, ENSOCUG00000016322, ENSOCUG00000004710, ENSOCUG00000003201, ENSOCUG00000003367, ENSOCUG00000002339, ENSOCUG00000021714, ENSOCUG00000009811, ENSOCUG00000027561, ENSOCUG00000034782, ENSOCUG00000036366, ENSOCUG00000012157, ENSOCUG00000005254, ENSOCUG00000015666, ENSOCUG00000015823, ENSOCUG00000033635, ENSOCUG00000023921, ENSOCUG00000004728,…
Biological Process	GO:0006955	immune response	47	191	6.41959e-14	8.40324e-11	ENSOCUG00000025779, ENSOCUG00000021710, ENSOCUG00000023654, ENSOCUG00000026206, ENSOCUG00000017274, ENSOCUG00000014265, ENSOCUG00000024883, ENSOCUG00000003665, ENSOCUG00000000771, ENSOCUG00000003768, ENSOCUG00000021714, ENSOCUG00000008202, ENSOCUG00000007774, ENSOCUG00000004161, ENSOCUG00000027561, ENSOCUG00000010199, ENSOCUG00000036366, ENSOCUG00000029588, ENSOCUG00000003792, ENSOCUG00000005091,…
Biological Process	GO:0006954	inflammatory response	32	127	5.70001e-10	4.97421e-07	ENSOCUG00000026988, ENSOCUG00000021710, ENSOCUG00000026206, ENSOCUG00000026468, ENSOCUG00000002819, ENSOCUG00000015376, ENSOCUG00000003665, ENSOCUG00000000133, ENSOCUG00000000771, ENSOCUG00000003344, ENSOCUG00000004951, ENSOCUG00000003367, ENSOCUG00000022646, ENSOCUG00000001327, ENSOCUG00000004161, ENSOCUG00000007039, ENSOCUG00000005673, ENSOCUG00000016813, ENSOCUG00000024218, ENSOCUG00000026515,…
Biological Process	GO:0045087	innate immune response	33	158	4.03962e-08	2.64393e-05	ENSOCUG00000022069, ENSOCUG00000004710, ENSOCUG00000006999, ENSOCUG00000003367, ENSOCUG00000001542, ENSOCUG00000022646, ENSOCUG00000000557, ENSOCUG00000002183, ENSOCUG00000007039, ENSOCUG00000034782, ENSOCUG00000013609, ENSOCUG00000007434, ENSOCUG00000005277, ENSOCUG00000002924, ENSOCUG00000027849, ENSOCUG00000003913, ENSOCUG00000017763, ENSOCUG00000026479, ENSOCUG00000003874, ENSOCUG00000002863,…
Biological Process	GO:0006919	activation of cysteine-type endopeptidase activity involved in apoptotic process	13	34	1.72314e-06	0.000902234	ENSOCUG00000002455, ENSOCUG00000007635, ENSOCUG00000004834, ENSOCUG00000009566, ENSOCUG00000008632, ENSOCUG00000002183, ENSOCUG00000006698, ENSOCUG00000005277, ENSOCUG00000001230, ENSOCUG00000016853, ENSOCUG00000031526, ENSOCUG00000012439, ENSOCUG00000011701
Biological Process	GO:1990830	cellular response to leukemia inhibitory factor	16	55	3.67576e-06	0.00160386	ENSOCUG00000013042, ENSOCUG00000017861, ENSOCUG00000009608, ENSOCUG00000004744, ENSOCUG00000007526, ENSOCUG00000003215, ENSOCUG00000005775, ENSOCUG00000005610, ENSOCUG00000024309, ENSOCUG00000007978, ENSOCUG00000017281, ENSOCUG00000011039, ENSOCUG00000002183, ENSOCUG00000029644, ENSOCUG00000013796, ENSOCUG00000011318
Biological Process	GO:0045071	negative regulation of viral genome replication	9	16	4.43193e-06	0.00165754	ENSOCUG00000027849, ENSOCUG00000004728, ENSOCUG00000009811, ENSOCUG00000006698, ENSOCUG00000012157, ENSOCUG00000023796, ENSOCUG00000007223, ENSOCUG00000021649, ENSOCUG00000029328
Biological Process	GO:0032760	positive regulation of tumor necrosis factor production	14	46	1.06537e-05	0.00348643	ENSOCUG00000027849, ENSOCUG00000017763, ENSOCUG00000013540, ENSOCUG00000016322, ENSOCUG00000000771, ENSOCUG00000012840, ENSOCUG00000013609, ENSOCUG00000012101, ENSOCUG00000011034, ENSOCUG00000005277, ENSOCUG00000003792, ENSOCUG00000016853, ENSOCUG00000015823, ENSOCUG00000004270
Biological Process	GO:1902042	negative regulation of extrinsic apoptotic signaling pathway via death domain receptors	8	14	1.81958e-05	0.00529296	ENSOCUG00000011235, ENSOCUG00000016068, ENSOCUG00000029644, ENSOCUG00000002310, ENSOCUG00000005524, ENSOCUG00000003201, ENSOCUG00000011072, ENSOCUG00000008713
Biological Process	GO:0048846	axon extension involved in axon guidance	5	5	0.000113957	0.0239894	ENSOCUG00000011289, ENSOCUG00000011919, ENSOCUG00000003676, ENSOCUG00000011670, ENSOCUG00000007978
Biological Process	GO:0019885	antigen processing and presentation of endogenous peptide antigen via MHC class I	5	5	0.000113957	0.0239894	ENSOCUG00000007820, ENSOCUG00000010563, ENSOCUG00000002135, ENSOCUG00000002489, ENSOCUG00000017117
Biological Process	GO:0010628	positive regulation of gene expression	26	160	0.000127373	0.0239894	ENSOCUG00000001009, ENSOCUG00000025834, ENSOCUG00000015394, ENSOCUG00000000771, ENSOCUG00000009608, ENSOCUG00000003663, ENSOCUG00000003801, ENSOCUG00000003768, ENSOCUG00000006001, ENSOCUG00000011500, ENSOCUG00000017424, ENSOCUG00000010756, ENSOCUG00000025029, ENSOCUG00000021126, ENSOCUG00000000145, ENSOCUG00000000621, ENSOCUG00000004825, ENSOCUG00000027507, ENSOCUG00000009324, ENSOCUG00000011674,…
Biological Process	GO:0071356	cellular response to tumor necrosis factor	11	36	0.000130908	0.0239894	ENSOCUG00000001009, ENSOCUG00000017251, ENSOCUG00000026988, ENSOCUG00000021710, ENSOCUG00000013890, ENSOCUG00000005254, ENSOCUG00000027106, ENSOCUG00000000356, ENSOCUG00000021712, ENSOCUG00000011835, ENSOCUG00000006901
Biological Process	GO:0051092	positive regulation of NF-kappaB transcription factor activity	17	81	0.000135072	0.0239894	ENSOCUG00000003913, ENSOCUG00000017763, ENSOCUG00000023796, ENSOCUG00000002819, ENSOCUG00000005668, ENSOCUG00000007526, ENSOCUG00000001542, ENSOCUG00000003367, ENSOCUG00000003083, ENSOCUG00000010696, ENSOCUG00000012840, ENSOCUG00000006698, ENSOCUG00000005575, ENSOCUG00000005277, ENSOCUG00000007223, ENSOCUG00000023790, ENSOCUG00000007482
Biological Process	GO:0051897	positive regulation of protein kinase B signaling	12	43	0.000137449	0.0239894	ENSOCUG00000026988, ENSOCUG00000011126, ENSOCUG00000009701, ENSOCUG00000006698, ENSOCUG00000003792, ENSOCUG00000010481, ENSOCUG00000009360, ENSOCUG00000004545, ENSOCUG00000009608, ENSOCUG00000007482, ENSOCUG00000012050, ENSOCUG00000004834
Biological Process	GO:0071347	cellular response to interleukin-1	8	19	0.000195612	0.032007	ENSOCUG00000017251, ENSOCUG00000021710, ENSOCUG00000005254, ENSOCUG00000027106, ENSOCUG00000021712, ENSOCUG00000004270, ENSOCUG00000011835, ENSOCUG00000006901
Biological Process	GO:0070373	negative regulation of ERK1 and ERK2 cascade	10	32	0.000255946	0.0378619	ENSOCUG00000017251, ENSOCUG00000007533, ENSOCUG00000008310, ENSOCUG00000006872, ENSOCUG00000013540, ENSOCUG00000003720, ENSOCUG00000009608, ENSOCUG00000003215, ENSOCUG00000017424, ENSOCUG00000003768
Biological Process	GO:0042981	regulation of apoptotic process	15	69	0.000260319	0.0378619	ENSOCUG00000013890, ENSOCUG00000001103, ENSOCUG00000012295, ENSOCUG00000012152, ENSOCUG00000004510, ENSOCUG00000016280, ENSOCUG00000011072, ENSOCUG00000009324, ENSOCUG00000012840, ENSOCUG00000010860, ENSOCUG00000005277, ENSOCUG00000003000, ENSOCUG00000011827, ENSOCUG00000010109, ENSOCUG00000012439
Biological Process	GO:0009615	response to virus	10	33	0.000330243	0.045504	ENSOCUG00000004197, ENSOCUG00000004925, ENSOCUG00000006698, ENSOCUG00000006355, ENSOCUG00000005254, ENSOCUG00000009360, ENSOCUG00000024939, ENSOCUG00000005445, ENSOCUG00000008193, ENSOCUG00000012092
Biological Process	GO:0050729	positive regulation of inflammatory response	11	42	0.00051571	0.0675065	ENSOCUG00000009566, ENSOCUG00000008632, ENSOCUG00000017763, ENSOCUG00000005254, ENSOCUG00000014135, ENSOCUG00000000133, ENSOCUG00000000771, ENSOCUG00000015642, ENSOCUG00000003367, ENSOCUG00000007482, ENSOCUG00000016390
Biological Process	GO:0032695	negative regulation of interleukin-12 production	6	11	0.000545033	0.0679474	ENSOCUG00000025569, ENSOCUG00000012840, ENSOCUG00000003792, ENSOCUG00000023151, ENSOCUG00000004951, ENSOCUG00000021712
Biological Process	GO:0032757	positive regulation of interleukin-8 production	10	36	0.000666335	0.0792939	ENSOCUG00000023877, ENSOCUG00000026988, ENSOCUG00000016068, ENSOCUG00000006698, ENSOCUG00000017763, ENSOCUG00000012840, ENSOCUG00000011034, ENSOCUG00000005277, ENSOCUG00000005254, ENSOCUG00000003367
Biological Process	GO:0032731	positive regulation of interleukin-1 beta production	9	30	0.000833162	0.0948356	ENSOCUG00000006698, ENSOCUG00000012840, ENSOCUG00000011034, ENSOCUG00000016853, ENSOCUG00000000771, ENSOCUG00000009473, ENSOCUG00000004951, ENSOCUG00000001542, ENSOCUG00000004270
Biological Process	GO:0010575	positive regulation of vascular endothelial growth factor production	7	18	0.0010499	0.110455	ENSOCUG00000011126, ENSOCUG00000005652, ENSOCUG00000008771, ENSOCUG00000005673, ENSOCUG00000022167, ENSOCUG00000012451, ENSOCUG00000007438
Biological Process	GO:0032922	circadian regulation of gene expression	9	31	0.00105477	0.110455	ENSOCUG00000013417, ENSOCUG00000002183, ENSOCUG00000008221, ENSOCUG00000005465, ENSOCUG00000037233, ENSOCUG00000026333, ENSOCUG00000012076, ENSOCUG00000009044, ENSOCUG00000007635
Biological Process	GO:0045766	positive regulation of angiogenesis	14	71	0.00118667	0.119488	ENSOCUG00000026988, ENSOCUG00000016068, ENSOCUG00000017763, ENSOCUG00000022167, ENSOCUG00000002553, ENSOCUG00000007438, ENSOCUG00000004834, ENSOCUG00000009897, ENSOCUG00000008771, ENSOCUG00000011034, ENSOCUG00000006872, ENSOCUG00000005673, ENSOCUG00000003792, ENSOCUG00000011835
Biological Process	GO:0010818	T cell chemotaxis	4	4	0.00130734	0.123283	ENSOCUG00000024119, ENSOCUG00000001808, ENSOCUG00000000771, ENSOCUG00000016280
Biological Process	GO:0071222	cellular response to lipopolysaccharide	11	47	0.00131854	0.123283	ENSOCUG00000024218, ENSOCUG00000016068, ENSOCUG00000012840, ENSOCUG00000012101, ENSOCUG00000016322, ENSOCUG00000016853, ENSOCUG00000016280, ENSOCUG00000021712, ENSOCUG00000001973, ENSOCUG00000011835, ENSOCUG00000006901
Biological Process	GO:0043491	protein kinase B signaling	7	20	0.00194193	0.164643	ENSOCUG00000021710, ENSOCUG00000012995, ENSOCUG00000021126, ENSOCUG00000006698, ENSOCUG00000026610, ENSOCUG00000000771, ENSOCUG00000014896
Biological Process	GO:0043330	response to exogenous dsRNA	6	14	0.00197749	0.164643	ENSOCUG00000017763, ENSOCUG00000012840, ENSOCUG00000004710, ENSOCUG00000015642, ENSOCUG00000021649, ENSOCUG00000001334
Biological Process	GO:0070374	positive regulation of ERK1 and ERK2 cascade	15	84	0.00200491	0.164643	ENSOCUG00000024119, ENSOCUG00000026988, ENSOCUG00000021126, ENSOCUG00000022167, ENSOCUG00000010481, ENSOCUG00000009608, ENSOCUG00000000771, ENSOCUG00000003658, ENSOCUG00000010696, ENSOCUG00000011235, ENSOCUG00000012840, ENSOCUG00000011674, ENSOCUG00000029644, ENSOCUG00000005277, ENSOCUG00000023151
Biological Process	GO:0009617	response to bacterium	9	34	0.00201244	0.164643	ENSOCUG00000013725, ENSOCUG00000000109, ENSOCUG00000006482, ENSOCUG00000012873, ENSOCUG00000017861, ENSOCUG00000013278, ENSOCUG00000000730, ENSOCUG00000000557, ENSOCUG00000015527
Biological Process	GO:0030316	osteoclast differentiation	6	15	0.00279637	0.22147	ENSOCUG00000024119, ENSOCUG00000025029, ENSOCUG00000006698, ENSOCUG00000004744, ENSOCUG00000016390, ENSOCUG00000016073
Biological Process	GO:0030308	negative regulation of cell growth	11	52	0.0029304	0.22147	ENSOCUG00000009324, ENSOCUG00000021126, ENSOCUG00000002183, ENSOCUG00000005254, ENSOCUG00000022283, ENSOCUG00000007081, ENSOCUG00000014896, ENSOCUG00000005491, ENSOCUG00000000621, ENSOCUG00000017934, ENSOCUG00000008192
Biological Process	GO:0050830	defense response to Gram-positive bacterium	9	36	0.00296083	0.22147	ENSOCUG00000015518, ENSOCUG00000006698, ENSOCUG00000012840, ENSOCUG00000010474, ENSOCUG00000007434, ENSOCUG00000005277, ENSOCUG00000022167, ENSOCUG00000003367, ENSOCUG00000004270
Biological Process	GO:1903588	negative regulation of blood vessel endothelial cell proliferation involved in sprouting angiogenesis	4	5	0.00309742	0.225251	ENSOCUG00000003792, ENSOCUG00000016322, ENSOCUG00000007635, ENSOCUG00000010756
Biological Process	GO:1901224	positive regulation of NIK/NF-kappaB signaling	9	37	0.00354963	0.25116	ENSOCUG00000006698, ENSOCUG00000017763, ENSOCUG00000012840, ENSOCUG00000005277, ENSOCUG00000011550, ENSOCUG00000007223, ENSOCUG00000010481, ENSOCUG00000027445, ENSOCUG00000003367
Biological Process	GO:0043123	positive regulation of I-kappaB kinase/NF-kappaB signaling	14	82	0.00446791	0.307815	ENSOCUG00000017763, ENSOCUG00000013890, ENSOCUG00000023796, ENSOCUG00000007526, ENSOCUG00000004510, ENSOCUG00000001542, ENSOCUG00000011072, ENSOCUG00000022646, ENSOCUG00000014848, ENSOCUG00000003083, ENSOCUG00000012840, ENSOCUG00000006698, ENSOCUG00000005277, ENSOCUG00000023790
Biological Process	GO:0030593	neutrophil chemotaxis	6	17	0.00512298	0.335299	ENSOCUG00000009566, ENSOCUG00000008632, ENSOCUG00000022167, ENSOCUG00000000771, ENSOCUG00000007482, ENSOCUG00000011835
Biological Process	GO:2000352	negative regulation of endothelial cell apoptotic process	6	17	0.00512298	0.335299	ENSOCUG00000001009, ENSOCUG00000011235, ENSOCUG00000012378, ENSOCUG00000016068, ENSOCUG00000029644, ENSOCUG00000002310
Biological Process	GO:0010332	response to gamma radiation	5	11	0.0053411	0.341049	ENSOCUG00000025736, ENSOCUG00000003083, ENSOCUG00000002183, ENSOCUG00000022283, ENSOCUG00000002556
Biological Process	GO:0043407	negative regulation of MAP kinase activity	7	25	0.00656474	0.398028	ENSOCUG00000011674, ENSOCUG00000011585, ENSOCUG00000005254, ENSOCUG00000009608, ENSOCUG00000003215, ENSOCUG00000000356, ENSOCUG00000007999
Biological Process	GO:0050829	defense response to Gram-negative bacterium	7	25	0.00656474	0.398028	ENSOCUG00000015518, ENSOCUG00000016068, ENSOCUG00000013609, ENSOCUG00000023796, ENSOCUG00000006794, ENSOCUG00000016322, ENSOCUG00000004270
Biological Process	GO:0098586	cellular response to virus	6	18	0.00668955	0.398028	ENSOCUG00000008303, ENSOCUG00000012566, ENSOCUG00000017763, ENSOCUG00000021649, ENSOCUG00000016280, ENSOCUG00000021712
Biological Process	GO:1900182	positive regulation of protein localization to nucleus	5	12	0.00757138	0.43091	ENSOCUG00000025834, ENSOCUG00000022941, ENSOCUG00000014896, ENSOCUG00000003768, ENSOCUG00000007635
Biological Process	GO:0034097	response to cytokine	5	12	0.00757138	0.43091	ENSOCUG00000011089, ENSOCUG00000012152, ENSOCUG00000003201, ENSOCUG00000016942, ENSOCUG00000002455
Biological Process	GO:0032496	response to lipopolysaccharide	7	26	0.00803746	0.447704	ENSOCUG00000025569, ENSOCUG00000010474, ENSOCUG00000005465, ENSOCUG00000007533, ENSOCUG00000003344, ENSOCUG00000024295, ENSOCUG00000026915
Biological Process	GO:0032729	positive regulation of interferon-gamma production	8	34	0.0082907	0.452188	ENSOCUG00000006698, ENSOCUG00000017763, ENSOCUG00000012101, ENSOCUG00000016322, ENSOCUG00000016853, ENSOCUG00000023151, ENSOCUG00000006957, ENSOCUG00000012736
Biological Process	GO:0032755	positive regulation of interleukin-6 production	9	43	0.00919037	0.48613	ENSOCUG00000012566, ENSOCUG00000006698, ENSOCUG00000017763, ENSOCUG00000012840, ENSOCUG00000012101, ENSOCUG00000005277, ENSOCUG00000005254, ENSOCUG00000003367, ENSOCUG00000004270
Biological Process	GO:0035458	cellular response to interferon-beta	4	7	0.00974264	0.48613	ENSOCUG00000024763, ENSOCUG00000024795, ENSOCUG00000006889, ENSOCUG00000021649
Biological Process	GO:0061844	antimicrobial humoral immune response mediated by antimicrobial peptide	5	13	0.010337	0.48613	ENSOCUG00000015518, ENSOCUG00000008632, ENSOCUG00000007434, ENSOCUG00000023796, ENSOCUG00000022646
Biological Process	GO:0097192	extrinsic apoptotic signaling pathway in absence of ligand	5	13	0.010337	0.48613	ENSOCUG00000007385, ENSOCUG00000008771, ENSOCUG00000012152, ENSOCUG00000003201, ENSOCUG00000002556
Biological Process	GO:0048662	negative regulation of smooth muscle cell proliferation	5	13	0.010337	0.48613	ENSOCUG00000011674, ENSOCUG00000016322, ENSOCUG00000002310, ENSOCUG00000024295, ENSOCUG00000026915
Biological Process	GO:0031663	lipopolysaccharide-mediated signaling pathway	5	13	0.010337	0.48613	ENSOCUG00000021710, ENSOCUG00000006698, ENSOCUG00000002819, ENSOCUG00000000771, ENSOCUG00000015642
Biological Process	GO:0051281	positive regulation of release of sequestered calcium ion into cytosol	5	13	0.010337	0.48613	ENSOCUG00000029588, ENSOCUG00000009959, ENSOCUG00000007482, ENSOCUG00000016280, ENSOCUG00000004825
Biological Process	GO:0043161	proteasome-mediated ubiquitin-dependent protein catabolic process	10	53	0.0107639	0.48613	ENSOCUG00000039085, ENSOCUG00000007774, ENSOCUG00000023877, ENSOCUG00000001009, ENSOCUG00000002183, ENSOCUG00000013890, ENSOCUG00000011595, ENSOCUG00000023442, ENSOCUG00000002598, ENSOCUG00000000356
Biological Process	GO:0033209	tumor necrosis factor-mediated signaling pathway	6	20	0.0107699	0.48613	ENSOCUG00000003616, ENSOCUG00000006698, ENSOCUG00000016853, ENSOCUG00000015642, ENSOCUG00000002455, ENSOCUG00000021634
Biological Process	GO:0032735	positive regulation of interleukin-12 production	6	20	0.0107699	0.48613	ENSOCUG00000025569, ENSOCUG00000017763, ENSOCUG00000012840, ENSOCUG00000016322, ENSOCUG00000003344, ENSOCUG00000004270
Biological Process	GO:0008283	cell proliferation	10	54	0.0121358	0.509204	ENSOCUG00000025834, ENSOCUG00000016264, ENSOCUG00000009646, ENSOCUG00000004750, ENSOCUG00000017235, ENSOCUG00000011034, ENSOCUG00000016322, ENSOCUG00000003201, ENSOCUG00000001553, ENSOCUG00000002556
Biological Process	GO:0008284	positive regulation of cell proliferation	20	157	0.0139457	0.509204	ENSOCUG00000016286, ENSOCUG00000008947, ENSOCUG00000027106, ENSOCUG00000003201, ENSOCUG00000002455, ENSOCUG00000003768, ENSOCUG00000002468, ENSOCUG00000004163, ENSOCUG00000009897, ENSOCUG00000011500, ENSOCUG00000007830, ENSOCUG00000012643, ENSOCUG00000005652, ENSOCUG00000007069, ENSOCUG00000026354, ENSOCUG00000010718, ENSOCUG00000016206, ENSOCUG00000016942, ENSOCUG00000007482, ENSOCUG00000012439
Biological Process	GO:0097490	sympathetic neuron projection extension	3	3	0.0140807	0.509204	ENSOCUG00000011919, ENSOCUG00000011670, ENSOCUG00000007978
Biological Process	GO:0060337	type I interferon signaling pathway	3	3	0.0140807	0.509204	ENSOCUG00000024763, ENSOCUG00000021649, ENSOCUG00000015823
Biological Process	GO:0006544	glycine metabolic process	3	3	0.0140807	0.509204	ENSOCUG00000021541, ENSOCUG00000013242, ENSOCUG00000005759
Biological Process	GO:0097491	sympathetic neuron projection guidance	3	3	0.0140807	0.509204	ENSOCUG00000011919, ENSOCUG00000011670, ENSOCUG00000007978
Biological Process	GO:0036486	ventral trunk neural crest cell migration	3	3	0.0140807	0.509204	ENSOCUG00000011919, ENSOCUG00000011670, ENSOCUG00000007978
Biological Process	GO:0002523	leukocyte migration involved in inflammatory response	3	3	0.0140807	0.509204	ENSOCUG00000009566, ENSOCUG00000008632, ENSOCUG00000007482
Biological Process	GO:0006449	regulation of translational termination	3	3	0.0140807	0.509204	ENSOCUG00000006650, ENSOCUG00000004728, ENSOCUG00000017235
Biological Process	GO:0071316	cellular response to nicotine	3	3	0.0140807	0.509204	ENSOCUG00000006698, ENSOCUG00000017117, ENSOCUG00000021712
Biological Process	GO:0006564	L-serine biosynthetic process	3	3	0.0140807	0.509204	ENSOCUG00000007765, ENSOCUG00000022118, ENSOCUG00000005759
Biological Process	GO:0010633	negative regulation of epithelial cell migration	4	8	0.0147821	0.509204	ENSOCUG00000007533, ENSOCUG00000011919, ENSOCUG00000014233, ENSOCUG00000015945
Biological Process	GO:0032780	negative regulation of ATPase activity	4	8	0.0147821	0.509204	ENSOCUG00000007730, ENSOCUG00000023796, ENSOCUG00000017932, ENSOCUG00000013865
Biological Process	GO:0051258	protein polymerization	4	8	0.0147821	0.509204	ENSOCUG00000011247, ENSOCUG00000011235, ENSOCUG00000009959, ENSOCUG00000011239
Biological Process	GO:0060339	negative regulation of type I interferon-mediated signaling pathway	4	8	0.0147821	0.509204	ENSOCUG00000027849, ENSOCUG00000008303, ENSOCUG00000024763, ENSOCUG00000000557
Biological Process	GO:0032727	positive regulation of interferon-alpha production	4	8	0.0147821	0.509204	ENSOCUG00000008303, ENSOCUG00000017763, ENSOCUG00000012736, ENSOCUG00000002339
Biological Process	GO:0034341	response to interferon-gamma	4	8	0.0147821	0.509204	ENSOCUG00000027827, ENSOCUG00000004728, ENSOCUG00000004951, ENSOCUG00000016209
Biological Process	GO:0042730	fibrinolysis	4	8	0.0147821	0.509204	ENSOCUG00000011235, ENSOCUG00000003155, ENSOCUG00000026479, ENSOCUG00000001099
Biological Process	GO:0008285	negative regulation of cell proliferation	17	128	0.0172559	0.577232	ENSOCUG00000024878, ENSOCUG00000004918, ENSOCUG00000004545, ENSOCUG00000009608, ENSOCUG00000003768, ENSOCUG00000000621, ENSOCUG00000007999, ENSOCUG00000010696, ENSOCUG00000002183, ENSOCUG00000011674, ENSOCUG00000008771, ENSOCUG00000002364, ENSOCUG00000004165, ENSOCUG00000011034, ENSOCUG00000016853, ENSOCUG00000016942, ENSOCUG00000015877
Biological Process	GO:0006935	chemotaxis	8	39	0.0174928	0.577232	ENSOCUG00000006892, ENSOCUG00000001923, ENSOCUG00000008600, ENSOCUG00000022167, ENSOCUG00000003665, ENSOCUG00000000771, ENSOCUG00000007438, ENSOCUG00000003658
Biological Process	GO:0042593	glucose homeostasis	9	48	0.0175761	0.577232	ENSOCUG00000027471, ENSOCUG00000017120, ENSOCUG00000011034, ENSOCUG00000014135, ENSOCUG00000014896, ENSOCUG00000016390, ENSOCUG00000010425, ENSOCUG00000011955, ENSOCUG00000015527
Biological Process	GO:0045672	positive regulation of osteoclast differentiation	5	15	0.0176389	0.577232	ENSOCUG00000025029, ENSOCUG00000006698, ENSOCUG00000016322, ENSOCUG00000003658, ENSOCUG00000004270
Biological Process	GO:0071346	cellular response to interferon-gamma	6	23	0.0196346	0.634611	ENSOCUG00000000823, ENSOCUG00000017251, ENSOCUG00000021710, ENSOCUG00000016322, ENSOCUG00000004589, ENSOCUG00000003367
Biological Process	GO:0051930	regulation of sensory perception of pain	4	9	0.0210309	0.670856	ENSOCUG00000026610, ENSOCUG00000010272, ENSOCUG00000000771, ENSOCUG00000010425
Biological Process	GO:0006915	apoptotic process	18	142	0.0212685	0.670856	ENSOCUG00000026988, ENSOCUG00000023446, ENSOCUG00000004545, ENSOCUG00000011041, ENSOCUG00000012152, ENSOCUG00000011150, ENSOCUG00000011072, ENSOCUG00000002556, ENSOCUG00000006627, ENSOCUG00000025605, ENSOCUG00000008202, ENSOCUG00000008632, ENSOCUG00000002364, ENSOCUG00000004165, ENSOCUG00000003000, ENSOCUG00000010770, ENSOCUG00000016539, ENSOCUG00000011701
Biological Process	GO:0032722	positive regulation of chemokine production	5	16	0.0222402	0.681786	ENSOCUG00000017763, ENSOCUG00000010474, ENSOCUG00000005673, ENSOCUG00000007223, ENSOCUG00000003367
Biological Process	GO:0008630	intrinsic apoptotic signaling pathway in response to DNA damage	5	16	0.0222402	0.681786	ENSOCUG00000007385, ENSOCUG00000006698, ENSOCUG00000012152, ENSOCUG00000003201, ENSOCUG00000002556
Biological Process	GO:0030198	extracellular matrix organization	8	41	0.0226568	0.681786	ENSOCUG00000015371, ENSOCUG00000006698, ENSOCUG00000005652, ENSOCUG00000029358, ENSOCUG00000010142, ENSOCUG00000003594, ENSOCUG00000011150, ENSOCUG00000005735
Biological Process	GO:0046330	positive regulation of JNK cascade	8	41	0.0226568	0.681786	ENSOCUG00000006698, ENSOCUG00000017763, ENSOCUG00000012840, ENSOCUG00000005652, ENSOCUG00000013296, ENSOCUG00000005277, ENSOCUG00000004545, ENSOCUG00000023151
Biological Process	GO:0001525	angiogenesis	12	80	0.0235327	0.700097	ENSOCUG00000016264, ENSOCUG00000012378, ENSOCUG00000016068, ENSOCUG00000005652, ENSOCUG00000016576, ENSOCUG00000026610, ENSOCUG00000013540, ENSOCUG00000012451, ENSOCUG00000016568, ENSOCUG00000015789, ENSOCUG00000011318, ENSOCUG00000007978
Biological Process	GO:0042127	regulation of cell proliferation	9	51	0.0246777	0.710143	ENSOCUG00000025736, ENSOCUG00000011500, ENSOCUG00000003155, ENSOCUG00000016771, ENSOCUG00000006872, ENSOCUG00000029588, ENSOCUG00000001662, ENSOCUG00000015642, ENSOCUG00000016280
Biological Process	GO:0030307	positive regulation of cell growth	7	33	0.0254854	0.710143	ENSOCUG00000027827, ENSOCUG00000004163, ENSOCUG00000025834, ENSOCUG00000010474, ENSOCUG00000010481, ENSOCUG00000016206, ENSOCUG00000005491
Biological Process	GO:0043065	positive regulation of apoptotic process	14	102	0.025964	0.710143	ENSOCUG00000022950, ENSOCUG00000017274, ENSOCUG00000013296, ENSOCUG00000024795, ENSOCUG00000002553, ENSOCUG00000004543, ENSOCUG00000001542, ENSOCUG00000024939, ENSOCUG00000002556, ENSOCUG00000006901, ENSOCUG00000011674, ENSOCUG00000022283, ENSOCUG00000016942, ENSOCUG00000037839
Biological Process	GO:0048247	lymphocyte chemotaxis	3	4	0.0268541	0.710143	ENSOCUG00000027827, ENSOCUG00000000771, ENSOCUG00000007482
Biological Process	GO:2000436	positive regulation of protein neddylation	3	4	0.0268541	0.710143	ENSOCUG00000012386, ENSOCUG00000022283, ENSOCUG00000012352
Biological Process	GO:0016045	detection of bacterium	3	4	0.0268541	0.710143	ENSOCUG00000012840, ENSOCUG00000007434, ENSOCUG00000005277
Biological Process	GO:0060385	axonogenesis involved in innervation	3	4	0.0268541	0.710143	ENSOCUG00000010696, ENSOCUG00000001250, ENSOCUG00000011919
Biological Process	GO:0061549	sympathetic ganglion development	3	4	0.0268541	0.710143	ENSOCUG00000011919, ENSOCUG00000011670, ENSOCUG00000007978
Biological Process	GO:1902287	semaphorin-plexin signaling pathway involved in axon guidance	3	4	0.0268541	0.710143	ENSOCUG00000001250, ENSOCUG00000011919, ENSOCUG00000011670
Biological Process	GO:1904417	positive regulation of xenophagy	3	4	0.0268541	0.710143	ENSOCUG00000012840, ENSOCUG00000005277, ENSOCUG00000006794
Biological Process	GO:0002606	positive regulation of dendritic cell antigen processing and presentation	3	4	0.0268541	0.710143	ENSOCUG00000025569, ENSOCUG00000012840, ENSOCUG00000005277
Biological Process	GO:0042531	positive regulation of tyrosine phosphorylation of STAT protein	6	25	0.0276181	0.723042	ENSOCUG00000003418, ENSOCUG00000007830, ENSOCUG00000016322, ENSOCUG00000016853, ENSOCUG00000003768, ENSOCUG00000021634
Biological Process	GO:0043066	negative regulation of apoptotic process	20	169	0.0280552	0.727214	ENSOCUG00000002318, ENSOCUG00000016451, ENSOCUG00000021126, ENSOCUG00000013890, ENSOCUG00000014452, ENSOCUG00000004918, ENSOCUG00000010481, ENSOCUG00000027445, ENSOCUG00000009608, ENSOCUG00000003124, ENSOCUG00000012460, ENSOCUG00000005325, ENSOCUG00000003106, ENSOCUG00000022945, ENSOCUG00000024946, ENSOCUG00000012028, ENSOCUG00000007223, ENSOCUG00000007421, ENSOCUG00000016853, ENSOCUG00000010899
Biological Process	GO:0044344	cellular response to fibroblast growth factor stimulus	4	10	0.0285026	0.731566	ENSOCUG00000021710, ENSOCUG00000005254, ENSOCUG00000011835, ENSOCUG00000010756
Biological Process	GO:0001666	response to hypoxia	8	44	0.032235	0.819332	ENSOCUG00000001923, ENSOCUG00000021126, ENSOCUG00000002183, ENSOCUG00000010474, ENSOCUG00000017741, ENSOCUG00000003155, ENSOCUG00000001250, ENSOCUG00000014596
Biological Process	GO:0045746	negative regulation of Notch signaling pathway	5	18	0.0334548	0.834141	ENSOCUG00000010244, ENSOCUG00000027445, ENSOCUG00000015642, ENSOCUG00000016568, ENSOCUG00000010756
Biological Process	GO:0032728	positive regulation of interferon-beta production	5	18	0.0334548	0.834141	ENSOCUG00000027849, ENSOCUG00000017763, ENSOCUG00000004710, ENSOCUG00000015823, ENSOCUG00000002339
Biological Process	GO:0007157	heterophilic cell-cell adhesion via plasma membrane cell adhesion molecules	4	11	0.0371881	0.893197	ENSOCUG00000011289, ENSOCUG00000016477, ENSOCUG00000017438, ENSOCUG00000013369
Biological Process	GO:0010759	positive regulation of macrophage chemotaxis	4	11	0.0371881	0.893197	ENSOCUG00000025029, ENSOCUG00000022167, ENSOCUG00000007438, ENSOCUG00000023151
Biological Process	GO:0090026	positive regulation of monocyte chemotaxis	4	11	0.0371881	0.893197	ENSOCUG00000002848, ENSOCUG00000016068, ENSOCUG00000016280, ENSOCUG00000003658
Biological Process	GO:1900017	positive regulation of cytokine production involved in inflammatory response	4	11	0.0371881	0.893197	ENSOCUG00000006698, ENSOCUG00000012840, ENSOCUG00000011034, ENSOCUG00000004270
Biological Process	GO:0007165	signal transduction	28	270	0.0398414	0.900571	ENSOCUG00000015450, ENSOCUG00000011808, ENSOCUG00000005668, ENSOCUG00000003124, ENSOCUG00000027657, ENSOCUG00000011150, ENSOCUG00000003521, ENSOCUG00000002455, ENSOCUG00000000931, ENSOCUG00000009555, ENSOCUG00000008202, ENSOCUG00000011689, ENSOCUG00000010212, ENSOCUG00000011665, ENSOCUG00000000161, ENSOCUG00000001098, ENSOCUG00000010618, ENSOCUG00000030349, ENSOCUG00000011827, ENSOCUG00000016539,…
Biological Process	GO:0016525	negative regulation of angiogenesis	8	46	0.0399341	0.900571	ENSOCUG00000002183, ENSOCUG00000016362, ENSOCUG00000009464, ENSOCUG00000006872, ENSOCUG00000013276, ENSOCUG00000009608, ENSOCUG00000002455, ENSOCUG00000016280
Biological Process	GO:0006357	regulation of transcription from RNA polymerase II promoter	16	131	0.0412081	0.900571	ENSOCUG00000016074, ENSOCUG00000017741, ENSOCUG00000014263, ENSOCUG00000006877, ENSOCUG00000021569, ENSOCUG00000021526, ENSOCUG00000006901, ENSOCUG00000008466, ENSOCUG00000004165, ENSOCUG00000003451, ENSOCUG00000011143, ENSOCUG00000025057, ENSOCUG00000017424, ENSOCUG00000013643, ENSOCUG00000009374, ENSOCUG00000014439
Biological Process	GO:0010629	negative regulation of gene expression	14	109	0.0416032	0.900571	ENSOCUG00000025834, ENSOCUG00000003418, ENSOCUG00000000771, ENSOCUG00000003658, ENSOCUG00000009324, ENSOCUG00000006001, ENSOCUG00000001183, ENSOCUG00000011674, ENSOCUG00000005575, ENSOCUG00000006872, ENSOCUG00000001230, ENSOCUG00000011835, ENSOCUG00000017934, ENSOCUG00000010756
Biological Process	GO:1903238	positive regulation of leukocyte tethering or rolling	3	5	0.0426919	0.900571	ENSOCUG00000016477, ENSOCUG00000012132, ENSOCUG00000017438
Biological Process	GO:0035313	wound healing, spreading of epidermal cells	3	5	0.0426919	0.900571	ENSOCUG00000008303, ENSOCUG00000010474, ENSOCUG00000013369
Biological Process	GO:0002237	response to molecule of bacterial origin	3	5	0.0426919	0.900571	ENSOCUG00000002489, ENSOCUG00000003367, ENSOCUG00000017117
Biological Process	GO:1902043	positive regulation of extrinsic apoptotic signaling pathway via death domain receptors	3	5	0.0426919	0.900571	ENSOCUG00000013509, ENSOCUG00000003792, ENSOCUG00000004545
Biological Process	GO:0010572	positive regulation of platelet activation	3	5	0.0426919	0.900571	ENSOCUG00000001099, ENSOCUG00000016477, ENSOCUG00000016853
Biological Process	GO:0032680	regulation of tumor necrosis factor production	3	5	0.0426919	0.900571	ENSOCUG00000024763, ENSOCUG00000023796, ENSOCUG00000005288
Biological Process	GO:0061518	microglial cell proliferation	3	5	0.0426919	0.900571	ENSOCUG00000025029, ENSOCUG00000007482, ENSOCUG00000000356
Biological Process	GO:0002227	innate immune response in mucosa	3	5	0.0426919	0.900571	ENSOCUG00000015518, ENSOCUG00000012840, ENSOCUG00000023796
Biological Process	GO:0070431	nucleotide-binding oligomerization domain containing 2 signaling pathway	3	5	0.0426919	0.900571	ENSOCUG00000012840, ENSOCUG00000015642, ENSOCUG00000001542
Biological Process	GO:0046653	tetrahydrofolate metabolic process	3	5	0.0426919	0.900571	ENSOCUG00000021541, ENSOCUG00000013242, ENSOCUG00000004308
Biological Process	GO:0042832	defense response to protozoan	3	5	0.0426919	0.900571	ENSOCUG00000026625, ENSOCUG00000014263, ENSOCUG00000016322
Biological Process	GO:0050679	positive regulation of epithelial cell proliferation	6	28	0.042999	0.900571	ENSOCUG00000025834, ENSOCUG00000002848, ENSOCUG00000012840, ENSOCUG00000022167, ENSOCUG00000010481, ENSOCUG00000024946
Biological Process	GO:0042149	cellular response to glucose starvation	5	20	0.0474234	0.985353	ENSOCUG00000002318, ENSOCUG00000012451, ENSOCUG00000012076, ENSOCUG00000014896, ENSOCUG00000022945
Biological Process	GO:0007605	sensory perception of sound	10	69	0.0511788	0.992042	ENSOCUG00000023877, ENSOCUG00000004297, ENSOCUG00000021947, ENSOCUG00000009608, ENSOCUG00000003388, ENSOCUG00000012042, ENSOCUG00000023790, ENSOCUG00000016975, ENSOCUG00000009625, ENSOCUG00000017737
Biological Process	GO:0051603	proteolysis involved in cellular protein catabolic process	5	21	0.055444	0.992042	ENSOCUG00000011090, ENSOCUG00000023352, ENSOCUG00000006348, ENSOCUG00000002139, ENSOCUG00000015635
Biological Process	GO:0071260	cellular response to mechanical stimulus	5	21	0.055444	0.992042	ENSOCUG00000017763, ENSOCUG00000021712, ENSOCUG00000021965, ENSOCUG00000002556, ENSOCUG00000006901
Biological Process	GO:0097191	extrinsic apoptotic signaling pathway	5	21	0.055444	0.992042	ENSOCUG00000002183, ENSOCUG00000017763, ENSOCUG00000016853, ENSOCUG00000000621, ENSOCUG00000017934
Biological Process	GO:0007169	transmembrane receptor protein tyrosine kinase signaling pathway	6	30	0.0556182	0.992042	ENSOCUG00000010696, ENSOCUG00000025029, ENSOCUG00000001085, ENSOCUG00000010481, ENSOCUG00000009360, ENSOCUG00000023790
Biological Process	GO:0055072	iron ion homeostasis	4	13	0.0580774	0.992042	ENSOCUG00000002574, ENSOCUG00000013423, ENSOCUG00000017117, ENSOCUG00000007767
Biological Process	GO:0033137	negative regulation of peptidyl-serine phosphorylation	4	13	0.0580774	0.992042	ENSOCUG00000014828, ENSOCUG00000011585, ENSOCUG00000024309, ENSOCUG00000002556
Biological Process	GO:0014912	negative regulation of smooth muscle cell migration	3	6	0.0611019	0.992042	ENSOCUG00000016068, ENSOCUG00000024295, ENSOCUG00000007901
Biological Process	GO:2001214	positive regulation of vasculogenesis	3	6	0.0611019	0.992042	ENSOCUG00000009897, ENSOCUG00000015450, ENSOCUG00000026610
Biological Process	GO:0070102	interleukin-6-mediated signaling pathway	3	6	0.0611019	0.992042	ENSOCUG00000025834, ENSOCUG00000027471, ENSOCUG00000011034
Biological Process	GO:0072540	T-helper 17 cell lineage commitment	3	6	0.0611019	0.992042	ENSOCUG00000027471, ENSOCUG00000026625, ENSOCUG00000011034
Biological Process	GO:1990440	positive regulation of transcription from RNA polymerase II promoter in response to endoplasmic reticulum stress	3	6	0.0611019	0.992042	ENSOCUG00000023877, ENSOCUG00000024667, ENSOCUG00000017424
Biological Process	GO:0021612	facial nerve structural organization	3	6	0.0611019	0.992042	ENSOCUG00000011919, ENSOCUG00000011670, ENSOCUG00000007978
Biological Process	GO:0006970	response to osmotic stress	3	6	0.0611019	0.992042	ENSOCUG00000016074, ENSOCUG00000001729, ENSOCUG00000012460
Biological Process	GO:0000079	regulation of cyclin-dependent protein serine/threonine kinase activity	3	6	0.0611019	0.992042	ENSOCUG00000010413, ENSOCUG00000015013, ENSOCUG00000003451
Biological Process	GO:0046697	decidualization	3	6	0.0611019	0.992042	ENSOCUG00000016771, ENSOCUG00000003768, ENSOCUG00000027507
Biological Process	GO:0071225	cellular response to muramyl dipeptide	3	6	0.0611019	0.992042	ENSOCUG00000012840, ENSOCUG00000005277, ENSOCUG00000001542
Biological Process	GO:0048286	lung alveolus development	5	22	0.0641463	0.992042	ENSOCUG00000008303, ENSOCUG00000004607, ENSOCUG00000001662, ENSOCUG00000005325, ENSOCUG00000003768
Biological Process	GO:0043525	positive regulation of neuron apoptotic process	4	14	0.0701855	0.992042	ENSOCUG00000023877, ENSOCUG00000007385, ENSOCUG00000006698, ENSOCUG00000000771
Biological Process	GO:1904707	positive regulation of vascular smooth muscle cell proliferation	4	14	0.0701855	0.992042	ENSOCUG00000009324, ENSOCUG00000000737, ENSOCUG00000016362, ENSOCUG00000006698
Biological Process	GO:0006826	iron ion transport	5	23	0.0735172	0.992042	ENSOCUG00000009692, ENSOCUG00000000014, ENSOCUG00000017117, ENSOCUG00000007767, ENSOCUG00000014108
Biological Process	GO:0006952	defense response	5	23	0.0735172	0.992042	ENSOCUG00000037192, ENSOCUG00000029588, ENSOCUG00000024883, ENSOCUG00000002135, ENSOCUG00000011838
Biological Process	GO:1902895	positive regulation of pri-miRNA transcription from RNA polymerase II promoter	5	23	0.0735172	0.992042	ENSOCUG00000009841, ENSOCUG00000006698, ENSOCUG00000011034, ENSOCUG00000011318, ENSOCUG00000007635
Biological Process	GO:0016579	protein deubiquitination	10	74	0.0735541	0.992042	ENSOCUG00000008403, ENSOCUG00000011595, ENSOCUG00000006102, ENSOCUG00000006789, ENSOCUG00000002310, ENSOCUG00000004832, ENSOCUG00000004742, ENSOCUG00000004654, ENSOCUG00000005073, ENSOCUG00000014647
Biological Process	GO:0060449	bud elongation involved in lung branching	3	7	0.0816456	0.992042	ENSOCUG00000025834, ENSOCUG00000008414, ENSOCUG00000009608
Biological Process	GO:1900246	positive regulation of RIG-I signaling pathway	3	7	0.0816456	0.992042	ENSOCUG00000006355, ENSOCUG00000013278, ENSOCUG00000029328
Biological Process	GO:0045651	positive regulation of macrophage differentiation	3	7	0.0816456	0.992042	ENSOCUG00000025029, ENSOCUG00000024295, ENSOCUG00000003768
Biological Process	GO:2000556	positive regulation of T-helper 1 cell cytokine production	3	7	0.0816456	0.992042	ENSOCUG00000012101, ENSOCUG00000023151, ENSOCUG00000006957
Biological Process	GO:0035457	cellular response to interferon-alpha	3	7	0.0816456	0.992042	ENSOCUG00000000823, ENSOCUG00000032132, ENSOCUG00000024939
Biological Process	GO:0002281	macrophage activation involved in immune response	3	7	0.0816456	0.992042	ENSOCUG00000024763, ENSOCUG00000013609, ENSOCUG00000014135
Biological Process	GO:0031640	killing of cells of other organism	3	7	0.0816456	0.992042	ENSOCUG00000007434, ENSOCUG00000023796, ENSOCUG00000022646
Biological Process	GO:0035994	response to muscle stretch	3	7	0.0816456	0.992042	ENSOCUG00000015642, ENSOCUG00000021712, ENSOCUG00000006901
Biological Process	GO:0001774	microglial cell activation	3	7	0.0816456	0.992042	ENSOCUG00000006698, ENSOCUG00000022167, ENSOCUG00000016853
Biological Process	GO:0030335	positive regulation of cell migration	11	87	0.0831903	0.992042	ENSOCUG00000027827, ENSOCUG00000003155, ENSOCUG00000011034, ENSOCUG00000013540, ENSOCUG00000010481, ENSOCUG00000000771, ENSOCUG00000009608, ENSOCUG00000027106, ENSOCUG00000014676, ENSOCUG00000016206, ENSOCUG00000027657
Biological Process	GO:0006541	glutamine metabolic process	4	15	0.0833222	0.992042	ENSOCUG00000016591, ENSOCUG00000016294, ENSOCUG00000005759, ENSOCUG00000022945
Biological Process	GO:0090023	positive regulation of neutrophil chemotaxis	4	15	0.0833222	0.992042	ENSOCUG00000025569, ENSOCUG00000022167, ENSOCUG00000007438, ENSOCUG00000011835
Biological Process	GO:0006953	acute-phase response	5	24	0.0835392	0.992042	ENSOCUG00000027471, ENSOCUG00000013609, ENSOCUG00000009058, ENSOCUG00000011089, ENSOCUG00000002424
Biological Process	GO:0030155	regulation of cell adhesion	5	24	0.0835392	0.992042	ENSOCUG00000001923, ENSOCUG00000009655, ENSOCUG00000011500, ENSOCUG00000002183, ENSOCUG00000011835
Biological Process	GO:0007155	cell adhesion	18	170	0.0885242	0.992042	ENSOCUG00000006867, ENSOCUG00000009659, ENSOCUG00000009655, ENSOCUG00000003273, ENSOCUG00000011500, ENSOCUG00000011289, ENSOCUG00000004750, ENSOCUG00000001099, ENSOCUG00000003792, ENSOCUG00000001043, ENSOCUG00000017438, ENSOCUG00000009990, ENSOCUG00000013369, ENSOCUG00000013688, ENSOCUG00000007482, ENSOCUG00000016813, ENSOCUG00000024272, ENSOCUG00000014768
Biological Process	GO:0030324	lung development	6	35	0.0954626	0.992042	ENSOCUG00000026988, ENSOCUG00000010244, ENSOCUG00000001553, ENSOCUG00000009990, ENSOCUG00000013236, ENSOCUG00000016942
Biological Process	GO:0001974	blood vessel remodeling	4	16	0.097418	0.992042	ENSOCUG00000001250, ENSOCUG00000003768, ENSOCUG00000002556, ENSOCUG00000010756
Biological Process	GO:0035987	endodermal cell differentiation	4	16	0.097418	0.992042	ENSOCUG00000013276, ENSOCUG00000014676, ENSOCUG00000013369, ENSOCUG00000000621
Cellular Component	GO:0005615	extracellular space	101	604	4.28755e-19	1.92511e-16	ENSOCUG00000021411, ENSOCUG00000016068, ENSOCUG00000013230, ENSOCUG00000023796, ENSOCUG00000016983, ENSOCUG00000024883, ENSOCUG00000015772, ENSOCUG00000003031, ENSOCUG00000009897, ENSOCUG00000000280, ENSOCUG00000012378, ENSOCUG00000003155, ENSOCUG00000014676, ENSOCUG00000033635, ENSOCUG00000026273, ENSOCUG00000001515, ENSOCUG00000002848, ENSOCUG00000027368, ENSOCUG00000020975, ENSOCUG00000024937,…
Cellular Component	GO:0009897	external side of plasma membrane	25	100	1.26203e-08	2.83325e-06	ENSOCUG00000011090, ENSOCUG00000016264, ENSOCUG00000017274, ENSOCUG00000003665, ENSOCUG00000016280, ENSOCUG00000007942, ENSOCUG00000006957, ENSOCUG00000003273, ENSOCUG00000007830, ENSOCUG00000005631, ENSOCUG00000011289, ENSOCUG00000002364, ENSOCUG00000029644, ENSOCUG00000003792, ENSOCUG00000024055, ENSOCUG00000009990, ENSOCUG00000013369, ENSOCUG00000025569, ENSOCUG00000016477, ENSOCUG00000003658,…
Cellular Component	GO:0005829	cytosol	158	1632	7.64559e-08	1.14429e-05	ENSOCUG00000017792, ENSOCUG00000001009, ENSOCUG00000024763, ENSOCUG00000022463, ENSOCUG00000004918, ENSOCUG00000005325, ENSOCUG00000001885, ENSOCUG00000002339, ENSOCUG00000000953, ENSOCUG00000000557, ENSOCUG00000012379, ENSOCUG00000002183, ENSOCUG00000010474, ENSOCUG00000012498, ENSOCUG00000010915, ENSOCUG00000015642, ENSOCUG00000026310, ENSOCUG00000016975, ENSOCUG00000009374, ENSOCUG00000007073,…
Cellular Component	GO:0005654	nucleoplasm	124	1285	3.17458e-06	0.000356346	ENSOCUG00000001009, ENSOCUG00000004918, ENSOCUG00000002574, ENSOCUG00000005325, ENSOCUG00000001885, ENSOCUG00000002339, ENSOCUG00000010995, ENSOCUG00000001097, ENSOCUG00000012498, ENSOCUG00000006266, ENSOCUG00000016853, ENSOCUG00000026310, ENSOCUG00000017424, ENSOCUG00000009374, ENSOCUG00000024492, ENSOCUG00000007073, ENSOCUG00000002847, ENSOCUG00000021541, ENSOCUG00000012132, ENSOCUG00000005313,…
Cellular Component	GO:0090575	RNA polymerase II transcription factor complex	12	46	0.000117329	0.0105361	ENSOCUG00000001009, ENSOCUG00000026625, ENSOCUG00000012566, ENSOCUG00000014263, ENSOCUG00000011034, ENSOCUG00000006266, ENSOCUG00000005254, ENSOCUG00000010706, ENSOCUG00000000145, ENSOCUG00000017424, ENSOCUG00000014439, ENSOCUG00000027507
Cellular Component	GO:0005730	nucleolus	43	410	0.00174589	0.106503	ENSOCUG00000014120, ENSOCUG00000025674, ENSOCUG00000012460, ENSOCUG00000002455, ENSOCUG00000008679, ENSOCUG00000003603, ENSOCUG00000008735, ENSOCUG00000000678, ENSOCUG00000003129, ENSOCUG00000006100, ENSOCUG00000014716, ENSOCUG00000009337, ENSOCUG00000010213, ENSOCUG00000002183, ENSOCUG00000027066, ENSOCUG00000010554, ENSOCUG00000009398, ENSOCUG00000010475, ENSOCUG00000012498, ENSOCUG00000006102,…
Cellular Component	GO:0005576	extracellular region	73	798	0.00192922	0.106503	ENSOCUG00000013471, ENSOCUG00000021211, ENSOCUG00000029139, ENSOCUG00000001001, ENSOCUG00000029337, ENSOCUG00000007942, ENSOCUG00000009967, ENSOCUG00000003943, ENSOCUG00000009655, ENSOCUG00000010199, ENSOCUG00000009058, ENSOCUG00000003351, ENSOCUG00000006102, ENSOCUG00000010718, ENSOCUG00000026354, ENSOCUG00000030643, ENSOCUG00000016813, ENSOCUG00000010317, ENSOCUG00000013864, ENSOCUG00000005094,…
Cellular Component	GO:0005783	endoplasmic reticulum	34	304	0.00207666	0.106503	ENSOCUG00000022049, ENSOCUG00000026988, ENSOCUG00000025039, ENSOCUG00000006018, ENSOCUG00000003201, ENSOCUG00000000356, ENSOCUG00000002656, ENSOCUG00000009625, ENSOCUG00000002556, ENSOCUG00000006386, ENSOCUG00000013725, ENSOCUG00000004285, ENSOCUG00000001097, ENSOCUG00000015247, ENSOCUG00000009473, ENSOCUG00000016535, ENSOCUG00000012837, ENSOCUG00000013369, ENSOCUG00000013865, ENSOCUG00000000109,…
Cellular Component	GO:0009986	cell surface	26	211	0.00216124	0.106503	ENSOCUG00000004916, ENSOCUG00000001923, ENSOCUG00000025779, ENSOCUG00000016286, ENSOCUG00000015394, ENSOCUG00000001729, ENSOCUG00000023796, ENSOCUG00000016322, ENSOCUG00000010481, ENSOCUG00000001662, ENSOCUG00000003367, ENSOCUG00000004834, ENSOCUG00000010696, ENSOCUG00000003155, ENSOCUG00000010474, ENSOCUG00000000109, ENSOCUG00000021947, ENSOCUG00000001334, ENSOCUG00000007635, ENSOCUG00000011235,…
Cellular Component	GO:0005577	fibrinogen complex	4	5	0.002372	0.106503	ENSOCUG00000011247, ENSOCUG00000011235, ENSOCUG00000003792, ENSOCUG00000011239
Cellular Component	GO:0031012	extracellular matrix	11	59	0.00394275	0.160936	ENSOCUG00000008303, ENSOCUG00000000109, ENSOCUG00000021775, ENSOCUG00000010244, ENSOCUG00000029358, ENSOCUG00000010142, ENSOCUG00000003594, ENSOCUG00000003792, ENSOCUG00000029337, ENSOCUG00000011150, ENSOCUG00000004834
Cellular Component	GO:0005887	integral component of plasma membrane	32	318	0.0129297	0.470239	ENSOCUG00000023733, ENSOCUG00000000657, ENSOCUG00000017595, ENSOCUG00000017274, ENSOCUG00000001729, ENSOCUG00000003367, ENSOCUG00000003801, ENSOCUG00000009625, ENSOCUG00000007767, ENSOCUG00000006386, ENSOCUG00000010696, ENSOCUG00000010474, ENSOCUG00000011289, ENSOCUG00000012856, ENSOCUG00000016477, ENSOCUG00000016576, ENSOCUG00000021947, ENSOCUG00000027106, ENSOCUG00000021728, ENSOCUG00000021965,…
Cellular Component	GO:0001725	stress fiber	6	23	0.013615	0.470239	ENSOCUG00000012851, ENSOCUG00000023147, ENSOCUG00000011396, ENSOCUG00000009360, ENSOCUG00000013643, ENSOCUG00000012207
Cellular Component	GO:0008537	proteasome activator complex	3	4	0.0225223	0.626278	ENSOCUG00000002846, ENSOCUG00000002857, ENSOCUG00000007930
Cellular Component	GO:0048471	perinuclear region of cytoplasm	25	243	0.0229463	0.626278	ENSOCUG00000017274, ENSOCUG00000010481, ENSOCUG00000006958, ENSOCUG00000007767, ENSOCUG00000005575, ENSOCUG00000005254, ENSOCUG00000017823, ENSOCUG00000016357, ENSOCUG00000015823, ENSOCUG00000005094, ENSOCUG00000013865, ENSOCUG00000025029, ENSOCUG00000021126, ENSOCUG00000001718, ENSOCUG00000023147, ENSOCUG00000026610, ENSOCUG00000000621, ENSOCUG00000002468, ENSOCUG00000001183, ENSOCUG00000005465,…
Cellular Component	GO:0005737	cytoplasm	147	1953	0.0232479	0.626278	ENSOCUG00000013192, ENSOCUG00000025736, ENSOCUG00000001009, ENSOCUG00000015495, ENSOCUG00000021010, ENSOCUG00000001001, ENSOCUG00000003663, ENSOCUG00000002455, ENSOCUG00000005445, ENSOCUG00000009897, ENSOCUG00000005295, ENSOCUG00000015927, ENSOCUG00000008683, ENSOCUG00000027246, ENSOCUG00000016853, ENSOCUG00000010915, ENSOCUG00000017789, ENSOCUG00000022194, ENSOCUG00000030643, ENSOCUG00000013864,…
Cellular Component	GO:0016323	basolateral plasma membrane	13	99	0.0240612	0.626278	ENSOCUG00000023733, ENSOCUG00000013150, ENSOCUG00000022167, ENSOCUG00000010481, ENSOCUG00000001334, ENSOCUG00000003521, ENSOCUG00000006637, ENSOCUG00000007002, ENSOCUG00000006500, ENSOCUG00000012840, ENSOCUG00000005575, ENSOCUG00000005277, ENSOCUG00000009990
Cellular Component	GO:0045335	phagocytic vesicle	6	27	0.0264586	0.626278	ENSOCUG00000010005, ENSOCUG00000004816, ENSOCUG00000012840, ENSOCUG00000005277, ENSOCUG00000004589, ENSOCUG00000023151
Cellular Component	GO:0005765	lysosomal membrane	14	113	0.0284751	0.626278	ENSOCUG00000003710, ENSOCUG00000005524, ENSOCUG00000003388, ENSOCUG00000001334, ENSOCUG00000027668, ENSOCUG00000000356, ENSOCUG00000014090, ENSOCUG00000007767, ENSOCUG00000016073, ENSOCUG00000003790, ENSOCUG00000005563, ENSOCUG00000012364, ENSOCUG00000016357, ENSOCUG00000011955
Cellular Component	GO:0032991	macromolecular complex	19	173	0.0285809	0.626278	ENSOCUG00000001923, ENSOCUG00000022941, ENSOCUG00000001718, ENSOCUG00000023796, ENSOCUG00000004545, ENSOCUG00000001542, ENSOCUG00000005313, ENSOCUG00000007942, ENSOCUG00000000555, ENSOCUG00000012840, ENSOCUG00000006632, ENSOCUG00000013509, ENSOCUG00000012189, ENSOCUG00000014985, ENSOCUG00000009781, ENSOCUG00000009055, ENSOCUG00000011549, ENSOCUG00000015825, ENSOCUG00000008193
Cellular Component	GO:0019773	proteasome core complex, alpha-subunit complex	4	11	0.0292914	0.626278	ENSOCUG00000039085, ENSOCUG00000023352, ENSOCUG00000015635, ENSOCUG00000012092
Cellular Component	GO:0097136	Bcl-2 family protein complex	3	5	0.0359559	0.733826	ENSOCUG00000007385, ENSOCUG00000012152, ENSOCUG00000003201
Cellular Component	GO:0005925	focal adhesion	11	83	0.0387646	0.737912	ENSOCUG00000010896, ENSOCUG00000003273, ENSOCUG00000011764, ENSOCUG00000006708, ENSOCUG00000011665, ENSOCUG00000012851, ENSOCUG00000010474, ENSOCUG00000011396, ENSOCUG00000016853, ENSOCUG00000027657, ENSOCUG00000013369
Cellular Component	GO:0000932	P-body	7	40	0.040322	0.737912	ENSOCUG00000006066, ENSOCUG00000004728, ENSOCUG00000008221, ENSOCUG00000005465, ENSOCUG00000015445, ENSOCUG00000000276, ENSOCUG00000012092
Cellular Component	GO:0016324	apical plasma membrane	17	156	0.0418719	0.737912	ENSOCUG00000011090, ENSOCUG00000023733, ENSOCUG00000016264, ENSOCUG00000001808, ENSOCUG00000006867, ENSOCUG00000001334, ENSOCUG00000009625, ENSOCUG00000007767, ENSOCUG00000006637, ENSOCUG00000009324, ENSOCUG00000004472, ENSOCUG00000012643, ENSOCUG00000010474, ENSOCUG00000004297, ENSOCUG00000005254, ENSOCUG00000012364, ENSOCUG00000017737
Cellular Component	GO:0030054	cell junction	10	73	0.0427298	0.737912	ENSOCUG00000009324, ENSOCUG00000001923, ENSOCUG00000008632, ENSOCUG00000013150, ENSOCUG00000004816, ENSOCUG00000002670, ENSOCUG00000010481, ENSOCUG00000001334, ENSOCUG00000016513, ENSOCUG00000021426
Cellular Component	GO:0015629	actin cytoskeleton	11	85	0.0445479	0.740814	ENSOCUG00000023315, ENSOCUG00000007730, ENSOCUG00000017251, ENSOCUG00000006708, ENSOCUG00000010474, ENSOCUG00000014233, ENSOCUG00000009608, ENSOCUG00000009383, ENSOCUG00000000730, ENSOCUG00000024272, ENSOCUG00000008193
Cellular Component	GO:0043005	neuron projection	8	53	0.0509394	0.816849	ENSOCUG00000010995, ENSOCUG00000010454, ENSOCUG00000016771, ENSOCUG00000001808, ENSOCUG00000004254, ENSOCUG00000021947, ENSOCUG00000007482, ENSOCUG00000014768
Cellular Component	GO:0010008	endosome membrane	8	54	0.0554384	0.850342	ENSOCUG00000004230, ENSOCUG00000009322, ENSOCUG00000014233, ENSOCUG00000002574, ENSOCUG00000003710, ENSOCUG00000005524, ENSOCUG00000013423, ENSOCUG00000001513
Cellular Component	GO:0031410	cytoplasmic vesicle	10	77	0.0568157	0.850342	ENSOCUG00000016264, ENSOCUG00000016362, ENSOCUG00000001718, ENSOCUG00000011573, ENSOCUG00000005254, ENSOCUG00000022167, ENSOCUG00000015445, ENSOCUG00000027106, ENSOCUG00000016513, ENSOCUG00000013369
Cellular Component	GO:0042581	specific granule	3	7	0.0693315	0.99117	ENSOCUG00000010995, ENSOCUG00000015518, ENSOCUG00000023796
Cellular Component	GO:0016020	membrane	37	440	0.077271	0.99117	ENSOCUG00000025834, ENSOCUG00000016983, ENSOCUG00000013276, ENSOCUG00000016322, ENSOCUG00000002673, ENSOCUG00000003521, ENSOCUG00000004913, ENSOCUG00000006957, ENSOCUG00000022748, ENSOCUG00000031181, ENSOCUG00000009655, ENSOCUG00000005274, ENSOCUG00000011126, ENSOCUG00000003892, ENSOCUG00000031211, ENSOCUG00000025387, ENSOCUG00000010618, ENSOCUG00000026354, ENSOCUG00000013488, ENSOCUG00000014676,…
Cellular Component	GO:0005776	autophagosome	5	26	0.0812356	0.99117	ENSOCUG00000004816, ENSOCUG00000001718, ENSOCUG00000006794, ENSOCUG00000015445, ENSOCUG00000016209
Cellular Component	GO:0016328	lateral plasma membrane	6	37	0.0850251	0.99117	ENSOCUG00000009324, ENSOCUG00000023733, ENSOCUG00000007002, ENSOCUG00000001808, ENSOCUG00000014233, ENSOCUG00000003521
Cellular Component	GO:0015630	microtubule cytoskeleton	6	37	0.0850251	0.99117	ENSOCUG00000000606, ENSOCUG00000025456, ENSOCUG00000013242, ENSOCUG00000004589, ENSOCUG00000015946, ENSOCUG00000017094
Molecular Function	GO:0005125	cytokine activity	31	108	3.29161e-12	2.70241e-09	ENSOCUG00000023654, ENSOCUG00000014265, ENSOCUG00000016322, ENSOCUG00000003768, ENSOCUG00000021714, ENSOCUG00000004161, ENSOCUG00000027561, ENSOCUG00000010199, ENSOCUG00000012378, ENSOCUG00000036366, ENSOCUG00000010718, ENSOCUG00000015666, ENSOCUG00000033635, ENSOCUG00000023921, ENSOCUG00000025029, ENSOCUG00000037233, ENSOCUG00000021649, ENSOCUG00000036321, ENSOCUG00000031030, ENSOCUG00000000621,…
Molecular Function	GO:0008009	chemokine activity	17	52	7.8467e-08	3.22107e-05	ENSOCUG00000027827, ENSOCUG00000037192, ENSOCUG00000001515, ENSOCUG00000026515, ENSOCUG00000021710, ENSOCUG00000026206, ENSOCUG00000002848, ENSOCUG00000024883, ENSOCUG00000027368, ENSOCUG00000000771, ENSOCUG00000016280, ENSOCUG00000029588, ENSOCUG00000015478, ENSOCUG00000034927, ENSOCUG00000011838, ENSOCUG00000007482, ENSOCUG00000011835
Molecular Function	GO:0003725	double-stranded RNA binding	13	44	1.33885e-05	0.00366398	ENSOCUG00000027849, ENSOCUG00000017763, ENSOCUG00000004710, ENSOCUG00000001334, ENSOCUG00000029328, ENSOCUG00000005384, ENSOCUG00000010375, ENSOCUG00000034782, ENSOCUG00000006355, ENSOCUG00000007223, ENSOCUG00000013278, ENSOCUG00000015823, ENSOCUG00000011955
Molecular Function	GO:0005126	cytokine receptor binding	10	26	1.96584e-05	0.00403489	ENSOCUG00000023921, ENSOCUG00000023654, ENSOCUG00000027561, ENSOCUG00000031005, ENSOCUG00000036366, ENSOCUG00000036321, ENSOCUG00000015666, ENSOCUG00000031030, ENSOCUG00000033635, ENSOCUG00000021714
Molecular Function	GO:0042802	identical protein binding	66	622	5.55814e-05	0.00912646	ENSOCUG00000002857, ENSOCUG00000001729, ENSOCUG00000010481, ENSOCUG00000004951, ENSOCUG00000005529, ENSOCUG00000007942, ENSOCUG00000012216, ENSOCUG00000003273, ENSOCUG00000008446, ENSOCUG00000011289, ENSOCUG00000005376, ENSOCUG00000003594, ENSOCUG00000016853, ENSOCUG00000015445, ENSOCUG00000015642, ENSOCUG00000016338, ENSOCUG00000009055, ENSOCUG00000013865, ENSOCUG00000015527, ENSOCUG00000016294,…
Molecular Function	GO:0008061	chitin binding	5	6	0.000222865	0.0304953	ENSOCUG00000011027, ENSOCUG00000026988, ENSOCUG00000015772, ENSOCUG00000003059, ENSOCUG00000015946
Molecular Function	GO:0002020	protease binding	10	44	0.00157976	0.185283	ENSOCUG00000014828, ENSOCUG00000016068, ENSOCUG00000006698, ENSOCUG00000005091, ENSOCUG00000002310, ENSOCUG00000013498, ENSOCUG00000009990, ENSOCUG00000020975, ENSOCUG00000011072, ENSOCUG00000006957
Molecular Function	GO:0004842	ubiquitin-protein transferase activity	15	92	0.00200775	0.206045	ENSOCUG00000022720, ENSOCUG00000024734, ENSOCUG00000014471, ENSOCUG00000013890, ENSOCUG00000015872, ENSOCUG00000037156, ENSOCUG00000002310, ENSOCUG00000023802, ENSOCUG00000007774, ENSOCUG00000003083, ENSOCUG00000012576, ENSOCUG00000008683, ENSOCUG00000029688, ENSOCUG00000013695, ENSOCUG00000010109
Molecular Function	GO:0042803	protein homodimerization activity	35	332	0.00437013	0.329085	ENSOCUG00000003827, ENSOCUG00000023877, ENSOCUG00000017251, ENSOCUG00000015295, ENSOCUG00000024763, ENSOCUG00000002819, ENSOCUG00000003388, ENSOCUG00000001542, ENSOCUG00000015191, ENSOCUG00000002556, ENSOCUG00000010696, ENSOCUG00000002183, ENSOCUG00000003095, ENSOCUG00000005277, ENSOCUG00000001230, ENSOCUG00000016138, ENSOCUG00000016357, ENSOCUG00000017424, ENSOCUG00000016975, ENSOCUG00000005094,…
Molecular Function	GO:0038187	pattern recognition receptor activity	4	6	0.00447788	0.329085	ENSOCUG00000012840, ENSOCUG00000005277, ENSOCUG00000009195, ENSOCUG00000003367
Molecular Function	GO:0001730	2'-5'-oligoadenylate synthetase activity	4	6	0.00447788	0.329085	ENSOCUG00000027849, ENSOCUG00000034782, ENSOCUG00000029328, ENSOCUG00000015823
Molecular Function	GO:0005102	receptor binding	15	101	0.00481002	0.329085	ENSOCUG00000016068, ENSOCUG00000021211, ENSOCUG00000013540, ENSOCUG00000001542, ENSOCUG00000010271, ENSOCUG00000009324, ENSOCUG00000010005, ENSOCUG00000009655, ENSOCUG00000011247, ENSOCUG00000011235, ENSOCUG00000013609, ENSOCUG00000010134, ENSOCUG00000011034, ENSOCUG00000009473, ENSOCUG00000011239
Molecular Function	GO:0031625	ubiquitin protein ligase binding	17	128	0.00744124	0.469943	ENSOCUG00000001923, ENSOCUG00000005668, ENSOCUG00000010481, ENSOCUG00000004510, ENSOCUG00000006655, ENSOCUG00000004742, ENSOCUG00000024309, ENSOCUG00000012050, ENSOCUG00000007635, ENSOCUG00000002183, ENSOCUG00000005288, ENSOCUG00000008982, ENSOCUG00000026333, ENSOCUG00000015445, ENSOCUG00000015642, ENSOCUG00000024295, ENSOCUG00000012747
Molecular Function	GO:0005518	collagen binding	7	29	0.00889841	0.521828	ENSOCUG00000011090, ENSOCUG00000008303, ENSOCUG00000032044, ENSOCUG00000003298, ENSOCUG00000012042, ENSOCUG00000024309, ENSOCUG00000003801
Molecular Function	GO:0045545	syndecan binding	3	3	0.0116872	0.639682	ENSOCUG00000011500, ENSOCUG00000011126, ENSOCUG00000016206
Molecular Function	GO:0005524	ATP binding	117	1501	0.016169	0.727988	ENSOCUG00000022463, ENSOCUG00000010481, ENSOCUG00000002610, ENSOCUG00000005325, ENSOCUG00000006655, ENSOCUG00000006386, ENSOCUG00000008446, ENSOCUG00000005295, ENSOCUG00000016853, ENSOCUG00000015922, ENSOCUG00000015527, ENSOCUG00000004509, ENSOCUG00000016294, ENSOCUG00000006800, ENSOCUG00000011039, ENSOCUG00000001085, ENSOCUG00000007069, ENSOCUG00000007223, ENSOCUG00000009360, ENSOCUG00000012805,…
Molecular Function	GO:0070006	metalloaminopeptidase activity	5	16	0.0161716	0.727988	ENSOCUG00000016264, ENSOCUG00000007820, ENSOCUG00000001571, ENSOCUG00000010915, ENSOCUG00000000678
Molecular Function	GO:0003950	NAD+ ADP-ribosyltransferase activity	5	16	0.0161716	0.727988	ENSOCUG00000003418, ENSOCUG00000021270, ENSOCUG00000003213, ENSOCUG00000002699, ENSOCUG00000014910
Molecular Function	GO:0005525	GTP binding	40	430	0.0168475	0.727988	ENSOCUG00000021037, ENSOCUG00000024468, ENSOCUG00000017251, ENSOCUG00000004816, ENSOCUG00000016120, ENSOCUG00000021010, ENSOCUG00000003764, ENSOCUG00000009827, ENSOCUG00000005529, ENSOCUG00000023856, ENSOCUG00000002932, ENSOCUG00000032265, ENSOCUG00000014716, ENSOCUG00000001030, ENSOCUG00000034762, ENSOCUG00000027246, ENSOCUG00000022471, ENSOCUG00000014876, ENSOCUG00000023547, ENSOCUG00000021344,…
Molecular Function	GO:0003713	transcription coactivator activity	15	118	0.0180881	0.735202	ENSOCUG00000025834, ENSOCUG00000003913, ENSOCUG00000013890, ENSOCUG00000004918, ENSOCUG00000027029, ENSOCUG00000024946, ENSOCUG00000021526, ENSOCUG00000006901, ENSOCUG00000003083, ENSOCUG00000012566, ENSOCUG00000015927, ENSOCUG00000007230, ENSOCUG00000005254, ENSOCUG00000013643, ENSOCUG00000008192
Molecular Function	GO:0001530	lipopolysaccharide binding	5	17	0.0201019	0.735202	ENSOCUG00000013609, ENSOCUG00000023796, ENSOCUG00000016477, ENSOCUG00000003367, ENSOCUG00000012736
Molecular Function	GO:0016493	C-C chemokine receptor activity	4	10	0.0221609	0.735202	ENSOCUG00000006892, ENSOCUG00000025779, ENSOCUG00000003665, ENSOCUG00000003658
Molecular Function	GO:0015181	arginine transmembrane transporter activity	3	4	0.0223874	0.735202	ENSOCUG00000013493, ENSOCUG00000011284, ENSOCUG00000027668
Molecular Function	GO:0070492	oligosaccharide binding	3	4	0.0223874	0.735202	ENSOCUG00000016477, ENSOCUG00000014596, ENSOCUG00000017438
Molecular Function	GO:0019957	C-C chemokine binding	3	4	0.0223874	0.735202	ENSOCUG00000006892, ENSOCUG00000001923, ENSOCUG00000025779
Molecular Function	GO:0019901	protein kinase binding	19	171	0.025092	0.792329	ENSOCUG00000000737, ENSOCUG00000004607, ENSOCUG00000001808, ENSOCUG00000015013, ENSOCUG00000009608, ENSOCUG00000003201, ENSOCUG00000027657, ENSOCUG00000010271, ENSOCUG00000004913, ENSOCUG00000000555, ENSOCUG00000010413, ENSOCUG00000007385, ENSOCUG00000012840, ENSOCUG00000011034, ENSOCUG00000012189, ENSOCUG00000003000, ENSOCUG00000016853, ENSOCUG00000024150, ENSOCUG00000008193
Molecular Function	GO:0003700	transcription factor activity, sequence-specific DNA binding	24	236	0.0283453	0.861907	ENSOCUG00000001009, ENSOCUG00000006928, ENSOCUG00000024667, ENSOCUG00000017741, ENSOCUG00000014263, ENSOCUG00000025135, ENSOCUG00000016861, ENSOCUG00000006877, ENSOCUG00000002455, ENSOCUG00000012041, ENSOCUG00000001657, ENSOCUG00000008466, ENSOCUG00000031221, ENSOCUG00000007930, ENSOCUG00000004165, ENSOCUG00000011034, ENSOCUG00000006266, ENSOCUG00000011143, ENSOCUG00000030349, ENSOCUG00000017424,…
Molecular Function	GO:0008083	growth factor activity	14	114	0.0296603	0.869683	ENSOCUG00000016286, ENSOCUG00000025029, ENSOCUG00000025711, ENSOCUG00000016322, ENSOCUG00000003214, ENSOCUG00000003768, ENSOCUG00000000621, ENSOCUG00000027471, ENSOCUG00000011674, ENSOCUG00000015909, ENSOCUG00000026354, ENSOCUG00000010718, ENSOCUG00000010317, ENSOCUG00000005094
Molecular Function	GO:0004197	cysteine-type endopeptidase activity	7	38	0.0318475	0.871983	ENSOCUG00000011090, ENSOCUG00000010839, ENSOCUG00000011041, ENSOCUG00000001103, ENSOCUG00000007503, ENSOCUG00000011072, ENSOCUG00000006627
Molecular Function	GO:0035091	phosphatidylinositol binding	11	81	0.0328981	0.871983	ENSOCUG00000023666, ENSOCUG00000006632, ENSOCUG00000008462, ENSOCUG00000025974, ENSOCUG00000011573, ENSOCUG00000012130, ENSOCUG00000009781, ENSOCUG00000027657, ENSOCUG00000004104, ENSOCUG00000013765, ENSOCUG00000015835
Molecular Function	GO:0005044	scavenger receptor activity	9	59	0.0329251	0.871983	ENSOCUG00000027827, ENSOCUG00000006892, ENSOCUG00000003892, ENSOCUG00000024741, ENSOCUG00000014197, ENSOCUG00000024112, ENSOCUG00000014596, ENSOCUG00000003388, ENSOCUG00000013488
Molecular Function	GO:0008191	metalloendopeptidase inhibitor activity	4	12	0.0369373	0.920322	ENSOCUG00000006102, ENSOCUG00000008310, ENSOCUG00000001032, ENSOCUG00000010718
Molecular Function	GO:0008270	zinc ion binding	62	761	0.037936	0.920322	ENSOCUG00000025736, ENSOCUG00000016264, ENSOCUG00000021775, ENSOCUG00000025851, ENSOCUG00000004710, ENSOCUG00000029139, ENSOCUG00000029337, ENSOCUG00000004951, ENSOCUG00000023913, ENSOCUG00000001723, ENSOCUG00000000678, ENSOCUG00000009811, ENSOCUG00000008766, ENSOCUG00000002183, ENSOCUG00000007434, ENSOCUG00000006662, ENSOCUG00000015445, ENSOCUG00000010718, ENSOCUG00000005719, ENSOCUG00000000109,…
Molecular Function	GO:0000287	magnesium ion binding	18	167	0.0381132	0.920322	ENSOCUG00000002318, ENSOCUG00000024763, ENSOCUG00000016001, ENSOCUG00000009508, ENSOCUG00000004545, ENSOCUG00000009959, ENSOCUG00000006119, ENSOCUG00000003589, ENSOCUG00000006800, ENSOCUG00000005016, ENSOCUG00000007828, ENSOCUG00000009625, ENSOCUG00000022118, ENSOCUG00000006386, ENSOCUG00000015705, ENSOCUG00000011983, ENSOCUG00000001030, ENSOCUG00000007421
Molecular Function	GO:0017017	MAP kinase tyrosine/serine/threonine phosphatase activity	4	13	0.0457976	0.996359	ENSOCUG00000007533, ENSOCUG00000003720, ENSOCUG00000001540, ENSOCUG00000007999
Molecular Function	GO:0050700	CARD domain binding	3	6	0.0513792	0.996359	ENSOCUG00000012840, ENSOCUG00000005277, ENSOCUG00000001542
Molecular Function	GO:0042834	peptidoglycan binding	3	6	0.0513792	0.996359	ENSOCUG00000012840, ENSOCUG00000007434, ENSOCUG00000003367
Molecular Function	GO:0005164	tumor necrosis factor receptor binding	5	23	0.0553303	0.996359	ENSOCUG00000014848, ENSOCUG00000003616, ENSOCUG00000006698, ENSOCUG00000005668, ENSOCUG00000011701
Molecular Function	GO:0052689	carboxylic ester hydrolase activity	4	14	0.0556022	0.996359	ENSOCUG00000005368, ENSOCUG00000013688, ENSOCUG00000012605
Molecular Function	GO:0004386	helicase activity	5	24	0.0631746	0.996359	ENSOCUG00000007057, ENSOCUG00000009811, ENSOCUG00000008090, ENSOCUG00000014005, ENSOCUG00000014788
Molecular Function	GO:0042056	chemoattractant activity	4	16	0.0778834	0.996359	ENSOCUG00000012378, ENSOCUG00000000771, ENSOCUG00000007482, ENSOCUG00000016280
Molecular Function	GO:0051015	actin filament binding	12	108	0.0833726	0.996359	ENSOCUG00000004509, ENSOCUG00000012851, ENSOCUG00000011970, ENSOCUG00000010134, ENSOCUG00000014233, ENSOCUG00000011396, ENSOCUG00000010481, ENSOCUG00000009383, ENSOCUG00000009473, ENSOCUG00000006041, ENSOCUG00000024272, ENSOCUG00000015835
Molecular Function	GO:0019955	cytokine binding	3	8	0.0881315	0.996359	ENSOCUG00000001923, ENSOCUG00000017251, ENSOCUG00000007830
Molecular Function	GO:0004862	cAMP-dependent protein kinase inhibitor activity	3	8	0.0881315	0.996359	ENSOCUG00000023091, ENSOCUG00000010103, ENSOCUG00000012747
Molecular Function	GO:0003953	NAD+ nucleosidase activity	5	27	0.0899544	0.996359	ENSOCUG00000017793, ENSOCUG00000017763, ENSOCUG00000004870, ENSOCUG00000003367, ENSOCUG00000006957
Molecular Function	GO:0004714	transmembrane receptor protein tyrosine kinase activity	5	27	0.0899544	0.996359	ENSOCUG00000010696, ENSOCUG00000012995, ENSOCUG00000001085, ENSOCUG00000010481, ENSOCUG00000009360
Molecular Function	GO:0004843	thiol-dependent ubiquitin-specific protease activity	11	97	0.0899673	0.996359	ENSOCUG00000008403, ENSOCUG00000015198, ENSOCUG00000011595, ENSOCUG00000006102, ENSOCUG00000006789, ENSOCUG00000002310, ENSOCUG00000004832, ENSOCUG00000004742, ENSOCUG00000004654, ENSOCUG00000005073, ENSOCUG00000014647
Molecular Function	GO:0005178	integrin binding	7	49	0.0901134	0.996359	ENSOCUG00000010474, ENSOCUG00000029644, ENSOCUG00000003792, ENSOCUG00000015376, ENSOCUG00000007482, ENSOCUG00000013369, ENSOCUG00000012856
