# Supplementary material for: Neglected Spleen Transcriptional Profile Reveals Inflammatory Disorder Conferred by Rabbit Hemorrhagic Disease Virus 2 Infection
Source: Viruses. 2024 Mar 23;16(4):495. doi: 10.3390/v16040495 (PMC11054208; doi:10.3390/v16040495)
Supplement: Supplementary file 1 [file viruses-16-00495-s001.zip › Table_S5_KEGG.xlsx]

## Sheet: BvsC_D
Pathway	DEGs annotation in term	DEGs with KEGG annotation	Genes annotation in term	All genes with KEGG annotation	PValue	FDR	Enrichment factor	Pathway ID	Genes
Pathways in cancer	60	521	559	8993	3.74007e-06	0.000139451	1.85271	ocu05200	ENSOCUG00000001725, ENSOCUG00000024007, ENSOCUG00000021056, ENSOCUG00000011097, ENSOCUG00000012063, ENSOCUG00000000476, ENSOCUG00000000435, ENSOCUG00000008913, ENSOCUG00000006540, ENSOCUG00000012578, ENSOCUG00000038923, ENSOCUG00000011124, ENSOCUG00000001297, ENSOCUG00000009576, ENSOCUG00000015601, ENSOCUG00000026551, ENSOCUG00000012937, ENSOCUG00000017865, ENSOCUG00000007394, ENSOCUG00000010755,…
Calcium signaling pathway	43	521	262	8993	1.14122e-09	2.97858e-07	2.83292	ocu04020	ENSOCUG00000001725, ENSOCUG00000000659, ENSOCUG00000025557, ENSOCUG00000004997, ENSOCUG00000005766, ENSOCUG00000000476, ENSOCUG00000002733, ENSOCUG00000000775, ENSOCUG00000000258, ENSOCUG00000005253, ENSOCUG00000011227, ENSOCUG00000006540, ENSOCUG00000012578, ENSOCUG00000038923, ENSOCUG00000011124, ENSOCUG00000009113, ENSOCUG00000010594, ENSOCUG00000017547, ENSOCUG00000023580, ENSOCUG00000017865,…
Rap1 signaling pathway	37	521	215	8993	5.68027e-09	7.41275e-07	2.9705	ocu04015	ENSOCUG00000001725, ENSOCUG00000024789, ENSOCUG00000000659, ENSOCUG00000021056, ENSOCUG00000010042, ENSOCUG00000007606, ENSOCUG00000001587, ENSOCUG00000000476, ENSOCUG00000000258, ENSOCUG00000003722, ENSOCUG00000007079, ENSOCUG00000006540, ENSOCUG00000038923, ENSOCUG00000011124, ENSOCUG00000026551, ENSOCUG00000017666, ENSOCUG00000007394, ENSOCUG00000010755, ENSOCUG00000010337, ENSOCUG00000003091,…
PI3K-Akt signaling pathway	36	521	353	8993	0.0011806	0.0118515	1.76033	ocu04151	ENSOCUG00000001725, ENSOCUG00000024789, ENSOCUG00000000659, ENSOCUG00000021056, ENSOCUG00000010042, ENSOCUG00000000476, ENSOCUG00000009427, ENSOCUG00000000258, ENSOCUG00000003722, ENSOCUG00000001426, ENSOCUG00000009869, ENSOCUG00000021735, ENSOCUG00000007079, ENSOCUG00000038923, ENSOCUG00000011124, ENSOCUG00000026551, ENSOCUG00000017666, ENSOCUG00000015702, ENSOCUG00000012934, ENSOCUG00000017726,…
Neuroactive ligand-receptor interaction	33	521	367	8993	0.0126649	0.0688652	1.55208	ocu04080	ENSOCUG00000015492, ENSOCUG00000024789, ENSOCUG00000023239, ENSOCUG00000016780, ENSOCUG00000022666, ENSOCUG00000025557, ENSOCUG00000009728, ENSOCUG00000005968, ENSOCUG00000000775, ENSOCUG00000011227, ENSOCUG00000007710, ENSOCUG00000003078, ENSOCUG00000009530, ENSOCUG00000010098, ENSOCUG00000000120, ENSOCUG00000015502, ENSOCUG00000024395, ENSOCUG00000013324, ENSOCUG00000026372, ENSOCUG00000016738,…
MAPK signaling pathway	32	521	298	8993	0.00102695	0.0109852	1.85353	ocu04010	ENSOCUG00000001725, ENSOCUG00000000659, ENSOCUG00000015179, ENSOCUG00000021056, ENSOCUG00000007606, ENSOCUG00000000476, ENSOCUG00000002733, ENSOCUG00000000258, ENSOCUG00000003722, ENSOCUG00000008913, ENSOCUG00000012081, ENSOCUG00000001788, ENSOCUG00000007079, ENSOCUG00000026291, ENSOCUG00000038923, ENSOCUG00000011124, ENSOCUG00000017547, ENSOCUG00000017666, ENSOCUG00000012937, ENSOCUG00000017242,…
Ras signaling pathway	29	521	240	8993	0.000290372	0.00407733	2.08571	ocu04014	ENSOCUG00000001725, ENSOCUG00000000659, ENSOCUG00000021056, ENSOCUG00000000476, ENSOCUG00000000258, ENSOCUG00000003722, ENSOCUG00000001788, ENSOCUG00000007079, ENSOCUG00000007033, ENSOCUG00000038923, ENSOCUG00000011124, ENSOCUG00000017666, ENSOCUG00000012937, ENSOCUG00000012934, ENSOCUG00000017242, ENSOCUG00000016331, ENSOCUG00000017764, ENSOCUG00000001618, ENSOCUG00000026930, ENSOCUG00000027545,…
Regulation of actin cytoskeleton	28	521	233	8993	0.000414637	0.00522667	2.07429	ocu04810	ENSOCUG00000000459, ENSOCUG00000001725, ENSOCUG00000001587, ENSOCUG00000000476, ENSOCUG00000000258, ENSOCUG00000001426, ENSOCUG00000021735, ENSOCUG00000005374, ENSOCUG00000015829, ENSOCUG00000007033, ENSOCUG00000038923, ENSOCUG00000011124, ENSOCUG00000008062, ENSOCUG00000026551, ENSOCUG00000017726, ENSOCUG00000017242, ENSOCUG00000017422, ENSOCUG00000025586, ENSOCUG00000011357, ENSOCUG00000004150,…
Cytokine-cytokine receptor interaction	28	521	276	8993	0.00498527	0.0355198	1.75112	ocu04060	ENSOCUG00000000659, ENSOCUG00000016560, ENSOCUG00000021056, ENSOCUG00000011097, ENSOCUG00000000355, ENSOCUG00000011051, ENSOCUG00000013508, ENSOCUG00000005311, ENSOCUG00000004322, ENSOCUG00000015601, ENSOCUG00000015702, ENSOCUG00000010998, ENSOCUG00000012911, ENSOCUG00000027509, ENSOCUG00000002849, ENSOCUG00000016354, ENSOCUG00000028216, ENSOCUG00000003333, ENSOCUG00000003911, ENSOCUG00000006703,…
Cell adhesion molecules	27	521	154	8993	6.59834e-07	5.20507e-05	3.02629	ocu04514	ENSOCUG00000026567, ENSOCUG00000002157, ENSOCUG00000006811, ENSOCUG00000001587, ENSOCUG00000006678, ENSOCUG00000012184, ENSOCUG00000001426, ENSOCUG00000029681, ENSOCUG00000008721, ENSOCUG00000002480, ENSOCUG00000011464, ENSOCUG00000016710, ENSOCUG00000009395, ENSOCUG00000015404, ENSOCUG00000012911, ENSOCUG00000003319, ENSOCUG00000016252, ENSOCUG00000017587, ENSOCUG00000015363, ENSOCUG00000003911,…
cGMP-PKG signaling pathway	25	521	183	8993	0.000133921	0.00218458	2.35807	ocu04022	ENSOCUG00000023239, ENSOCUG00000025557, ENSOCUG00000005766, ENSOCUG00000004455, ENSOCUG00000008019, ENSOCUG00000000775, ENSOCUG00000006540, ENSOCUG00000008644, ENSOCUG00000010773, ENSOCUG00000007479, ENSOCUG00000014917, ENSOCUG00000007394, ENSOCUG00000010755, ENSOCUG00000003091, ENSOCUG00000017780, ENSOCUG00000007719, ENSOCUG00000023860, ENSOCUG00000027588, ENSOCUG00000027941, ENSOCUG00000002988,…
Cushing syndrome	24	521	157	8993	3.24717e-05	0.000770464	2.63863	ocu04934	ENSOCUG00000024007, ENSOCUG00000025557, ENSOCUG00000007609, ENSOCUG00000008749, ENSOCUG00000007848, ENSOCUG00000005766, ENSOCUG00000002733, ENSOCUG00000003249, ENSOCUG00000000986, ENSOCUG00000006540, ENSOCUG00000012578, ENSOCUG00000013716, ENSOCUG00000008557, ENSOCUG00000012115, ENSOCUG00000008385, ENSOCUG00000013686, ENSOCUG00000017865, ENSOCUG00000012937, ENSOCUG00000007394, ENSOCUG00000007053,…
Oxytocin signaling pathway	24	521	163	8993	5.92998e-05	0.00128977	2.5415	ocu04921	ENSOCUG00000027588, ENSOCUG00000005766, ENSOCUG00000004455, ENSOCUG00000003999, ENSOCUG00000012081, ENSOCUG00000006463, ENSOCUG00000005286, ENSOCUG00000006540, ENSOCUG00000007763, ENSOCUG00000012578, ENSOCUG00000013716, ENSOCUG00000014849, ENSOCUG00000008557, ENSOCUG00000005146, ENSOCUG00000006453, ENSOCUG00000015565, ENSOCUG00000017865, ENSOCUG00000012937, ENSOCUG00000007394, ENSOCUG00000026164,…
Wnt signaling pathway	24	521	171	8993	0.000125241	0.0021792	2.4226	ocu04310	ENSOCUG00000015293, ENSOCUG00000024007, ENSOCUG00000010371, ENSOCUG00000008749, ENSOCUG00000005228, ENSOCUG00000006656, ENSOCUG00000003249, ENSOCUG00000000810, ENSOCUG00000000986, ENSOCUG00000006540, ENSOCUG00000012578, ENSOCUG00000012115, ENSOCUG00000011487, ENSOCUG00000030596, ENSOCUG00000015005, ENSOCUG00000012709, ENSOCUG00000023043, ENSOCUG00000013686, ENSOCUG00000017865, ENSOCUG00000012937,…
Adrenergic signaling in cardiomyocytes	23	521	156	8993	8.62143e-05	0.00173092	2.5449	ocu04261	ENSOCUG00000025557, ENSOCUG00000025973, ENSOCUG00000025586, ENSOCUG00000000775, ENSOCUG00000002988, ENSOCUG00000012081, ENSOCUG00000008913, ENSOCUG00000005286, ENSOCUG00000006540, ENSOCUG00000007763, ENSOCUG00000012578, ENSOCUG00000013716, ENSOCUG00000014849, ENSOCUG00000017729, ENSOCUG00000008557, ENSOCUG00000004492, ENSOCUG00000007543, ENSOCUG00000015301, ENSOCUG00000017865, ENSOCUG00000012937,…
Proteoglycans in cancer	23	521	218	8993	0.00754894	0.0480554	1.82112	ocu05205	ENSOCUG00000004829, ENSOCUG00000024007, ENSOCUG00000001618, ENSOCUG00000013176, ENSOCUG00000005766, ENSOCUG00000000476, ENSOCUG00000006969, ENSOCUG00000003249, ENSOCUG00000000986, ENSOCUG00000006714, ENSOCUG00000012578, ENSOCUG00000013716, ENSOCUG00000004150, ENSOCUG00000008231, ENSOCUG00000007543, ENSOCUG00000014520, ENSOCUG00000016822, ENSOCUG00000013686, ENSOCUG00000017865, ENSOCUG00000012937,…
Chemokine signaling pathway	22	521	188	8993	0.00277229	0.0233409	2.01991	ocu04062	ENSOCUG00000027509, ENSOCUG00000002849, ENSOCUG00000005838, ENSOCUG00000016331, ENSOCUG00000015179, ENSOCUG00000005920, ENSOCUG00000008922, ENSOCUG00000006540, ENSOCUG00000026291, ENSOCUG00000013716, ENSOCUG00000008557, ENSOCUG00000008231, ENSOCUG00000004322, ENSOCUG00000011893, ENSOCUG00000023791, ENSOCUG00000015412, ENSOCUG00000015578, ENSOCUG00000012937, ENSOCUG00000007394, ENSOCUG00000010755,…
Chemical carcinogenesis - receptor activation	22	521	222	8993	0.0176682	0.0813163	1.71055	ocu05207	ENSOCUG00000004829, ENSOCUG00000003946, ENSOCUG00000015179, ENSOCUG00000002740, ENSOCUG00000011051, ENSOCUG00000000476, ENSOCUG00000023703, ENSOCUG00000026291, ENSOCUG00000012997, ENSOCUG00000003680, ENSOCUG00000013716, ENSOCUG00000008557, ENSOCUG00000006251, ENSOCUG00000001570, ENSOCUG00000011124, ENSOCUG00000012937, ENSOCUG00000007394, ENSOCUG00000011934, ENSOCUG00000003091
cAMP signaling pathway	22	521	227	8993	0.0220868	0.0969088	1.67288	ocu04024	ENSOCUG00000016780, ENSOCUG00000007719, ENSOCUG00000025973, ENSOCUG00000027588, ENSOCUG00000003735, ENSOCUG00000021711, ENSOCUG00000002988, ENSOCUG00000011227, ENSOCUG00000011017, ENSOCUG00000012578, ENSOCUG00000013716, ENSOCUG00000008557, ENSOCUG00000007479, ENSOCUG00000000120, ENSOCUG00000009340, ENSOCUG00000012608, ENSOCUG00000017865, ENSOCUG00000012937, ENSOCUG00000016527, ENSOCUG00000007394,…
Focal adhesion	21	521	207	8993	0.016467	0.0813163	1.75112	ocu04510	ENSOCUG00000001725, ENSOCUG00000017242, ENSOCUG00000017764, ENSOCUG00000001618, ENSOCUG00000025586, ENSOCUG00000009427, ENSOCUG00000000258, ENSOCUG00000001426, ENSOCUG00000009869, ENSOCUG00000021735, ENSOCUG00000013716, ENSOCUG00000011357, ENSOCUG00000007033, ENSOCUG00000038923, ENSOCUG00000005146, ENSOCUG00000015412, ENSOCUG00000014520, ENSOCUG00000014689, ENSOCUG00000014602, ENSOCUG00000014515,…
Morphine addiction	20	521	91	8993	7.97712e-07	5.20507e-05	3.79363	ocu05032	ENSOCUG00000005838, ENSOCUG00000007719, ENSOCUG00000016331, ENSOCUG00000015179, ENSOCUG00000005920, ENSOCUG00000026291, ENSOCUG00000011017, ENSOCUG00000008557, ENSOCUG00000007479, ENSOCUG00000014917, ENSOCUG00000011893, ENSOCUG00000009113, ENSOCUG00000010098, ENSOCUG00000015565, ENSOCUG00000016522, ENSOCUG00000012937, ENSOCUG00000016527, ENSOCUG00000007394, ENSOCUG00000012934, ENSOCUG00000003091
Circadian entrainment	20	521	95	8993	1.59349e-06	7.27433e-05	3.6339	ocu04713	ENSOCUG00000016780, ENSOCUG00000016331, ENSOCUG00000005766, ENSOCUG00000004455, ENSOCUG00000002733, ENSOCUG00000008913, ENSOCUG00000006540, ENSOCUG00000012578, ENSOCUG00000013716, ENSOCUG00000008557, ENSOCUG00000011893, ENSOCUG00000000120, ENSOCUG00000015565, ENSOCUG00000017865, ENSOCUG00000012937, ENSOCUG00000007394, ENSOCUG00000023161, ENSOCUG00000010755, ENSOCUG00000012934, ENSOCUG00000003091
Apelin signaling pathway	20	521	146	8993	0.000721534	0.00818784	2.36453	ocu04371	ENSOCUG00000025557, ENSOCUG00000007719, ENSOCUG00000016331, ENSOCUG00000022014, ENSOCUG00000025586, ENSOCUG00000005766, ENSOCUG00000006463, ENSOCUG00000006540, ENSOCUG00000013716, ENSOCUG00000008557, ENSOCUG00000003078, ENSOCUG00000005146, ENSOCUG00000011893, ENSOCUG00000008574, ENSOCUG00000012937, ENSOCUG00000007394, ENSOCUG00000023161, ENSOCUG00000010755, ENSOCUG00000012934, ENSOCUG00000003091
Axon guidance	20	521	185	8993	0.0104879	0.0608299	1.86606	ocu04360	ENSOCUG00000001912, ENSOCUG00000002736, ENSOCUG00000015054, ENSOCUG00000017587, ENSOCUG00000013176, ENSOCUG00000015552, ENSOCUG00000002157, ENSOCUG00000002344, ENSOCUG00000006139, ENSOCUG00000002822, ENSOCUG00000007079, ENSOCUG00000012578, ENSOCUG00000013716, ENSOCUG00000007033, ENSOCUG00000007545, ENSOCUG00000008231, ENSOCUG00000004275, ENSOCUG00000013686, ENSOCUG00000017865, ENSOCUG00000012637
Aldosterone synthesis and secretion	19	521	99	8993	1.22211e-05	0.000354413	3.31272	ocu04925	ENSOCUG00000025557, ENSOCUG00000027588, ENSOCUG00000005766, ENSOCUG00000003999, ENSOCUG00000002733, ENSOCUG00000002988, ENSOCUG00000006540, ENSOCUG00000012578, ENSOCUG00000008557, ENSOCUG00000014917, ENSOCUG00000015565, ENSOCUG00000017865, ENSOCUG00000012937, ENSOCUG00000007394, ENSOCUG00000007053, ENSOCUG00000026164, ENSOCUG00000011626, ENSOCUG00000010755, ENSOCUG00000003091
Hematopoietic cell lineage	19	521	100	8993	1.412e-05	0.000368531	3.2796	ocu04640	ENSOCUG00000003319, ENSOCUG00000024433, ENSOCUG00000016354, ENSOCUG00000026567, ENSOCUG00000021056, ENSOCUG00000001587, ENSOCUG00000011270, ENSOCUG00000001855, ENSOCUG00000013956, ENSOCUG00000006462, ENSOCUG00000011357, ENSOCUG00000008721, ENSOCUG00000002480, ENSOCUG00000009384, ENSOCUG00000015601, ENSOCUG00000015702, ENSOCUG00000017659, ENSOCUG00000017924, ENSOCUG00000012911
Purine metabolism	19	521	134	8993	0.00067657	0.00802658	2.44746	ocu00230	ENSOCUG00000002805, ENSOCUG00000007719, ENSOCUG00000027588, ENSOCUG00000004455, ENSOCUG00000003015, ENSOCUG00000006219, ENSOCUG00000023813, ENSOCUG00000008557, ENSOCUG00000011411, ENSOCUG00000007479, ENSOCUG00000014917, ENSOCUG00000009113, ENSOCUG00000006014, ENSOCUG00000006453, ENSOCUG00000016522, ENSOCUG00000007394, ENSOCUG00000005171, ENSOCUG00000010403, ENSOCUG00000003091
Relaxin signaling pathway	18	521	136	8993	0.00210457	0.0196176	2.28455	ocu04926	ENSOCUG00000017780, ENSOCUG00000016331, ENSOCUG00000017764, ENSOCUG00000015179, ENSOCUG00000006714, ENSOCUG00000006540, ENSOCUG00000026291, ENSOCUG00000013716, ENSOCUG00000008557, ENSOCUG00000011893, ENSOCUG00000007543, ENSOCUG00000015412, ENSOCUG00000012937, ENSOCUG00000007394, ENSOCUG00000010755, ENSOCUG00000014988, ENSOCUG00000012934, ENSOCUG00000003091
Breast cancer	18	521	143	8993	0.00358626	0.028364	2.17272	ocu05224	ENSOCUG00000004829, ENSOCUG00000024007, ENSOCUG00000022014, ENSOCUG00000008749, ENSOCUG00000011051, ENSOCUG00000000476, ENSOCUG00000003249, ENSOCUG00000000986, ENSOCUG00000013716, ENSOCUG00000004150, ENSOCUG00000012115, ENSOCUG00000011124, ENSOCUG00000015412, ENSOCUG00000013686, ENSOCUG00000009363, ENSOCUG00000014689, ENSOCUG00000010436, ENSOCUG00000015935
Phospholipase D signaling pathway	18	521	162	8993	0.0122877	0.0682358	1.91789	ocu04072	ENSOCUG00000001725, ENSOCUG00000024789, ENSOCUG00000017242, ENSOCUG00000025557, ENSOCUG00000005238, ENSOCUG00000000258, ENSOCUG00000006540, ENSOCUG00000013716, ENSOCUG00000008557, ENSOCUG00000038923, ENSOCUG00000021918, ENSOCUG00000008231, ENSOCUG00000015412, ENSOCUG00000026551, ENSOCUG00000009077, ENSOCUG00000007394, ENSOCUG00000010755, ENSOCUG00000003091
Transcriptional misregulation in cancer	18	521	190	8993	0.0482063	0.167758	1.63526	ocu05202	ENSOCUG00000007609, ENSOCUG00000016642, ENSOCUG00000016289, ENSOCUG00000021056, ENSOCUG00000003754, ENSOCUG00000001587, ENSOCUG00000012063, ENSOCUG00000001426, ENSOCUG00000008137, ENSOCUG00000008424, ENSOCUG00000016719, ENSOCUG00000008385, ENSOCUG00000005882, ENSOCUG00000005233, ENSOCUG00000025013, ENSOCUG00000013136, ENSOCUG00000015876, ENSOCUG00000014689
Renin secretion	17	521	70	8993	1.67226e-06	7.27433e-05	4.19197	ocu04924	ENSOCUG00000022666, ENSOCUG00000025557, ENSOCUG00000007719, ENSOCUG00000027588, ENSOCUG00000005766, ENSOCUG00000004455, ENSOCUG00000001555, ENSOCUG00000006540, ENSOCUG00000011017, ENSOCUG00000007479, ENSOCUG00000009113, ENSOCUG00000000120, ENSOCUG00000016522, ENSOCUG00000012608, ENSOCUG00000012937, ENSOCUG00000007394, ENSOCUG00000010755
Arrhythmogenic right ventricular cardiomyopathy	17	521	80	8993	1.06064e-05	0.000346034	3.66797	ocu05412	ENSOCUG00000008749, ENSOCUG00000012063, ENSOCUG00000009427, ENSOCUG00000003656, ENSOCUG00000001426, ENSOCUG00000012081, ENSOCUG00000021735, ENSOCUG00000005286, ENSOCUG00000007763, ENSOCUG00000014849, ENSOCUG00000011357, ENSOCUG00000029576, ENSOCUG00000002000, ENSOCUG00000014602, ENSOCUG00000010436, ENSOCUG00000015935, ENSOCUG00000017726
Melanogenesis	17	521	97	8993	0.00012517	0.0021792	3.02513	ocu04916	ENSOCUG00000024007, ENSOCUG00000017780, ENSOCUG00000008749, ENSOCUG00000003249, ENSOCUG00000000986, ENSOCUG00000006540, ENSOCUG00000012578, ENSOCUG00000013716, ENSOCUG00000008557, ENSOCUG00000013686, ENSOCUG00000017865, ENSOCUG00000012937, ENSOCUG00000007394, ENSOCUG00000010755, ENSOCUG00000010436, ENSOCUG00000015935, ENSOCUG00000003091
Dilated cardiomyopathy	17	521	103	8993	0.000256953	0.00394499	2.84891	ocu05414	ENSOCUG00000025586, ENSOCUG00000009427, ENSOCUG00000001426, ENSOCUG00000012081, ENSOCUG00000021735, ENSOCUG00000005286, ENSOCUG00000007763, ENSOCUG00000014849, ENSOCUG00000011357, ENSOCUG00000008557, ENSOCUG00000002000, ENSOCUG00000012937, ENSOCUG00000014689, ENSOCUG00000007394, ENSOCUG00000014602, ENSOCUG00000017726, ENSOCUG00000003091
Dopaminergic synapse	17	521	130	8993	0.00329137	0.0268453	2.25721	ocu04728	ENSOCUG00000016780, ENSOCUG00000016331, ENSOCUG00000015179, ENSOCUG00000005766, ENSOCUG00000021711, ENSOCUG00000001436, ENSOCUG00000005253, ENSOCUG00000006540, ENSOCUG00000026291, ENSOCUG00000012578, ENSOCUG00000011893, ENSOCUG00000007543, ENSOCUG00000015565, ENSOCUG00000017865, ENSOCUG00000012937, ENSOCUG00000010755, ENSOCUG00000012934
Parathyroid hormone synthesis, secretion and action	16	521	110	8993	0.00158884	0.0153588	2.5107	ocu04928	ENSOCUG00000015179, ENSOCUG00000005766, ENSOCUG00000021619, ENSOCUG00000011051, ENSOCUG00000001575, ENSOCUG00000025958, ENSOCUG00000006540, ENSOCUG00000026291, ENSOCUG00000013716, ENSOCUG00000004150, ENSOCUG00000008557, ENSOCUG00000012400, ENSOCUG00000012937, ENSOCUG00000007394, ENSOCUG00000010755, ENSOCUG00000003091
Growth hormone synthesis, secretion and action	16	521	116	8993	0.00270524	0.0233409	2.38083	ocu04935	ENSOCUG00000022666, ENSOCUG00000007606, ENSOCUG00000005766, ENSOCUG00000006540, ENSOCUG00000013716, ENSOCUG00000008644, ENSOCUG00000008557, ENSOCUG00000008231, ENSOCUG00000008496, ENSOCUG00000007543, ENSOCUG00000015412, ENSOCUG00000012937, ENSOCUG00000014689, ENSOCUG00000007394, ENSOCUG00000010755, ENSOCUG00000003091
Platelet activation	16	521	131	8993	0.00848675	0.0527391	2.10822	ocu04611	ENSOCUG00000016140, ENSOCUG00000002530, ENSOCUG00000005766, ENSOCUG00000004455, ENSOCUG00000001788, ENSOCUG00000006540, ENSOCUG00000013716, ENSOCUG00000008557, ENSOCUG00000005146, ENSOCUG00000007543, ENSOCUG00000010828, ENSOCUG00000012937, ENSOCUG00000007394, ENSOCUG00000010755, ENSOCUG00000014988, ENSOCUG00000003091
Vascular smooth muscle contraction	16	521	141	8993	0.0160679	0.0813163	1.9587	ocu04270	ENSOCUG00000025557, ENSOCUG00000027588, ENSOCUG00000027941, ENSOCUG00000005766, ENSOCUG00000004455, ENSOCUG00000000775, ENSOCUG00000006540, ENSOCUG00000013716, ENSOCUG00000010773, ENSOCUG00000008557, ENSOCUG00000005146, ENSOCUG00000006453, ENSOCUG00000012937, ENSOCUG00000007394, ENSOCUG00000010755, ENSOCUG00000003091
Gastric cancer	16	521	143	8993	0.0180703	0.0813163	1.9313	ocu05226	ENSOCUG00000024007, ENSOCUG00000001618, ENSOCUG00000008749, ENSOCUG00000012063, ENSOCUG00000000476, ENSOCUG00000003249, ENSOCUG00000000986, ENSOCUG00000001029, ENSOCUG00000013716, ENSOCUG00000012115, ENSOCUG00000011124, ENSOCUG00000029576, ENSOCUG00000015412, ENSOCUG00000013686, ENSOCUG00000010436, ENSOCUG00000015935
Retrograde endocannabinoid signaling	16	521	149	8993	0.0252295	0.106208	1.85353	ocu04723	ENSOCUG00000016780, ENSOCUG00000016331, ENSOCUG00000005766, ENSOCUG00000000832, ENSOCUG00000006540, ENSOCUG00000013716, ENSOCUG00000008557, ENSOCUG00000011893, ENSOCUG00000007543, ENSOCUG00000010098, ENSOCUG00000015565, ENSOCUG00000012937, ENSOCUG00000007394, ENSOCUG00000010755, ENSOCUG00000012934, ENSOCUG00000003091
Hypertrophic cardiomyopathy	15	521	95	8993	0.00105222	0.0109852	2.72543	ocu05410	ENSOCUG00000025586, ENSOCUG00000009427, ENSOCUG00000001555, ENSOCUG00000001426, ENSOCUG00000012081, ENSOCUG00000021735, ENSOCUG00000006463, ENSOCUG00000005286, ENSOCUG00000007763, ENSOCUG00000014849, ENSOCUG00000011357, ENSOCUG00000002000, ENSOCUG00000014689, ENSOCUG00000014602, ENSOCUG00000017726
Inflammatory mediator regulation of TRP channels	15	521	109	8993	0.00393602	0.0293515	2.37537	ocu04750	ENSOCUG00000000659, ENSOCUG00000007606, ENSOCUG00000005766, ENSOCUG00000006540, ENSOCUG00000012578, ENSOCUG00000008557, ENSOCUG00000008231, ENSOCUG00000007543, ENSOCUG00000012608, ENSOCUG00000017865, ENSOCUG00000012937, ENSOCUG00000014689, ENSOCUG00000007394, ENSOCUG00000010755, ENSOCUG00000003091
Cholinergic synapse	15	521	112	8993	0.00503538	0.0355198	2.31175	ocu04725	ENSOCUG00000016331, ENSOCUG00000005766, ENSOCUG00000006540, ENSOCUG00000012578, ENSOCUG00000013716, ENSOCUG00000008557, ENSOCUG00000004492, ENSOCUG00000011893, ENSOCUG00000015852, ENSOCUG00000017865, ENSOCUG00000012937, ENSOCUG00000007394, ENSOCUG00000010755, ENSOCUG00000012934, ENSOCUG00000003091
Signaling pathways regulating pluripotency of stem cells	15	521	142	8993	0.034954	0.136528	1.82335	ocu04550	ENSOCUG00000024007, ENSOCUG00000011097, ENSOCUG00000003333, ENSOCUG00000000476, ENSOCUG00000003249, ENSOCUG00000000986, ENSOCUG00000013716, ENSOCUG00000004150, ENSOCUG00000003380, ENSOCUG00000012115, ENSOCUG00000007543, ENSOCUG00000013686, ENSOCUG00000015215, ENSOCUG00000014689, ENSOCUG00000015935
Gastric acid secretion	14	521	77	8993	0.000420537	0.00522667	3.13837	ocu04971	ENSOCUG00000005766, ENSOCUG00000002988, ENSOCUG00000006540, ENSOCUG00000012578, ENSOCUG00000008557, ENSOCUG00000004492, ENSOCUG00000005146, ENSOCUG00000011928, ENSOCUG00000017865, ENSOCUG00000012937, ENSOCUG00000007394, ENSOCUG00000010755, ENSOCUG00000012527, ENSOCUG00000003091
Glutamatergic synapse	14	521	115	8993	0.0151786	0.0792324	2.10134	ocu04724	ENSOCUG00000016780, ENSOCUG00000016331, ENSOCUG00000005766, ENSOCUG00000006540, ENSOCUG00000013716, ENSOCUG00000008557, ENSOCUG00000011893, ENSOCUG00000012937, ENSOCUG00000009583, ENSOCUG00000007394, ENSOCUG00000010755, ENSOCUG00000012934, ENSOCUG00000016738, ENSOCUG00000003091
Serotonergic synapse	14	521	123	8993	0.0251732	0.106208	1.96467	ocu04726	ENSOCUG00000022477, ENSOCUG00000016331, ENSOCUG00000002530, ENSOCUG00000005766, ENSOCUG00000005428, ENSOCUG00000001436, ENSOCUG00000006540, ENSOCUG00000013716, ENSOCUG00000011893, ENSOCUG00000010098, ENSOCUG00000015565, ENSOCUG00000012937, ENSOCUG00000010755, ENSOCUG00000012934
Estrogen signaling pathway	14	521	134	8993	0.0458912	0.16186	1.80339	ocu04915	ENSOCUG00000004829, ENSOCUG00000029569, ENSOCUG00000005766, ENSOCUG00000006714, ENSOCUG00000006540, ENSOCUG00000013716, ENSOCUG00000008557, ENSOCUG00000015412, ENSOCUG00000015565, ENSOCUG00000012937, ENSOCUG00000016527, ENSOCUG00000007394, ENSOCUG00000010755, ENSOCUG00000003091
Cortisol synthesis and secretion	13	521	65	8993	0.000296817	0.00407733	3.45221	ocu04927	ENSOCUG00000025557, ENSOCUG00000007609, ENSOCUG00000007848, ENSOCUG00000005766, ENSOCUG00000000026, ENSOCUG00000002733, ENSOCUG00000006540, ENSOCUG00000008557, ENSOCUG00000012937, ENSOCUG00000007394, ENSOCUG00000007053, ENSOCUG00000010755, ENSOCUG00000003091
Salivary secretion	13	521	86	8993	0.00373869	0.0286999	2.60923	ocu04970	ENSOCUG00000006540, ENSOCUG00000008557, ENSOCUG00000013891, ENSOCUG00000005766, ENSOCUG00000004455, ENSOCUG00000012937, ENSOCUG00000007394, ENSOCUG00000000775, ENSOCUG00000010755, ENSOCUG00000004635, ENSOCUG00000002988, ENSOCUG00000003091
Gap junction	13	521	91	8993	0.00594185	0.0397647	2.46586	ocu04540	ENSOCUG00000001725, ENSOCUG00000017242, ENSOCUG00000005766, ENSOCUG00000004455, ENSOCUG00000000258, ENSOCUG00000006540, ENSOCUG00000013716, ENSOCUG00000008557, ENSOCUG00000038923, ENSOCUG00000012937, ENSOCUG00000007394, ENSOCUG00000010755, ENSOCUG00000003091
GnRH signaling pathway	13	521	91	8993	0.00594185	0.0397647	2.46586	ocu04912	ENSOCUG00000007606, ENSOCUG00000005766, ENSOCUG00000006714, ENSOCUG00000006540, ENSOCUG00000012578, ENSOCUG00000013716, ENSOCUG00000008557, ENSOCUG00000007543, ENSOCUG00000017865, ENSOCUG00000012937, ENSOCUG00000007394, ENSOCUG00000010755, ENSOCUG00000003091
Th1 and Th2 cell differentiation	13	521	96	8993	0.00906723	0.0537851	2.33743	ocu04658	ENSOCUG00000003319, ENSOCUG00000026567, ENSOCUG00000022014, ENSOCUG00000001855, ENSOCUG00000003668, ENSOCUG00000013716, ENSOCUG00000008721, ENSOCUG00000002480, ENSOCUG00000008231, ENSOCUG00000009376, ENSOCUG00000007543, ENSOCUG00000025590, ENSOCUG00000012911
Glucagon signaling pathway	13	521	104	8993	0.0165657	0.0813163	2.15763	ocu04922	ENSOCUG00000007719, ENSOCUG00000027853, ENSOCUG00000005766, ENSOCUG00000006463, ENSOCUG00000006540, ENSOCUG00000012578, ENSOCUG00000002173, ENSOCUG00000008557, ENSOCUG00000002790, ENSOCUG00000007432, ENSOCUG00000017865, ENSOCUG00000012937, ENSOCUG00000010755
Protein digestion and absorption	13	521	116	8993	0.0354912	0.136528	1.93443	ocu04974	ENSOCUG00000015850, ENSOCUG00000015234, ENSOCUG00000024465, ENSOCUG00000006633, ENSOCUG00000001685, ENSOCUG00000032097, ENSOCUG00000002988, ENSOCUG00000003217, ENSOCUG00000004492, ENSOCUG00000016447, ENSOCUG00000010636, ENSOCUG00000014988, ENSOCUG00000017924
Glioma	12	521	71	8993	0.0023569	0.0212121	2.91736	ocu05214	ENSOCUG00000001725, ENSOCUG00000012578, ENSOCUG00000013716, ENSOCUG00000038923, ENSOCUG00000008231, ENSOCUG00000015412, ENSOCUG00000017865, ENSOCUG00000014689, ENSOCUG00000026164, ENSOCUG00000003999, ENSOCUG00000000258, ENSOCUG00000011626
Insulin secretion	12	521	84	8993	0.00870668	0.0528475	2.46586	ocu04911	ENSOCUG00000006540, ENSOCUG00000012578, ENSOCUG00000008557, ENSOCUG00000000120, ENSOCUG00000027941, ENSOCUG00000005766, ENSOCUG00000017865, ENSOCUG00000012937, ENSOCUG00000007394, ENSOCUG00000010755, ENSOCUG00000002988, ENSOCUG00000003091
Endocrine resistance	12	521	93	8993	0.017966	0.0813163	2.22723	ocu01522	ENSOCUG00000004829, ENSOCUG00000013716, ENSOCUG00000008557, ENSOCUG00000008385, ENSOCUG00000022014, ENSOCUG00000007543, ENSOCUG00000015412, ENSOCUG00000012937, ENSOCUG00000014689, ENSOCUG00000007394, ENSOCUG00000003091, ENSOCUG00000006714
Bile secretion	12	521	96	8993	0.0222779	0.0969088	2.15763	ocu04976	ENSOCUG00000022666, ENSOCUG00000008557, ENSOCUG00000007710, ENSOCUG00000001570, ENSOCUG00000006416, ENSOCUG00000012937, ENSOCUG00000007394, ENSOCUG00000011934, ENSOCUG00000002988, ENSOCUG00000003091
Taste transduction	11	521	81	8993	0.0178474	0.0813163	2.34409	ocu04742	ENSOCUG00000006540, ENSOCUG00000009113, ENSOCUG00000016522, ENSOCUG00000010828, ENSOCUG00000005766, ENSOCUG00000006633, ENSOCUG00000012937, ENSOCUG00000016527, ENSOCUG00000007394, ENSOCUG00000010755, ENSOCUG00000012934
EGFR tyrosine kinase inhibitor resistance	11	521	86	8993	0.0260785	0.106351	2.20781	ocu01521	ENSOCUG00000001725, ENSOCUG00000017242, ENSOCUG00000013716, ENSOCUG00000038923, ENSOCUG00000016354, ENSOCUG00000008231, ENSOCUG00000001618, ENSOCUG00000015412, ENSOCUG00000000476, ENSOCUG00000014689, ENSOCUG00000000258
Metabolism of xenobiotics by cytochrome P450	11	521	86	8993	0.0260785	0.106351	2.20781	ocu00980	ENSOCUG00000027184, ENSOCUG00000003680, ENSOCUG00000023401, ENSOCUG00000001570, ENSOCUG00000014622, ENSOCUG00000011934, ENSOCUG00000023703
Prostate cancer	11	521	94	8993	0.0443941	0.158724	2.01991	ocu05215	ENSOCUG00000001725, ENSOCUG00000017242, ENSOCUG00000013716, ENSOCUG00000004150, ENSOCUG00000038923, ENSOCUG00000005233, ENSOCUG00000008749, ENSOCUG00000014689, ENSOCUG00000000258, ENSOCUG00000010436, ENSOCUG00000015935
Basal cell carcinoma	10	521	60	8993	0.00711348	0.0464155	2.87684	ocu05217	ENSOCUG00000024007, ENSOCUG00000012115, ENSOCUG00000013176, ENSOCUG00000008749, ENSOCUG00000011097, ENSOCUG00000013686, ENSOCUG00000010436, ENSOCUG00000015935, ENSOCUG00000003249, ENSOCUG00000000986
Melanoma	10	521	65	8993	0.0119274	0.0676748	2.65554	ocu05218	ENSOCUG00000001725, ENSOCUG00000017242, ENSOCUG00000013716, ENSOCUG00000004150, ENSOCUG00000038923, ENSOCUG00000011124, ENSOCUG00000001618, ENSOCUG00000000476, ENSOCUG00000014689, ENSOCUG00000000258
Drug metabolism - cytochrome P450	10	521	81	8993	0.0434459	0.157491	2.13099	ocu00982	ENSOCUG00000003680, ENSOCUG00000023401, ENSOCUG00000001570, ENSOCUG00000009330, ENSOCUG00000001436, ENSOCUG00000023703
Regulation of lipolysis in adipocytes	9	521	56	8993	0.0144874	0.0771675	2.7741	ocu04923	ENSOCUG00000011017, ENSOCUG00000008644, ENSOCUG00000008557, ENSOCUG00000007719, ENSOCUG00000027588, ENSOCUG00000002530, ENSOCUG00000012937, ENSOCUG00000007394, ENSOCUG00000003091
GnRH secretion	9	521	58	8993	0.0176857	0.0813163	2.67844	ocu04929	ENSOCUG00000006540, ENSOCUG00000026291, ENSOCUG00000013716, ENSOCUG00000015179, ENSOCUG00000015565, ENSOCUG00000005766, ENSOCUG00000016527, ENSOCUG00000002733, ENSOCUG00000010755
Long-term potentiation	9	521	66	8993	0.0355705	0.136528	2.35378	ocu04720	ENSOCUG00000006540, ENSOCUG00000012578, ENSOCUG00000013716, ENSOCUG00000016780, ENSOCUG00000002740, ENSOCUG00000005766, ENSOCUG00000017865, ENSOCUG00000012937, ENSOCUG00000010755
Acute myeloid leukemia	9	521	67	8993	0.0384391	0.1454	2.31865	ocu05221	ENSOCUG00000013716, ENSOCUG00000021056, ENSOCUG00000008749, ENSOCUG00000003754, ENSOCUG00000001587, ENSOCUG00000015876, ENSOCUG00000012063, ENSOCUG00000010436, ENSOCUG00000015935
Intestinal immune network for IgA production	8	521	56	8993	0.0413434	0.151981	2.46586	ocu04672	ENSOCUG00000008721, ENSOCUG00000003319, ENSOCUG00000002480, ENSOCUG00000026567, ENSOCUG00000023791, ENSOCUG00000028216, ENSOCUG00000003911, ENSOCUG00000001426
Asthma	6	521	33	8993	0.0393668	0.146782	3.13837	ocu05310	ENSOCUG00000008721, ENSOCUG00000003319, ENSOCUG00000002480, ENSOCUG00000026567, ENSOCUG00000009077, ENSOCUG00000003911
Renin-angiotensin system	5	521	21	8993	0.0301573	0.121093	4.10977	ocu04614	ENSOCUG00000025557, ENSOCUG00000032097, ENSOCUG00000001555, ENSOCUG00000017659, ENSOCUG00000017924
Other types of O-glycan biosynthesis	7	521	47	8993	0.0521585	0.179123	2.57079	ocu00514	ENSOCUG00000025111, ENSOCUG00000004623, ENSOCUG00000003512, ENSOCUG00000005897, ENSOCUG00000001894, ENSOCUG00000014798, ENSOCUG00000011091
Glycosaminoglycan biosynthesis - heparan sulfate / heparin	5	521	25	8993	0.0532119	0.180368	3.45221	ocu00534	ENSOCUG00000004592, ENSOCUG00000009952, ENSOCUG00000013333, ENSOCUG00000013158, ENSOCUG00000004855
Long-term depression	8	521	60	8993	0.056665	0.18961	2.30147	ocu04730	ENSOCUG00000006540, ENSOCUG00000013716, ENSOCUG00000016780, ENSOCUG00000005766, ENSOCUG00000004455, ENSOCUG00000014689, ENSOCUG00000023161, ENSOCUG00000010755
Th17 cell differentiation	12	521	112	8993	0.0586043	0.193035	1.8494	ocu04659	ENSOCUG00000008721, ENSOCUG00000013716, ENSOCUG00000003319, ENSOCUG00000002480, ENSOCUG00000016354, ENSOCUG00000008231, ENSOCUG00000026567, ENSOCUG00000007543, ENSOCUG00000025590, ENSOCUG00000001855, ENSOCUG00000003668, ENSOCUG00000012911
Hepatocellular carcinoma	17	521	181	8993	0.0591678	0.193035	1.6212	ocu05225	ENSOCUG00000024007, ENSOCUG00000001618, ENSOCUG00000016740, ENSOCUG00000008749, ENSOCUG00000003249, ENSOCUG00000023703, ENSOCUG00000000249, ENSOCUG00000000986, ENSOCUG00000003680, ENSOCUG00000013716, ENSOCUG00000012115, ENSOCUG00000008231, ENSOCUG00000015412, ENSOCUG00000013686, ENSOCUG00000010436, ENSOCUG00000015935
Adherens junction	11	521	100	8993	0.0628249	0.199967	1.89871	ocu04520	ENSOCUG00000013716, ENSOCUG00000004150, ENSOCUG00000029576, ENSOCUG00000025586, ENSOCUG00000012254, ENSOCUG00000012045, ENSOCUG00000008749, ENSOCUG00000008373, ENSOCUG00000010436, ENSOCUG00000015935, ENSOCUG00000003536
Drug metabolism - other enzymes	11	521	100	8993	0.0628249	0.199967	1.89871	ocu00983	ENSOCUG00000008610, ENSOCUG00000003680, ENSOCUG00000001570, ENSOCUG00000003015, ENSOCUG00000025164, ENSOCUG00000023703, ENSOCUG00000004119, ENSOCUG00000023813
PD-L1 expression and PD-1 checkpoint pathway in cancer	10	521	89	8993	0.0710388	0.223387	1.93944	ocu05235	ENSOCUG00000013716, ENSOCUG00000008231, ENSOCUG00000007543, ENSOCUG00000007606, ENSOCUG00000027945, ENSOCUG00000025590, ENSOCUG00000001855, ENSOCUG00000003668, ENSOCUG00000012911, ENSOCUG00000001788
Ovarian steroidogenesis	7	521	51	8993	0.0723212	0.22434	2.36916	ocu04913	ENSOCUG00000011227, ENSOCUG00000008557, ENSOCUG00000012937, ENSOCUG00000014689, ENSOCUG00000007394, ENSOCUG00000005428, ENSOCUG00000003091
Yersinia infection	14	521	144	8993	0.073061	0.22434	1.67816	ocu05135	ENSOCUG00000000459, ENSOCUG00000000802, ENSOCUG00000000629, ENSOCUG00000002740, ENSOCUG00000007606, ENSOCUG00000003668, ENSOCUG00000013716, ENSOCUG00000008231, ENSOCUG00000007543, ENSOCUG00000004495, ENSOCUG00000009384, ENSOCUG00000008373, ENSOCUG00000025590, ENSOCUG00000012911
Primary immunodeficiency	6	521	40	8993	0.0788343	0.237971	2.58916	ocu05340	ENSOCUG00000014234, ENSOCUG00000009384, ENSOCUG00000003911, ENSOCUG00000001855, ENSOCUG00000003668, ENSOCUG00000012911
Longevity regulating pathway	10	521	91	8993	0.0793237	0.237971	1.89682	ocu04211	ENSOCUG00000006463, ENSOCUG00000008644, ENSOCUG00000008557, ENSOCUG00000026640, ENSOCUG00000012937, ENSOCUG00000011814, ENSOCUG00000015070, ENSOCUG00000014689, ENSOCUG00000007394, ENSOCUG00000003091
Thyroid hormone synthesis	9	521	78	8993	0.0803764	0.238389	1.99166	ocu04918	ENSOCUG00000006540, ENSOCUG00000008557, ENSOCUG00000005766, ENSOCUG00000012937, ENSOCUG00000007394, ENSOCUG00000010755, ENSOCUG00000002988, ENSOCUG00000003091, ENSOCUG00000007319
Metabolic pathways	111	521	1697	8993	0.0947281	0.277798	1.12904	ocu01100	ENSOCUG00000026149, ENSOCUG00000004119, ENSOCUG00000011843, ENSOCUG00000006540, ENSOCUG00000007479, ENSOCUG00000028058, ENSOCUG00000005171, ENSOCUG00000010755, ENSOCUG00000014271, ENSOCUG00000022477, ENSOCUG00000021143, ENSOCUG00000013461, ENSOCUG00000002289, ENSOCUG00000004623, ENSOCUG00000003377, ENSOCUG00000003499, ENSOCUG00000029669, ENSOCUG00000003015, ENSOCUG00000004107, ENSOCUG00000010190,…
T cell receptor signaling pathway	11	521	109	8993	0.0986353	0.286042	1.74194	ocu04660	ENSOCUG00000007033, ENSOCUG00000013716, ENSOCUG00000008231, ENSOCUG00000007543, ENSOCUG00000009384, ENSOCUG00000003911, ENSOCUG00000025590, ENSOCUG00000001855, ENSOCUG00000003668, ENSOCUG00000012911, ENSOCUG00000001788

## Sheet: BvsC_U
Pathway	DEGs annotation in term	DEGs with KEGG annotation	Genes annotation in term	All genes with KEGG annotation	PValue	FDR	Enrichment factor	Pathway ID	Genes
Cytokine-cytokine receptor interaction	68	593	276	8993	7.35021e-22	1.89635e-19	3.73637	ocu04060	ENSOCUG00000001923, ENSOCUG00000025779, ENSOCUG00000002815, ENSOCUG00000003665, ENSOCUG00000003943, ENSOCUG00000008202, ENSOCUG00000007830, ENSOCUG00000004161, ENSOCUG00000027561, ENSOCUG00000010199, ENSOCUG00000029588, ENSOCUG00000033635, ENSOCUG00000005094, ENSOCUG00000016539, ENSOCUG00000001515, ENSOCUG00000023921, ENSOCUG00000026515, ENSOCUG00000002848, ENSOCUG00000025029, ENSOCUG00000036321,…
Pathways in cancer	62	593	559	8993	5.21857e-05	0.000560996	1.68201	ocu05200	ENSOCUG00000001923, ENSOCUG00000001009, ENSOCUG00000002815, ENSOCUG00000025974, ENSOCUG00000026468, ENSOCUG00000021211, ENSOCUG00000013276, ENSOCUG00000010481, ENSOCUG00000029019, ENSOCUG00000002455, ENSOCUG00000008202, ENSOCUG00000009655, ENSOCUG00000003273, ENSOCUG00000027561, ENSOCUG00000002183, ENSOCUG00000001250, ENSOCUG00000016853, ENSOCUG00000015642, ENSOCUG00000026354, ENSOCUG00000014676,…
Herpes simplex virus 1 infection	43	593	391	8993	0.00108433	0.007362	1.66779	ocu05168	ENSOCUG00000017792, ENSOCUG00000021710, ENSOCUG00000002815, ENSOCUG00000013890, ENSOCUG00000016322, ENSOCUG00000004710, ENSOCUG00000002135, ENSOCUG00000003201, ENSOCUG00000003367, ENSOCUG00000002455, ENSOCUG00000021712, ENSOCUG00000002556, ENSOCUG00000006958, ENSOCUG00000008202, ENSOCUG00000027561, ENSOCUG00000002183, ENSOCUG00000034782, ENSOCUG00000036366, ENSOCUG00000005673, ENSOCUG00000016853,…
Influenza A	38	593	183	8993	5.32738e-10	3.43616e-08	3.14907	ocu05164	ENSOCUG00000021710, ENSOCUG00000002815, ENSOCUG00000024741, ENSOCUG00000016983, ENSOCUG00000016322, ENSOCUG00000004710, ENSOCUG00000001103, ENSOCUG00000002455, ENSOCUG00000021712, ENSOCUG00000016280, ENSOCUG00000002556, ENSOCUG00000008202, ENSOCUG00000027561, ENSOCUG00000002183, ENSOCUG00000034782, ENSOCUG00000036366, ENSOCUG00000012157, ENSOCUG00000029644, ENSOCUG00000016853, ENSOCUG00000015642,…
Epstein-Barr virus infection	38	593	221	8993	1.07915e-07	2.1417e-06	2.6076	ocu05169	ENSOCUG00000013296, ENSOCUG00000017894, ENSOCUG00000004710, ENSOCUG00000002135, ENSOCUG00000002310, ENSOCUG00000003367, ENSOCUG00000002455, ENSOCUG00000021712, ENSOCUG00000016280, ENSOCUG00000002556, ENSOCUG00000008202, ENSOCUG00000027561, ENSOCUG00000005631, ENSOCUG00000034782, ENSOCUG00000036366, ENSOCUG00000029644, ENSOCUG00000015642, ENSOCUG00000024218, ENSOCUG00000001418, ENSOCUG00000021649,…
Lipid and atherosclerosis	38	593	221	8993	1.07915e-07	2.1417e-06	2.6076	ocu05417	ENSOCUG00000001009, ENSOCUG00000023877, ENSOCUG00000021710, ENSOCUG00000016322, ENSOCUG00000000771, ENSOCUG00000029337, ENSOCUG00000003201, ENSOCUG00000001103, ENSOCUG00000003367, ENSOCUG00000021712, ENSOCUG00000008202, ENSOCUG00000027561, ENSOCUG00000007930, ENSOCUG00000005631, ENSOCUG00000013609, ENSOCUG00000005652, ENSOCUG00000036366, ENSOCUG00000029644, ENSOCUG00000009279, ENSOCUG00000016853,…
Human cytomegalovirus infection	37	593	234	8993	1.3392e-06	2.15946e-05	2.39793	ocu05163	ENSOCUG00000017792, ENSOCUG00000001923, ENSOCUG00000021710, ENSOCUG00000026206, ENSOCUG00000010481, ENSOCUG00000002135, ENSOCUG00000003665, ENSOCUG00000000771, ENSOCUG00000021712, ENSOCUG00000002556, ENSOCUG00000006958, ENSOCUG00000006957, ENSOCUG00000000931, ENSOCUG00000008202, ENSOCUG00000027561, ENSOCUG00000036366, ENSOCUG00000015642, ENSOCUG00000002848, ENSOCUG00000016771, ENSOCUG00000017203,…
PI3K-Akt signaling pathway	37	593	353	8993	0.00567737	0.027637	1.58956	ocu04151	ENSOCUG00000017792, ENSOCUG00000016286, ENSOCUG00000026402, ENSOCUG00000013276, ENSOCUG00000010481, ENSOCUG00000003201, ENSOCUG00000003367, ENSOCUG00000021712, ENSOCUG00000000931, ENSOCUG00000009655, ENSOCUG00000005274, ENSOCUG00000003273, ENSOCUG00000010696, ENSOCUG00000011500, ENSOCUG00000027561, ENSOCUG00000010199, ENSOCUG00000036366, ENSOCUG00000003792, ENSOCUG00000016853, ENSOCUG00000026354,…
NOD-like receptor signaling pathway	36	593	172	8993	1.31893e-09	6.80569e-08	3.17412	ocu04621	ENSOCUG00000021710, ENSOCUG00000017251, ENSOCUG00000013890, ENSOCUG00000003764, ENSOCUG00000002310, ENSOCUG00000003201, ENSOCUG00000001103, ENSOCUG00000007503, ENSOCUG00000004951, ENSOCUG00000001542, ENSOCUG00000002455, ENSOCUG00000021712, ENSOCUG00000001885, ENSOCUG00000006958, ENSOCUG00000027561, ENSOCUG00000034782, ENSOCUG00000036366, ENSOCUG00000005277, ENSOCUG00000015642, ENSOCUG00000032229,…
Tuberculosis	36	593	197	8993	5.25077e-08	1.3547e-06	2.77132	ocu05152	ENSOCUG00000024349, ENSOCUG00000002815, ENSOCUG00000024667, ENSOCUG00000016322, ENSOCUG00000002819, ENSOCUG00000012460, ENSOCUG00000006579, ENSOCUG00000004510, ENSOCUG00000006655, ENSOCUG00000003367, ENSOCUG00000001542, ENSOCUG00000002455, ENSOCUG00000021712, ENSOCUG00000027815, ENSOCUG00000027561, ENSOCUG00000011685, ENSOCUG00000013609, ENSOCUG00000036366, ENSOCUG00000009195, ENSOCUG00000016853,…
Human papillomavirus infection	36	593	332	8993	0.00376118	0.0190271	1.64443	ocu05165	ENSOCUG00000017792, ENSOCUG00000021211, ENSOCUG00000013276, ENSOCUG00000010481, ENSOCUG00000006119, ENSOCUG00000029019, ENSOCUG00000002455, ENSOCUG00000021712, ENSOCUG00000002556, ENSOCUG00000008202, ENSOCUG00000009655, ENSOCUG00000003273, ENSOCUG00000011500, ENSOCUG00000027561, ENSOCUG00000036366, ENSOCUG00000004165, ENSOCUG00000003792, ENSOCUG00000014676, ENSOCUG00000009990, ENSOCUG00000013369,…
JAK-STAT signaling pathway	35	593	169	8993	3.11468e-09	1.14798e-07	3.14073	ocu04630	ENSOCUG00000023654, ENSOCUG00000002815, ENSOCUG00000026402, ENSOCUG00000016322, ENSOCUG00000010481, ENSOCUG00000003201, ENSOCUG00000001663, ENSOCUG00000002455, ENSOCUG00000003768, ENSOCUG00000021714, ENSOCUG00000003943, ENSOCUG00000005274, ENSOCUG00000007830, ENSOCUG00000013904, ENSOCUG00000027561, ENSOCUG00000010199, ENSOCUG00000036366, ENSOCUG00000027344, ENSOCUG00000016853, ENSOCUG00000033635,…
TNF signaling pathway	30	593	110	8993	5.44967e-11	7.03008e-09	4.13598	ocu04668	ENSOCUG00000021710, ENSOCUG00000024667, ENSOCUG00000013890, ENSOCUG00000005668, ENSOCUG00000002310, ENSOCUG00000029337, ENSOCUG00000004510, ENSOCUG00000021712, ENSOCUG00000016280, ENSOCUG00000011072, ENSOCUG00000003768, ENSOCUG00000008202, ENSOCUG00000029644, ENSOCUG00000004165, ENSOCUG00000015642, ENSOCUG00000002848, ENSOCUG00000025029, ENSOCUG00000016771, ENSOCUG00000021649, ENSOCUG00000011041,…
Human immunodeficiency virus 1 infection	30	593	219	8993	0.000230031	0.00208277	2.07743	ocu05170	ENSOCUG00000001923, ENSOCUG00000002135, ENSOCUG00000003665, ENSOCUG00000003201, ENSOCUG00000002114, ENSOCUG00000003367, ENSOCUG00000021712, ENSOCUG00000002315, ENSOCUG00000002556, ENSOCUG00000006958, ENSOCUG00000000931, ENSOCUG00000008202, ENSOCUG00000027561, ENSOCUG00000036366, ENSOCUG00000010770, ENSOCUG00000015642, ENSOCUG00000017203, ENSOCUG00000021649, ENSOCUG00000002489, ENSOCUG00000031030,…
Measles	29	593	151	8993	4.66822e-07	8.02935e-06	2.91253	ocu05162	ENSOCUG00000026402, ENSOCUG00000016322, ENSOCUG00000004710, ENSOCUG00000002310, ENSOCUG00000003201, ENSOCUG00000003367, ENSOCUG00000002455, ENSOCUG00000021712, ENSOCUG00000002556, ENSOCUG00000008202, ENSOCUG00000027561, ENSOCUG00000034782, ENSOCUG00000011685, ENSOCUG00000036366, ENSOCUG00000015642, ENSOCUG00000037839, ENSOCUG00000024218, ENSOCUG00000012451, ENSOCUG00000021924, ENSOCUG00000021649,…
Transcriptional misregulation in cancer	29	593	190	8993	4.49649e-05	0.000527316	2.3147	ocu05202	ENSOCUG00000015371, ENSOCUG00000023877, ENSOCUG00000000737, ENSOCUG00000024667, ENSOCUG00000024741, ENSOCUG00000013296, ENSOCUG00000013890, ENSOCUG00000005668, ENSOCUG00000000133, ENSOCUG00000029337, ENSOCUG00000003201, ENSOCUG00000021712, ENSOCUG00000009967, ENSOCUG00000002556, ENSOCUG00000005429, ENSOCUG00000010696, ENSOCUG00000002183, ENSOCUG00000005631, ENSOCUG00000003155, ENSOCUG00000024492,…
Kaposi sarcoma-associated herpesvirus infection	28	593	203	8993	0.000348899	0.002813	2.09176	ocu05167	ENSOCUG00000001288, ENSOCUG00000003665, ENSOCUG00000002455, ENSOCUG00000021712, ENSOCUG00000002556, ENSOCUG00000000931, ENSOCUG00000008202, ENSOCUG00000027561, ENSOCUG00000036366, ENSOCUG00000029644, ENSOCUG00000016853, ENSOCUG00000015642, ENSOCUG00000017741, ENSOCUG00000017763, ENSOCUG00000016771, ENSOCUG00000021649, ENSOCUG00000003658, ENSOCUG00000031030, ENSOCUG00000006627, ENSOCUG00000025605,…
Salmonella infection	28	593	279	8993	0.0285208	0.109826	1.52196	ocu05132	ENSOCUG00000021010, ENSOCUG00000013890, ENSOCUG00000009827, ENSOCUG00000001103, ENSOCUG00000007503, ENSOCUG00000003367, ENSOCUG00000001542, ENSOCUG00000021712, ENSOCUG00000002556, ENSOCUG00000001885, ENSOCUG00000032265, ENSOCUG00000005277, ENSOCUG00000017823, ENSOCUG00000015642, ENSOCUG00000030643, ENSOCUG00000013765, ENSOCUG00000023547, ENSOCUG00000011041, ENSOCUG00000006627, ENSOCUG00000025605,…
Apoptosis	27	593	147	8993	3.02904e-06	4.34163e-05	2.78546	ocu04210	ENSOCUG00000011090, ENSOCUG00000023877, ENSOCUG00000013296, ENSOCUG00000013890, ENSOCUG00000005668, ENSOCUG00000003201, ENSOCUG00000004510, ENSOCUG00000021712, ENSOCUG00000011072, ENSOCUG00000002556, ENSOCUG00000008202, ENSOCUG00000010696, ENSOCUG00000027344, ENSOCUG00000015642, ENSOCUG00000037839, ENSOCUG00000023547, ENSOCUG00000012451, ENSOCUG00000012152, ENSOCUG00000011041, ENSOCUG00000006627,…
Hepatitis C	27	593	163	8993	2.08602e-05	0.000256282	2.51204	ocu05160	ENSOCUG00000004710, ENSOCUG00000010481, ENSOCUG00000002455, ENSOCUG00000021712, ENSOCUG00000016280, ENSOCUG00000011072, ENSOCUG00000002556, ENSOCUG00000008202, ENSOCUG00000027561, ENSOCUG00000034782, ENSOCUG00000036366, ENSOCUG00000012157, ENSOCUG00000015642, ENSOCUG00000007090, ENSOCUG00000015922, ENSOCUG00000017763, ENSOCUG00000012451, ENSOCUG00000021924, ENSOCUG00000021649, ENSOCUG00000031030,…
Toll-like receptor signaling pathway	25	593	90	8993	1.97792e-09	8.50505e-08	4.21257	ocu04620	ENSOCUG00000011090, ENSOCUG00000026206, ENSOCUG00000016322, ENSOCUG00000000771, ENSOCUG00000003367, ENSOCUG00000002455, ENSOCUG00000021712, ENSOCUG00000009504, ENSOCUG00000016280, ENSOCUG00000027561, ENSOCUG00000005631, ENSOCUG00000013609, ENSOCUG00000036366, ENSOCUG00000029588, ENSOCUG00000015642, ENSOCUG00000026515, ENSOCUG00000002848, ENSOCUG00000017763, ENSOCUG00000021649, ENSOCUG00000031030,…
Necroptosis	25	593	161	8993	0.000129667	0.0012867	2.35485	ocu04217	ENSOCUG00000002815, ENSOCUG00000013890, ENSOCUG00000002310, ENSOCUG00000001103, ENSOCUG00000000014, ENSOCUG00000002455, ENSOCUG00000011072, ENSOCUG00000008202, ENSOCUG00000027561, ENSOCUG00000036366, ENSOCUG00000016853, ENSOCUG00000015445, ENSOCUG00000015527, ENSOCUG00000024878, ENSOCUG00000017763, ENSOCUG00000008948, ENSOCUG00000021649, ENSOCUG00000031030, ENSOCUG00000024937, ENSOCUG00000014848,…
Chemokine signaling pathway	24	593	188	8993	0.00286076	0.0153766	1.93599	ocu04062	ENSOCUG00000001923, ENSOCUG00000024218, ENSOCUG00000025779, ENSOCUG00000001515, ENSOCUG00000026515, ENSOCUG00000025569, ENSOCUG00000021710, ENSOCUG00000026206, ENSOCUG00000002848, ENSOCUG00000003665, ENSOCUG00000000771, ENSOCUG00000002455, ENSOCUG00000016280, ENSOCUG00000021712, ENSOCUG00000003658, ENSOCUG00000000931, ENSOCUG00000011034, ENSOCUG00000029588, ENSOCUG00000016853, ENSOCUG00000015478,…
RIG-I-like receptor signaling pathway	23	593	71	8993	4.03816e-10	3.43616e-08	4.91269	ocu04622	ENSOCUG00000024218, ENSOCUG00000023921, ENSOCUG00000023654, ENSOCUG00000016322, ENSOCUG00000004710, ENSOCUG00000021649, ENSOCUG00000002863, ENSOCUG00000036321, ENSOCUG00000004510, ENSOCUG00000016280, ENSOCUG00000021712, ENSOCUG00000031030, ENSOCUG00000006958, ENSOCUG00000021714, ENSOCUG00000027561, ENSOCUG00000031005, ENSOCUG00000006698, ENSOCUG00000036366, ENSOCUG00000015642, ENSOCUG00000032229,…
Viral protein interaction with cytokine and cytokine receptor	23	593	85	8993	1.70909e-08	4.8994e-07	4.10354	ocu04061	ENSOCUG00000001923, ENSOCUG00000025779, ENSOCUG00000001515, ENSOCUG00000026515, ENSOCUG00000025569, ENSOCUG00000021710, ENSOCUG00000025029, ENSOCUG00000026206, ENSOCUG00000002848, ENSOCUG00000026402, ENSOCUG00000003665, ENSOCUG00000000771, ENSOCUG00000001177, ENSOCUG00000016280, ENSOCUG00000003658, ENSOCUG00000027471, ENSOCUG00000014848, ENSOCUG00000006698, ENSOCUG00000029588, ENSOCUG00000015478,…
Toxoplasmosis	23	593	133	8993	5.07487e-05	0.000560996	2.62256	ocu05145	ENSOCUG00000024218, ENSOCUG00000002815, ENSOCUG00000017203, ENSOCUG00000013890, ENSOCUG00000016322, ENSOCUG00000003665, ENSOCUG00000001177, ENSOCUG00000003201, ENSOCUG00000002455, ENSOCUG00000003367, ENSOCUG00000021712, ENSOCUG00000024937, ENSOCUG00000006627, ENSOCUG00000025605, ENSOCUG00000009655, ENSOCUG00000005631, ENSOCUG00000006698, ENSOCUG00000004311, ENSOCUG00000011034, ENSOCUG00000016853,…
Neutrophil extracellular trap formation	23	593	203	8993	0.014163	0.0603461	1.71823	ocu04613	ENSOCUG00000024349, ENSOCUG00000024878, ENSOCUG00000024702, ENSOCUG00000014451, ENSOCUG00000016477, ENSOCUG00000022167, ENSOCUG00000008606, ENSOCUG00000001103, ENSOCUG00000007503, ENSOCUG00000005313, ENSOCUG00000003367, ENSOCUG00000021712, ENSOCUG00000001885, ENSOCUG00000026717, ENSOCUG00000027815, ENSOCUG00000015518, ENSOCUG00000003273, ENSOCUG00000008600, ENSOCUG00000011247, ENSOCUG00000011235,…
IL-17 signaling pathway	22	593	85	8993	8.7025e-08	2.04113e-06	3.92513	ocu04657	ENSOCUG00000021710, ENSOCUG00000024667, ENSOCUG00000016771, ENSOCUG00000021002, ENSOCUG00000029337, ENSOCUG00000002310, ENSOCUG00000004742, ENSOCUG00000016280, ENSOCUG00000021712, ENSOCUG00000024937, ENSOCUG00000006627, ENSOCUG00000009566, ENSOCUG00000027471, ENSOCUG00000008632, ENSOCUG00000009701, ENSOCUG00000006698, ENSOCUG00000012189, ENSOCUG00000011143, ENSOCUG00000015642, ENSOCUG00000011838,…
NF-kappa B signaling pathway	22	593	100	8993	1.60368e-06	2.43382e-05	3.33636	ocu04064	ENSOCUG00000001515, ENSOCUG00000026206, ENSOCUG00000013296, ENSOCUG00000016771, ENSOCUG00000013890, ENSOCUG00000004710, ENSOCUG00000005668, ENSOCUG00000002310, ENSOCUG00000003201, ENSOCUG00000021712, ENSOCUG00000011072, ENSOCUG00000006957, ENSOCUG00000005735, ENSOCUG00000005631, ENSOCUG00000003155, ENSOCUG00000006698, ENSOCUG00000013609, ENSOCUG00000029644, ENSOCUG00000015642, ENSOCUG00000022282,…
Proteoglycans in cancer	22	593	218	8993	0.0502933	0.188053	1.53044	ocu05205	ENSOCUG00000017741, ENSOCUG00000021211, ENSOCUG00000016322, ENSOCUG00000010481, ENSOCUG00000029019, ENSOCUG00000003521, ENSOCUG00000003367, ENSOCUG00000006627, ENSOCUG00000008202, ENSOCUG00000011457, ENSOCUG00000011126, ENSOCUG00000003155, ENSOCUG00000006698, ENSOCUG00000012399, ENSOCUG00000008310, ENSOCUG00000011034, ENSOCUG00000003792, ENSOCUG00000027400, ENSOCUG00000015909, ENSOCUG00000010618,…
Alcoholic liver disease	21	593	139	8993	0.000735806	0.00542394	2.29115	ocu04936	ENSOCUG00000022167, ENSOCUG00000016322, ENSOCUG00000006999, ENSOCUG00000021649, ENSOCUG00000007438, ENSOCUG00000021712, ENSOCUG00000031030, ENSOCUG00000006627, ENSOCUG00000008202, ENSOCUG00000009325, ENSOCUG00000027471, ENSOCUG00000027561, ENSOCUG00000007039, ENSOCUG00000006698, ENSOCUG00000004311, ENSOCUG00000036366, ENSOCUG00000013609, ENSOCUG00000005673, ENSOCUG00000015642, ENSOCUG00000004270,…
Hepatitis B	21	593	176	8993	0.0116101	0.0534896	1.80949	ocu05161	ENSOCUG00000017763, ENSOCUG00000004710, ENSOCUG00000021649, ENSOCUG00000002863, ENSOCUG00000004510, ENSOCUG00000002455, ENSOCUG00000003367, ENSOCUG00000021712, ENSOCUG00000031030, ENSOCUG00000006627, ENSOCUG00000025605, ENSOCUG00000008202, ENSOCUG00000027471, ENSOCUG00000027561, ENSOCUG00000006698, ENSOCUG00000004311, ENSOCUG00000036366, ENSOCUG00000011034, ENSOCUG00000016853, ENSOCUG00000015642,…
Cytosolic DNA-sensing pathway	20	593	63	8993	1.05943e-08	3.41667e-07	4.81437	ocu04623	ENSOCUG00000024218, ENSOCUG00000026206, ENSOCUG00000002848, ENSOCUG00000024763, ENSOCUG00000004710, ENSOCUG00000021649, ENSOCUG00000011041, ENSOCUG00000001103, ENSOCUG00000004951, ENSOCUG00000016280, ENSOCUG00000021712, ENSOCUG00000031030, ENSOCUG00000001885, ENSOCUG00000006958, ENSOCUG00000006627, ENSOCUG00000027471, ENSOCUG00000006691, ENSOCUG00000027561, ENSOCUG00000036366, ENSOCUG00000015642
Complement and coagulation cascades	20	593	78	8993	4.556e-07	8.02935e-06	3.88853	ocu04610	ENSOCUG00000016068, ENSOCUG00000026468, ENSOCUG00000026479, ENSOCUG00000014452, ENSOCUG00000016598, ENSOCUG00000022167, ENSOCUG00000006999, ENSOCUG00000007438, ENSOCUG00000009967, ENSOCUG00000004834, ENSOCUG00000029682, ENSOCUG00000011247, ENSOCUG00000014828, ENSOCUG00000011235, ENSOCUG00000007039, ENSOCUG00000003155, ENSOCUG00000003892, ENSOCUG00000005673, ENSOCUG00000027400, ENSOCUG00000011239
Rheumatoid arthritis	20	593	99	8993	1.97285e-05	0.000254497	3.06369	ocu05323	ENSOCUG00000011090, ENSOCUG00000021710, ENSOCUG00000025029, ENSOCUG00000002848, ENSOCUG00000017274, ENSOCUG00000016298, ENSOCUG00000029337, ENSOCUG00000000771, ENSOCUG00000003367, ENSOCUG00000009504, ENSOCUG00000024937, ENSOCUG00000027471, ENSOCUG00000007121, ENSOCUG00000006698, ENSOCUG00000008771, ENSOCUG00000029644, ENSOCUG00000011550, ENSOCUG00000011838, ENSOCUG00000004270, ENSOCUG00000011835
Osteoclast differentiation	20	593	118	8993	0.000234109	0.00208277	2.57038	ocu04380	ENSOCUG00000011090, ENSOCUG00000024349, ENSOCUG00000025029, ENSOCUG00000002815, ENSOCUG00000021649, ENSOCUG00000002455, ENSOCUG00000011150, ENSOCUG00000021712, ENSOCUG00000024937, ENSOCUG00000006957, ENSOCUG00000005735, ENSOCUG00000027815, ENSOCUG00000011685, ENSOCUG00000006698, ENSOCUG00000005652, ENSOCUG00000008771, ENSOCUG00000011143, ENSOCUG00000015445, ENSOCUG00000010706, ENSOCUG00000015642
Phagosome	20	593	166	8993	0.0127333	0.057635	1.82714	ocu04145	ENSOCUG00000024349, ENSOCUG00000023547, ENSOCUG00000014197, ENSOCUG00000021010, ENSOCUG00000016298, ENSOCUG00000009827, ENSOCUG00000002135, ENSOCUG00000002489, ENSOCUG00000003367, ENSOCUG00000027815, ENSOCUG00000010984, ENSOCUG00000007121, ENSOCUG00000011016, ENSOCUG00000011685, ENSOCUG00000003792, ENSOCUG00000008993, ENSOCUG00000017823, ENSOCUG00000013369, ENSOCUG00000016813
Th17 cell differentiation	19	593	112	8993	0.000347444	0.002813	2.57268	ocu04659	ENSOCUG00000024218, ENSOCUG00000000329, ENSOCUG00000002815, ENSOCUG00000017741, ENSOCUG00000026402, ENSOCUG00000017894, ENSOCUG00000002455, ENSOCUG00000001663, ENSOCUG00000021712, ENSOCUG00000024937, ENSOCUG00000006957, ENSOCUG00000027471, ENSOCUG00000011034, ENSOCUG00000004870, ENSOCUG00000016853, ENSOCUG00000015642, ENSOCUG00000013731, ENSOCUG00000009374, ENSOCUG00000004270
MicroRNAs in cancer	19	593	177	8993	0.0430593	0.163372	1.62791	ocu05206	ENSOCUG00000013493, ENSOCUG00000016771, ENSOCUG00000010481, ENSOCUG00000009608, ENSOCUG00000012152, ENSOCUG00000021712, ENSOCUG00000002556, ENSOCUG00000006627, ENSOCUG00000002129, ENSOCUG00000007385, ENSOCUG00000012028, ENSOCUG00000011500, ENSOCUG00000007187, ENSOCUG00000003155, ENSOCUG00000009365, ENSOCUG00000008310, ENSOCUG00000011034, ENSOCUG00000003792, ENSOCUG00000013369
Pertussis	18	593	79	8993	1.11624e-05	0.000151574	3.45538	ocu05133	ENSOCUG00000026479, ENSOCUG00000016322, ENSOCUG00000006999, ENSOCUG00000011041, ENSOCUG00000001103, ENSOCUG00000021712, ENSOCUG00000006627, ENSOCUG00000027471, ENSOCUG00000007039, ENSOCUG00000006698, ENSOCUG00000008771, ENSOCUG00000004165, ENSOCUG00000005277, ENSOCUG00000005673, ENSOCUG00000009383, ENSOCUG00000011838, ENSOCUG00000013369, ENSOCUG00000011835
Chagas disease	18	593	100	8993	0.000254198	0.0021861	2.72975	ocu05142	ENSOCUG00000021710, ENSOCUG00000002848, ENSOCUG00000002815, ENSOCUG00000016068, ENSOCUG00000017203, ENSOCUG00000016322, ENSOCUG00000021649, ENSOCUG00000000771, ENSOCUG00000003367, ENSOCUG00000021712, ENSOCUG00000011072, ENSOCUG00000024937, ENSOCUG00000008202, ENSOCUG00000027471, ENSOCUG00000014828, ENSOCUG00000006698, ENSOCUG00000015642, ENSOCUG00000011835
Cell adhesion molecules	18	593	154	8993	0.0245524	0.0959777	1.77256	ocu04514	ENSOCUG00000017274, ENSOCUG00000016477, ENSOCUG00000002623, ENSOCUG00000009504, ENSOCUG00000007002, ENSOCUG00000010984, ENSOCUG00000026280, ENSOCUG00000011016, ENSOCUG00000008117, ENSOCUG00000005631, ENSOCUG00000011289, ENSOCUG00000029644, ENSOCUG00000008993, ENSOCUG00000011550, ENSOCUG00000017438, ENSOCUG00000009097, ENSOCUG00000014768, ENSOCUG00000012856
PD-L1 expression and PD-1 checkpoint pathway in cancer	17	593	89	8993	0.000197425	0.00188651	2.89674	ocu05235	ENSOCUG00000024218, ENSOCUG00000026625, ENSOCUG00000002815, ENSOCUG00000017741, ENSOCUG00000014263, ENSOCUG00000017894, ENSOCUG00000010481, ENSOCUG00000002455, ENSOCUG00000003367, ENSOCUG00000021712, ENSOCUG00000024937, ENSOCUG00000008117, ENSOCUG00000004311, ENSOCUG00000001085, ENSOCUG00000011034, ENSOCUG00000016853, ENSOCUG00000015642
Small cell lung cancer	17	593	105	8993	0.00131384	0.0082676	2.45533	ocu05222	ENSOCUG00000013296, ENSOCUG00000016771, ENSOCUG00000013890, ENSOCUG00000013276, ENSOCUG00000005668, ENSOCUG00000003201, ENSOCUG00000021712, ENSOCUG00000002556, ENSOCUG00000006627, ENSOCUG00000025605, ENSOCUG00000009655, ENSOCUG00000003273, ENSOCUG00000015642, ENSOCUG00000014676, ENSOCUG00000009990, ENSOCUG00000010109, ENSOCUG00000014439
AGE-RAGE signaling pathway in diabetic complications	17	593	106	8993	0.00145569	0.00894208	2.43216	ocu04933	ENSOCUG00000021710, ENSOCUG00000016068, ENSOCUG00000013276, ENSOCUG00000002455, ENSOCUG00000021712, ENSOCUG00000006627, ENSOCUG00000004834, ENSOCUG00000027471, ENSOCUG00000012028, ENSOCUG00000006698, ENSOCUG00000005652, ENSOCUG00000008771, ENSOCUG00000011034, ENSOCUG00000029644, ENSOCUG00000016853, ENSOCUG00000017438, ENSOCUG00000011835
Staphylococcus aureus infection	16	593	88	8993	0.000561615	0.00439081	2.75732	ocu05150	ENSOCUG00000024349, ENSOCUG00000016477, ENSOCUG00000022167, ENSOCUG00000008606, ENSOCUG00000006999, ENSOCUG00000007438, ENSOCUG00000027815, ENSOCUG00000029682, ENSOCUG00000015518, ENSOCUG00000008600, ENSOCUG00000011247, ENSOCUG00000007039, ENSOCUG00000003892, ENSOCUG00000011685, ENSOCUG00000029644, ENSOCUG00000005673
Natural killer cell mediated cytotoxicity	16	593	104	8993	0.00318665	0.0164431	2.33312	ocu04650	ENSOCUG00000024349, ENSOCUG00000002815, ENSOCUG00000021649, ENSOCUG00000031030, ENSOCUG00000024937, ENSOCUG00000006627, ENSOCUG00000027815, ENSOCUG00000008202, ENSOCUG00000014848, ENSOCUG00000027561, ENSOCUG00000000161, ENSOCUG00000006698, ENSOCUG00000036366, ENSOCUG00000029644, ENSOCUG00000031105, ENSOCUG00000012856
Leishmaniasis	15	593	84	8993	0.0010687	0.007362	2.70808	ocu05140	ENSOCUG00000024349, ENSOCUG00000024218, ENSOCUG00000002815, ENSOCUG00000016771, ENSOCUG00000016322, ENSOCUG00000008947, ENSOCUG00000002455, ENSOCUG00000003367, ENSOCUG00000021712, ENSOCUG00000024937, ENSOCUG00000027815, ENSOCUG00000006698, ENSOCUG00000008771, ENSOCUG00000016853, ENSOCUG00000015642
Amoebiasis	15	593	103	8993	0.00734075	0.0350725	2.20853	ocu05146	ENSOCUG00000013276, ENSOCUG00000016322, ENSOCUG00000006216, ENSOCUG00000003367, ENSOCUG00000021712, ENSOCUG00000024937, ENSOCUG00000006957, ENSOCUG00000006627, ENSOCUG00000007795, ENSOCUG00000009655, ENSOCUG00000027471, ENSOCUG00000006698, ENSOCUG00000005091, ENSOCUG00000014676, ENSOCUG00000011835
Inflammatory bowel disease	14	593	71	8993	0.000641733	0.00486962	2.99033	ocu05321	ENSOCUG00000000329, ENSOCUG00000002815, ENSOCUG00000016322, ENSOCUG00000002455, ENSOCUG00000001663, ENSOCUG00000003367, ENSOCUG00000021712, ENSOCUG00000024937, ENSOCUG00000027471, ENSOCUG00000012840, ENSOCUG00000006698, ENSOCUG00000008771, ENSOCUG00000011034, ENSOCUG00000004270
p53 signaling pathway	14	593	82	8993	0.00253395	0.0139098	2.58919	ocu04115	ENSOCUG00000022049, ENSOCUG00000016068, ENSOCUG00000013296, ENSOCUG00000004543, ENSOCUG00000003201, ENSOCUG00000006627, ENSOCUG00000002129, ENSOCUG00000025605, ENSOCUG00000008202, ENSOCUG00000003792, ENSOCUG00000031526, ENSOCUG00000014896, ENSOCUG00000013423, ENSOCUG00000037839
Hematopoietic cell lineage	14	593	100	8993	0.0137143	0.0603461	2.12314	ocu04640	ENSOCUG00000017793, ENSOCUG00000000329, ENSOCUG00000023225, ENSOCUG00000025029, ENSOCUG00000026402, ENSOCUG00000006957, ENSOCUG00000003273, ENSOCUG00000027471, ENSOCUG00000009701, ENSOCUG00000006698, ENSOCUG00000008771, ENSOCUG00000001099, ENSOCUG00000009990, ENSOCUG00000013369
C-type lectin receptor signaling pathway	14	593	106	8993	0.0214659	0.0893258	2.00296	ocu04625	ENSOCUG00000016771, ENSOCUG00000016322, ENSOCUG00000001103, ENSOCUG00000012460, ENSOCUG00000002455, ENSOCUG00000021712, ENSOCUG00000005735, ENSOCUG00000027471, ENSOCUG00000006698, ENSOCUG00000004165, ENSOCUG00000009195, ENSOCUG00000015478, ENSOCUG00000015642, ENSOCUG00000031105
HIF-1 signaling pathway	14	593	127	8993	0.0742445	0.26979	1.67176	ocu04066	ENSOCUG00000017792, ENSOCUG00000002815, ENSOCUG00000016068, ENSOCUG00000017741, ENSOCUG00000010481, ENSOCUG00000007516, ENSOCUG00000003589, ENSOCUG00000021712, ENSOCUG00000024937, ENSOCUG00000011039, ENSOCUG00000027471, ENSOCUG00000011034, ENSOCUG00000000197, ENSOCUG00000010718
Legionellosis	13	593	77	8993	0.00422423	0.0209587	2.56037	ocu05134	ENSOCUG00000016322, ENSOCUG00000011041, ENSOCUG00000001103, ENSOCUG00000003367, ENSOCUG00000021712, ENSOCUG00000006627, ENSOCUG00000005735, ENSOCUG00000025605, ENSOCUG00000027471, ENSOCUG00000006698, ENSOCUG00000015642, ENSOCUG00000011835, ENSOCUG00000012736
Th1 and Th2 cell differentiation	13	593	96	8993	0.0231899	0.0920459	2.05363	ocu04658	ENSOCUG00000024218, ENSOCUG00000000329, ENSOCUG00000002815, ENSOCUG00000026402, ENSOCUG00000017894, ENSOCUG00000016322, ENSOCUG00000002455, ENSOCUG00000021712, ENSOCUG00000024937, ENSOCUG00000013290, ENSOCUG00000016853, ENSOCUG00000015642, ENSOCUG00000010756
Malaria	12	593	45	8993	0.0001187	0.00122499	4.04407	ocu05144	ENSOCUG00000027471, ENSOCUG00000021710, ENSOCUG00000009701, ENSOCUG00000006698, ENSOCUG00000005631, ENSOCUG00000029644, ENSOCUG00000016477, ENSOCUG00000003792, ENSOCUG00000017438, ENSOCUG00000003367, ENSOCUG00000024937, ENSOCUG00000011835
Autoimmune thyroid disease	12	593	58	8993	0.0012197	0.00786703	3.13764	ocu05320	ENSOCUG00000008202, ENSOCUG00000010984, ENSOCUG00000011016, ENSOCUG00000017274, ENSOCUG00000027561, ENSOCUG00000005631, ENSOCUG00000036366, ENSOCUG00000008386, ENSOCUG00000011550, ENSOCUG00000008993, ENSOCUG00000031030, ENSOCUG00000009504
Apoptosis - multiple species	11	593	47	8993	0.000795368	0.00570014	3.54932	ocu04215	ENSOCUG00000007385, ENSOCUG00000013890, ENSOCUG00000031526, ENSOCUG00000011041, ENSOCUG00000003201, ENSOCUG00000037839, ENSOCUG00000010109, ENSOCUG00000002556, ENSOCUG00000007635, ENSOCUG00000006627, ENSOCUG00000025605
Type I diabetes mellitus	11	593	51	8993	0.00154733	0.00928399	3.27094	ocu04940	ENSOCUG00000008202, ENSOCUG00000010984, ENSOCUG00000011016, ENSOCUG00000006698, ENSOCUG00000008771, ENSOCUG00000011550, ENSOCUG00000008993, ENSOCUG00000016322, ENSOCUG00000009504, ENSOCUG00000024937, ENSOCUG00000012736
Proteasome	11	593	52	8993	0.00180536	0.0103507	3.20804	ocu03050	ENSOCUG00000039085, ENSOCUG00000002846, ENSOCUG00000002857, ENSOCUG00000001418, ENSOCUG00000008495, ENSOCUG00000008750, ENSOCUG00000006348, ENSOCUG00000002598, ENSOCUG00000015635, ENSOCUG00000024937, ENSOCUG00000012092
Adipocytokine signaling pathway	11	593	69	8993	0.0142445	0.0603461	2.41765	ocu04920	ENSOCUG00000009325, ENSOCUG00000024218, ENSOCUG00000007187, ENSOCUG00000006698, ENSOCUG00000011034, ENSOCUG00000014970, ENSOCUG00000017894, ENSOCUG00000016853, ENSOCUG00000015642, ENSOCUG00000021712, ENSOCUG00000005617
Antigen processing and presentation	11	593	74	8993	0.0224713	0.0905876	2.2543	ocu04612	ENSOCUG00000010984, ENSOCUG00000002846, ENSOCUG00000002857, ENSOCUG00000011016, ENSOCUG00000006698, ENSOCUG00000010563, ENSOCUG00000008993, ENSOCUG00000002135, ENSOCUG00000002489, ENSOCUG00000017117, ENSOCUG00000024937
Biosynthesis of amino acids	11	593	74	8993	0.0224713	0.0905876	2.2543	ocu01230	ENSOCUG00000011039, ENSOCUG00000007765, ENSOCUG00000013242, ENSOCUG00000006119, ENSOCUG00000003589, ENSOCUG00000008074, ENSOCUG00000003963, ENSOCUG00000007526, ENSOCUG00000022118, ENSOCUG00000005759, ENSOCUG00000022945
Graft-versus-host disease	10	593	41	8993	0.0011403	0.00754356	3.69884	ocu05332	ENSOCUG00000008202, ENSOCUG00000010984, ENSOCUG00000027471, ENSOCUG00000011016, ENSOCUG00000006698, ENSOCUG00000008771, ENSOCUG00000011550, ENSOCUG00000008993, ENSOCUG00000009504, ENSOCUG00000024937
Ferroptosis	10	593	43	8993	0.00163148	0.00956642	3.5268	ocu04216	ENSOCUG00000009645, ENSOCUG00000014970, ENSOCUG00000001662, ENSOCUG00000001334, ENSOCUG00000013796, ENSOCUG00000000014, ENSOCUG00000013423, ENSOCUG00000012805, ENSOCUG00000005617, ENSOCUG00000007767
Allograft rejection	10	593	47	8993	0.00311651	0.0164094	3.22665	ocu05330	ENSOCUG00000008202, ENSOCUG00000010984, ENSOCUG00000011016, ENSOCUG00000006698, ENSOCUG00000005631, ENSOCUG00000011550, ENSOCUG00000008993, ENSOCUG00000016322, ENSOCUG00000009504, ENSOCUG00000024937
Mineral absorption	10	593	59	8993	0.0142679	0.0603461	2.57038	ocu04978	ENSOCUG00000029235, ENSOCUG00000006867, ENSOCUG00000006018, ENSOCUG00000000014, ENSOCUG00000009088, ENSOCUG00000007767, ENSOCUG00000029185, ENSOCUG00000003734, ENSOCUG00000027507
Viral myocarditis	10	593	81	8993	0.0838698	0.300534	1.87225	ocu05416	ENSOCUG00000010984, ENSOCUG00000011016, ENSOCUG00000005631, ENSOCUG00000005466, ENSOCUG00000029644, ENSOCUG00000011550, ENSOCUG00000008993, ENSOCUG00000009504, ENSOCUG00000006627, ENSOCUG00000025605
African trypanosomiasis	9	593	36	8993	0.00196202	0.0110044	3.79132	ocu05143	ENSOCUG00000008202, ENSOCUG00000009655, ENSOCUG00000027471, ENSOCUG00000006698, ENSOCUG00000029644, ENSOCUG00000016322, ENSOCUG00000017438, ENSOCUG00000003344, ENSOCUG00000024937
Aminoacyl-tRNA biosynthesis	9	593	45	8993	0.00829723	0.0389215	3.03305	ocu00970	ENSOCUG00000005295, ENSOCUG00000007373, ENSOCUG00000022463, ENSOCUG00000008872, ENSOCUG00000016888, ENSOCUG00000000684, ENSOCUG00000007828, ENSOCUG00000015789, ENSOCUG00000010007
Cysteine and methionine metabolism	8	593	59	8993	0.091123	0.322051	2.05631	ocu00270	ENSOCUG00000007765, ENSOCUG00000008074, ENSOCUG00000003963, ENSOCUG00000007526, ENSOCUG00000013796, ENSOCUG00000012805, ENSOCUG00000000148, ENSOCUG00000005759
Proximal tubule bicarbonate reclamation	5	593	23	8993	0.0606639	0.22359	3.2968	ocu04964	ENSOCUG00000011742, ENSOCUG00000006500, ENSOCUG00000009399, ENSOCUG00000006867, ENSOCUG00000029185
